# Supplementary material for: Resetting Transcription Factor Control Circuitry toward Ground-State Pluripotency in Human
Source: Cell. 2014 Sep 11;158(6):1254–69. doi: 10.1016/j.cell.2014.08.029 (PMC4162745; doi:10.1016/j.cell.2014.08.029)
Supplement: Table S1. Embryo-Derived and Induced Human PSC Lines Used for Establishment of Reset Cells, Related to Figure 1 [file mmc1.xlsx]

## Sheet: Table S1
Table S1
	ES/iPS cells	Origin	Cumulative passages No in t2iL+Gö	Chromosome count (Passage No)
H9	ES	WiCell Research Institute	37	46XX (P15)
KiPS c1	iPS*	Keratinocyte derived	>20	46XX (P17)
FiPS 2a	iPS*	Fibroblast derived	28	46XX (P5)
FiPS 2b	iPS*	Fibroblast derived	32	46XX (P11)
FiPS 2c	iPS*	Fibroblast derived	>20	46XX (P5)
AdiPS 1	iPS*	Adipose cells derived	22	46XX (P11)
NOK	iPS**	Neural stem cell derived	>20	46XX (ND)
201B7	iPS***	Fibroblast derived	17	46XX (P8)
H1	ES	WiCell Research Institute	8	46XY (ND)
Shef6	ES	University of Shefield	7	46XX (ND)
iPS cells were generated in-house except for 201B7 generously gifted by Dr Shinya Yamanaka. *Sendaivirus (4 Factors), ** PiggyBac (NANOG+OCT3/4+KLF4), ***Retrovirus 4 Factors. Chromosome counts were determined from 20 G-banded metaphase spreads. ND: not performed
	CytoScan HD array analysis
		FGF/KSR	t2iL+Gö
	H9	P63	P11
		Amplification	Amplification
		14q23.2	14q23.2
		14q23.3	14q23.3
		20q11.21
	H9 clone8	P66	P12
		Amplification	Amplification
		14q23.2	14q23.2
		14q23.3	14q23.3
	FiPS 2b	P19	P6
		No amplification	No amplification
		No deletion	No deletion
	FiPS 2c	P37	P11
		No amplification	No amplification
		No deletion	No deletion
	KiPS c1	ND	P18
			Deletion
			9p24
			20p12.1
CytoScan HD array analysis was used to detect copy number changes. Passage number in t2iL+Gö indicates passages since resetting. All samples are euploid and only minor deletions and amplifications were detected. Note these amplifications in H9 were already detected in parental PSC (FGF/KSR). ND: not performed
