# Supplementary material for: Resetting Transcription Factor Control Circuitry toward Ground-State Pluripotency in Human
Source: Cell. 2014 Sep 11;158(6):1254–69. doi: 10.1016/j.cell.2014.08.029 (PMC4162745; doi:10.1016/j.cell.2014.08.029)
Supplement: Table S2. Functional Pathways based on Genes Differentially Expressed between Conventional and Reset PSC Cultures, Related to Figure 5 [file mmc2.xlsx]

## Sheet: YT-Primed_vs_YT-Naive-GoKegg.tx
GOBPID	Term	P-value	Odds Ratio	Expected	Count	Size	Adjusted P
GO:0048731	system development	2.43597e-28	1.74192	540.652	753	3176	1.80116e-24
GO:0032501	multicellular organismal process	5.41073e-27	1.61978	903.924	1140	5310	2.00035e-23
GO:0032502	developmental process	1.18284e-26	1.64793	717.011	940	4212	2.9153e-23
GO:0007275	multicellular organismal development	1.43361e-25	1.65274	639.726	851	3758	2.65003e-22
GO:0009653	anatomical structure morphogenesis	5.65697e-25	1.85164	325.14	490	1910	7.55838e-22
GO:0048856	anatomical structure development	6.13339e-25	1.64667	625.937	833	3677	7.55838e-22
GO:0023052	signaling	2.15887e-20	1.53431	758.887	954	4458	2.28039e-17
GO:0007399	nervous system development	5.12981e-20	1.79573	275.773	412	1620	4.74123e-17
GO:0007154	cell communication	9.89123e-20	1.51911	780.166	973	4583	8.12619e-17
GO:0048869	cellular developmental process	8.88555e-19	1.60804	449.579	608	2641	6.56997e-16
GO:0072358	cardiovascular system development	2.21252e-18	2.18811	119.842	211	704	1.36328e-15
GO:0072359	circulatory system development	2.21252e-18	2.18811	119.842	211	704	1.36328e-15
GO:0048513	organ development	2.87032e-18	1.64409	377.741	524	2219	1.63255e-15
GO:0030154	cell differentiation	3.79996e-18	1.61	423.023	575	2485	2.00692e-15
GO:0001944	vasculature development	2.70891e-17	2.43167	82.3915	157	484	1.33531e-14
GO:0016477	cell migration	5.92619e-17	2.05798	132.269	223	777	2.73864e-14
GO:0040011	locomotion	1.03687e-16	1.83411	198.829	306	1168	4.50975e-14
GO:0050793	regulation of developmental process	2.05615e-16	1.78042	220.278	331	1294	8.44619e-14
GO:0001568	blood vessel development	3.19475e-16	2.40553	78.6465	149	462	1.24326e-13
GO:0051239	regulation of multicellular organismal process	4.95883e-16	1.6805	279.518	400	1642	1.83328e-13
GO:0007165	signal transduction	1.21603e-15	1.4631	678.879	842	3988	4.28158e-13
GO:0048468	cell development	1.29037e-15	1.74249	227.087	336	1334	4.33682e-13
GO:0048583	regulation of response to stimulus	1.77111e-15	1.58275	369.23	501	2169	5.69372e-13
GO:0023051	regulation of signaling	2.98408e-15	1.61692	319.523	443	1877	9.19346e-13
GO:0048646	anatomical structure formation involved in morphogenesis	5.34087e-15	1.99596	126.311	209	742	1.57962e-12
GO:0022610	biological adhesion	6.54318e-15	1.87328	158.144	249	929	1.86078e-12
GO:0048870	cell motility	7.39688e-15	1.92099	143.164	230	841	1.9533e-12
GO:0051674	localization of cell	7.39688e-15	1.92099	143.164	230	841	1.9533e-12
GO:0009966	regulation of signal transduction	8.88536e-15	1.6455	278.327	393	1635	2.26546e-12
GO:0007155	cell adhesion	9.42265e-15	1.86782	157.804	248	927	2.32237e-12
GO:2000026	regulation of multicellular organismal development	1.73791e-14	1.82281	169.89	262	998	4.1452e-12
GO:0048514	blood vessel morphogenesis	2.02602e-14	2.39634	69.1136	131	406	4.68136e-12
GO:0001525	angiogenesis	5.60021e-14	2.52965	57.8783	114	340	1.25479e-11
GO:0051716	cellular response to stimulus	6.53819e-14	1.40639	825.788	986	4851	1.42186e-11
GO:0007166	cell surface receptor signaling pathway	6.93261e-14	1.53289	383.529	509	2253	1.46456e-11
GO:0009605	response to external stimulus	2.36082e-13	1.68772	214.15	311	1258	4.84887e-11
GO:0006928	cellular component movement	3.79661e-13	1.73501	184.87	275	1086	7.58706e-11
GO:0022008	neurogenesis	4.68236e-13	1.74515	178.572	267	1049	8.947e-11
GO:0032879	regulation of localization	4.79326e-13	1.68331	210.235	305	1235	8.947e-11
GO:0010646	regulation of cell communication	4.84014e-13	1.6444	235.599	335	1384	8.947e-11
GO:0009719	response to endogenous stimulus	1.12063e-12	1.80875	147.93	228	869	2.02096e-10
GO:0050896	response to stimulus	1.28346e-12	1.36548	1089.99	1248	6403	2.2595e-10
GO:0022603	regulation of anatomical structure morphogenesis	1.64131e-12	2.06029	90.9031	155	534	2.82229e-10
GO:0048699	generation of neurons	2.03436e-12	1.74277	168.358	252	989	3.41865e-10
GO:0045595	regulation of cell differentiation	2.13077e-12	1.78193	152.867	233	898	3.50109e-10
GO:0065007	biological regulation	2.71921e-12	1.37165	1446.28	1599	8496	4.37084e-10
GO:0007267	cell-cell signaling	3.38784e-12	1.71326	177.38	262	1042	5.32973e-10
GO:0032989	cellular component morphogenesis	6.00337e-12	1.75144	156.782	236	921	9.24769e-10
GO:0000902	cell morphogenesis	8.43442e-12	1.76798	148.271	225	871	1.27274e-09
GO:0001501	skeletal system development	1.80881e-11	2.26798	61.1127	112	359	2.67487e-09
GO:0030182	neuron differentiation	3.11215e-11	1.72383	155.08	231	911	4.50789e-09
GO:0035556	intracellular signal transduction	3.17028e-11	1.52439	290.924	390	1709	4.50789e-09
GO:0051094	positive regulation of developmental process	3.24509e-11	1.89515	105.883	170	622	4.5272e-09
GO:0048858	cell projection morphogenesis	4.73535e-11	1.87595	107.926	172	634	6.48392e-09
GO:0009887	organ morphogenesis	5.64751e-11	1.81398	121.715	189	715	7.5923e-09
GO:0000904	cell morphogenesis involved in differentiation	5.96033e-11	1.86168	109.799	174	645	7.86976e-09
GO:0065008	regulation of biological quality	7.61158e-11	1.43885	409.064	520	2403	9.87369e-09
GO:0030030	cell projection organization	1.1913e-10	1.72155	145.547	217	855	1.51871e-08
GO:0048519	negative regulation of biological process	1.57407e-10	1.39629	499.797	617	2936	1.97266e-08
GO:0032990	cell part morphogenesis	2.3671e-10	1.82656	109.969	172	646	2.91705e-08
GO:0050789	regulation of biological process	2.47878e-10	1.32415	1365.42	1505	8021	3.0046e-08
GO:0048518	positive regulation of biological process	3.28597e-10	1.37082	564.144	684	3314	3.86784e-08
GO:0048812	neuron projection morphogenesis	3.29556e-10	1.90132	92.9458	150	546	3.86784e-08
GO:0048666	neuron development	3.85931e-10	1.7544	125.971	191	740	4.45871e-08
GO:0051179	localization	4.44044e-10	1.3446	683.816	810	4017	5.05118e-08
GO:0009888	tissue development	5.61213e-10	1.58716	196.786	275	1156	6.28729e-08
GO:0042127	regulation of cell proliferation	8.28369e-10	1.5981	185.551	261	1090	9.09416e-08
GO:0031589	cell-substrate adhesion	8.36358e-10	2.63132	34.3865	70	202	9.09416e-08
GO:0048522	positive regulation of cellular process	1.1707e-09	1.36975	513.755	626	3018	1.25452e-07
GO:0009725	response to hormone stimulus	1.73983e-09	1.74155	119.161	180	700	1.82199e-07
GO:0051050	positive regulation of transport	1.74954e-09	1.96507	75.4121	125	443	1.82199e-07
GO:0010033	response to organic substance	4.71027e-09	1.45397	288.541	375	1695	4.83719e-07
GO:0048878	chemical homeostasis	5.52662e-09	1.67495	131.588	193	773	5.59779e-07
GO:0048667	cell morphogenesis involved in neuron differentiation	5.71319e-09	1.8253	91.7542	144	539	5.70856e-07
GO:0031175	neuron projection development	6.39648e-09	1.74291	109.628	166	644	6.30607e-07
GO:0048732	gland development	7.11984e-09	2.29621	43.0683	80	253	6.92686e-07
GO:0042221	response to chemical stimulus	9.5236e-09	1.36488	447.536	548	2629	9.14513e-07
GO:0023056	positive regulation of signaling	9.70437e-09	1.69051	121.715	180	715	9.19925e-07
GO:0050794	regulation of cellular process	1.01838e-08	1.28515	1292.22	1419	7591	9.53154e-07
GO:0030334	regulation of cell migration	1.16633e-08	2.01169	62.1341	105	365	1.07798e-06
GO:0010647	positive regulation of cell communication	1.21038e-08	1.68392	122.055	180	717	1.10488e-06
GO:0040012	regulation of locomotion	1.53091e-08	1.93091	70.1349	115	412	1.38044e-06
GO:0051049	regulation of transport	1.85729e-08	1.59076	155.42	219	913	1.65455e-06
GO:0007389	pattern specification process	2.33785e-08	1.95629	65.1983	108	383	2.05786e-06
GO:0007409	axonogenesis	2.47044e-08	1.82148	84.0938	132	494	2.14899e-06
GO:0051093	negative regulation of developmental process	3.51695e-08	1.84003	78.9869	125	464	3.02376e-06
GO:0051270	regulation of cellular component movement	3.7464e-08	1.90228	69.6242	113	409	3.18401e-06
GO:0048585	negative regulation of response to stimulus	4.46362e-08	1.66202	118.31	173	695	3.75045e-06
GO:0009967	positive regulation of signal transduction	4.69003e-08	1.67089	115.076	169	676	3.89641e-06
GO:0007417	central nervous system development	5.38467e-08	1.69749	106.224	158	624	4.4238e-06
GO:0045597	positive regulation of cell differentiation	6.53168e-08	1.83372	76.6037	121	450	5.30717e-06
GO:0035637	multicellular organismal signaling	6.73927e-08	1.65169	118.14	172	694	5.3584e-06
GO:0042592	homeostatic process	6.73967e-08	1.50814	188.786	255	1109	5.3584e-06
GO:0003002	regionalization	7.25348e-08	2.11907	46.6431	82	274	5.70556e-06
GO:0051960	regulation of nervous system development	8.77281e-08	1.89284	66.7303	108	392	6.82802e-06
GO:0060284	regulation of cell development	8.89676e-08	1.83046	75.4121	119	443	6.85236e-06
GO:0050801	ion homeostasis	1.00763e-07	1.70068	100.606	150	591	7.68087e-06
GO:0048705	skeletal system morphogenesis	1.17406e-07	2.56529	26.8964	54	158	8.76756e-06
GO:0050890	cognition	1.18471e-07	2.59215	26.2155	53	154	8.76756e-06
GO:0007167	enzyme linked receptor protein signaling pathway	1.1878e-07	1.58238	139.248	196	818	8.76756e-06
GO:2000145	regulation of cell motility	1.19762e-07	1.89028	65.5387	106	385	8.76756e-06
GO:0048729	tissue morphogenesis	1.29638e-07	1.86231	68.7731	110	404	9.24508e-06
GO:0006935	chemotaxis	1.30036e-07	1.70458	97.7123	146	574	9.24508e-06
GO:0042330	taxis	1.30036e-07	1.70458	97.7123	146	574	9.24508e-06
GO:0065009	regulation of molecular function	1.55657e-07	1.38955	303.521	382	1783	1.09612e-05
GO:0007420	brain development	1.71329e-07	1.80187	76.2632	119	448	1.1951e-05
GO:0007507	heart development	1.77174e-07	1.93884	58.2188	96	342	1.22432e-05
GO:0009790	embryo development	1.89536e-07	1.57285	138.397	194	813	1.29762e-05
GO:0008283	cell proliferation	2.05163e-07	1.42637	244.962	316	1439	1.39172e-05
GO:0055085	transmembrane transport	2.07837e-07	1.57209	137.716	193	809	1.39704e-05
GO:0019226	transmission of nerve impulse	2.23709e-07	1.62346	116.778	168	686	1.49018e-05
GO:0071495	cellular response to endogenous stimulus	2.25769e-07	1.70452	93.6267	140	550	1.49048e-05
GO:0070887	cellular response to chemical stimulus	2.28864e-07	1.4169	254.154	326	1493	1.49623e-05
GO:0009611	response to wounding	2.30688e-07	1.49122	182.657	245	1073	1.49623e-05
GO:0045765	regulation of angiogenesis	2.49794e-07	2.59795	24.6834	50	145	1.60607e-05
GO:0002009	morphogenesis of an epithelium	2.87945e-07	1.97584	52.6012	88	309	1.8354e-05
GO:0051130	positive regulation of cellular component organization	3.73028e-07	1.78203	74.9014	116	440	2.35741e-05
GO:0003008	system process	4.20351e-07	1.39321	271.858	344	1597	2.63396e-05
GO:0006873	cellular ion homeostasis	4.48372e-07	1.69572	90.5626	135	532	2.78593e-05
GO:0055082	cellular chemical homeostasis	5.20441e-07	1.66336	97.3718	143	572	3.20678e-05
GO:0051128	regulation of cellular component organization	5.29415e-07	1.46017	193.212	255	1135	3.23512e-05
GO:0006629	lipid metabolic process	5.87534e-07	1.46748	185.551	246	1090	3.56084e-05
GO:0007611	learning or memory	6.63599e-07	2.54598	24.0025	48	141	3.98915e-05
GO:0048568	embryonic organ development	6.7791e-07	1.98708	48.1752	81	283	4.04231e-05
GO:0045596	negative regulation of cell differentiation	7.60898e-07	1.84121	62.3043	99	366	4.50086e-05
GO:0045664	regulation of neuron differentiation	7.91054e-07	1.9589	49.8775	83	293	4.6421e-05
GO:0046903	secretion	9.01821e-07	1.55717	127.673	178	750	5.25044e-05
GO:0022612	gland morphogenesis	9.70887e-07	2.93806	16.8528	37	99	5.60839e-05
GO:0048598	embryonic morphogenesis	1.06074e-06	1.74428	74.7312	114	439	6.07993e-05
GO:0060341	regulation of cellular localization	1.16885e-06	1.64223	96.1802	140	565	6.639e-05
GO:0007268	synaptic transmission	1.17624e-06	1.61316	104.521	150	614	6.639e-05
GO:0001503	ossification	1.59727e-06	1.98003	45.2813	76	266	8.94716e-05
GO:0048523	negative regulation of cellular process	1.73918e-06	1.29307	455.707	539	2677	9.66879e-05
GO:0040007	growth	2.0418e-06	1.54318	124.098	172	729	0.000112665
GO:0050767	regulation of neurogenesis	2.39692e-06	1.8053	60.602	95	356	0.00013128
GO:0007610	behavior	2.65834e-06	1.6857	79.3274	118	466	0.000144528
GO:0006811	ion transport	2.70579e-06	1.50185	140.1	190	823	0.000146034
GO:0007264	small GTPase mediated signal transduction	2.75926e-06	1.65401	85.9664	126	505	0.00014784
GO:0042060	wound healing	2.81822e-06	1.58672	104.351	148	613	0.000149913
GO:0048545	response to steroid hormone stimulus	3.43212e-06	1.86827	51.5798	83	303	0.000181265
GO:0043627	response to estrogen stimulus	4.84116e-06	2.31958	25.5346	48	150	0.000253869
GO:0030879	mammary gland development	4.89051e-06	2.55748	19.917	40	117	0.000254651
GO:0045766	positive regulation of angiogenesis	5.12723e-06	3.07176	13.278	30	78	0.00026511
GO:0072507	divalent inorganic cation homeostasis	5.50594e-06	1.93473	43.579	72	256	0.000282715
GO:0010648	negative regulation of cell communication	5.96405e-06	1.56655	103.16	145	606	0.000304125
GO:0016337	cell-cell adhesion	6.436e-06	1.73533	64.3471	98	378	0.000325944
GO:0008284	positive regulation of cell proliferation	6.50864e-06	1.56836	101.628	143	597	0.00032738
GO:0030168	platelet activation	6.89919e-06	2.0202	36.94	63	217	0.00034468
GO:0060485	mesenchyme development	7.61768e-06	2.29298	25.1941	47	148	0.000378021
GO:0055074	calcium ion homeostasis	8.81985e-06	1.94198	41.0255	68	241	0.00043476
GO:0007160	cell-matrix adhesion	9.76863e-06	2.28897	24.6834	46	145	0.000478339
GO:0032101	regulation of response to external stimulus	1.00844e-05	1.73856	60.9425	93	358	0.000490468
GO:0055080	cation homeostasis	1.01763e-05	1.69151	68.2624	102	401	0.000490468
GO:0021700	developmental maturation	1.02153e-05	2.21545	26.8964	49	158	0.000490468
GO:0032940	secretion by cell	1.03183e-05	1.52524	111.841	154	657	0.000492219
GO:0010627	regulation of intracellular protein kinase cascade	1.07851e-05	1.58722	90.7328	129	533	0.000511187
GO:0044281	small molecule metabolic process	1.18431e-05	1.28225	390.509	462	2294	0.000557759
GO:0008015	blood circulation	1.20956e-05	1.805	51.5798	81	303	0.000564258
GO:0044057	regulation of system process	1.21338e-05	1.66897	70.9861	105	417	0.000564258
GO:0048704	embryonic skeletal system morphogenesis	1.30047e-05	3.19152	11.2352	26	66	0.000595111
GO:0001763	morphogenesis of a branching structure	1.30237e-05	2.09665	30.8117	54	181	0.000595111
GO:0031344	regulation of cell projection organization	1.30387e-05	1.94519	39.153	65	230	0.000595111
GO:0003013	circulatory system process	1.37875e-05	1.79675	51.7501	81	304	0.000625426
GO:0019220	regulation of phosphate metabolic process	1.39815e-05	1.43931	151.505	199	890	0.000626542
GO:0051174	regulation of phosphorus metabolic process	1.39815e-05	1.43931	151.505	199	890	0.000626542
GO:0048584	positive regulation of response to stimulus	1.45349e-05	1.40448	177.21	228	1041	0.000647416
GO:0071702	organic substance transport	1.51812e-05	1.59441	85.4557	122	502	0.000672153
GO:0009952	anterior/posterior pattern specification	1.54972e-05	2.08009	30.9819	54	182	0.00068206
GO:0009968	negative regulation of signal transduction	1.61337e-05	1.5564	95.6695	134	562	0.000705871
GO:0023057	negative regulation of signaling	1.62751e-05	1.53562	102.479	142	602	0.000707872
GO:0034330	cell junction organization	1.71501e-05	2.05457	31.8331	55	187	0.000741565
GO:0050673	epithelial cell proliferation	1.78043e-05	1.94345	37.9614	63	223	0.000765378
GO:0009991	response to extracellular stimulus	1.96478e-05	1.68614	64.3471	96	378	0.000839744
GO:0060326	cell chemotaxis	2.06064e-05	2.27606	23.1513	43	136	0.000875656
GO:0035239	tube morphogenesis	2.19275e-05	1.8459	44.4301	71	261	0.000926466
GO:0051480	cytosolic calcium ion homeostasis	2.25952e-05	2.0943	29.1094	51	171	0.000949256
GO:0060429	epithelium development	2.29412e-05	1.56127	90.3924	127	531	0.000958346
GO:0007178	transmembrane receptor protein serine/threonine kinase signaling pathway	2.43146e-05	1.94166	36.7698	61	216	0.00101001
GO:0019725	cellular homeostasis	2.66833e-05	1.49669	111.16	151	653	0.0010956
GO:0072503	cellular divalent inorganic cation homeostasis	2.67576e-05	1.86877	41.5362	67	244	0.0010956
GO:0048469	cell maturation	2.68195e-05	2.45854	18.3849	36	108	0.0010956
GO:0060348	bone development	2.83615e-05	2.67205	14.9803	31	88	0.00115222
GO:0007411	axon guidance	2.86893e-05	1.70745	58.389	88	343	0.00115917
GO:0051240	positive regulation of multicellular organismal process	3.0608e-05	1.59991	77.4548	111	455	0.00122997
GO:0042325	regulation of phosphorylation	3.0912e-05	1.43945	137.546	181	808	0.00123548
GO:0034332	adherens junction organization	3.40239e-05	4.01016	6.80922	18	40	0.00135254
GO:0043405	regulation of MAP kinase activity	3.44036e-05	1.8798	39.4935	64	232	0.00136032
GO:0061448	connective tissue development	3.5166e-05	2.0335	30.301	52	178	0.00138307
GO:0050817	coagulation	3.57553e-05	1.56269	85.2854	120	501	0.00139881
GO:0050790	regulation of catalytic activity	3.79434e-05	1.32952	237.471	292	1395	0.0014766
GO:0014031	mesenchymal cell development	3.88098e-05	2.33597	20.0872	38	118	0.00150241
GO:0048771	tissue remodeling	4.18206e-05	2.39169	18.7253	36	110	0.00161053
GO:0007596	blood coagulation	4.2978e-05	1.55745	84.7748	119	498	0.00164652
GO:0034329	cell junction assembly	4.35441e-05	2.06258	28.2583	49	166	0.00165961
GO:0032870	cellular response to hormone stimulus	4.45075e-05	1.6285	68.0922	99	400	0.00168763
GO:0007612	learning	4.61859e-05	2.74957	13.278	28	78	0.00174234
GO:0035023	regulation of Rho protein signal transduction	4.6676e-05	2.07332	27.5773	48	162	0.00174304
GO:0043410	positive regulation of MAPK cascade	4.6676e-05	2.07332	27.5773	48	162	0.00174304
GO:0006874	cellular calcium ion homeostasis	4.97334e-05	1.86089	39.153	63	230	0.00184788
GO:0050878	regulation of body fluid levels	5.09537e-05	1.50212	100.436	137	590	0.00188376
GO:0043583	ear development	5.15979e-05	2.04492	28.4285	49	167	0.00189808
GO:0051336	regulation of hydrolase activity	5.25472e-05	1.4446	125.63	166	738	0.00192134
GO:1900274	regulation of phospholipase C activity	5.28452e-05	3.01933	10.7245	24	63	0.00192134
GO:0048762	mesenchymal cell differentiation	5.30096e-05	2.23573	21.7895	40	128	0.00192134
GO:0070372	regulation of ERK1 and ERK2 cascade	5.37852e-05	2.38926	18.2147	35	107	0.00193994
GO:0040017	positive regulation of locomotion	5.54508e-05	1.88439	36.94	60	217	0.00199031
GO:0070371	ERK1 and ERK2 cascade	5.5804e-05	2.2564	21.1086	39	124	0.00199331
GO:2000146	negative regulation of cell motility	5.86029e-05	2.27861	20.4277	38	120	0.00207824
GO:0021602	cranial nerve morphogenesis	5.92368e-05	8.15306	2.72369	10	16	0.00207824
GO:0007204	elevation of cytosolic calcium ion concentration	5.94217e-05	2.06587	27.0666	47	159	0.00207824
GO:0071310	cellular response to organic substance	5.9892e-05	1.35813	188.105	236	1105	0.00207824
GO:0010517	regulation of phospholipase activity	6.00469e-05	2.69543	13.4482	28	79	0.00207824
GO:0003001	generation of a signal involved in cell-cell signaling	6.0665e-05	1.70327	53.7928	81	316	0.00207824
GO:0023061	signal release	6.0665e-05	1.70327	53.7928	81	316	0.00207824
GO:0009987	cellular process	6.07237e-05	1.3206	2165.33	2221	12720	0.00207824
GO:0030155	regulation of cell adhesion	6.09594e-05	1.80658	42.5576	67	250	0.00207824
GO:0010769	regulation of cell morphogenesis involved in differentiation	6.09925e-05	2.02757	28.5987	49	168	0.00207824
GO:0022607	cellular component assembly	6.19342e-05	1.3116	249.047	303	1463	0.00209291
GO:0007599	hemostasis	6.21533e-05	1.54065	85.4557	119	502	0.00209291
GO:0030003	cellular cation homeostasis	6.22723e-05	1.66729	58.7295	87	345	0.00209291
GO:0061138	morphogenesis of a branching epithelium	6.36764e-05	2.07723	26.3857	46	155	0.00213042
GO:0007243	intracellular protein kinase cascade	6.50358e-05	1.43547	126.992	167	746	0.00216545
GO:0055065	metal ion homeostasis	6.53092e-05	1.68094	56.3463	84	331	0.00216545
GO:0048562	embryonic organ morphogenesis	6.72377e-05	1.97027	30.9819	52	182	0.00221944
GO:0043408	regulation of MAPK cascade	6.86786e-05	1.72088	50.7287	77	298	0.00225693
GO:0060191	regulation of lipase activity	6.91895e-05	2.38673	17.704	34	104	0.00226366
GO:0044087	regulation of cellular component biogenesis	7.06979e-05	1.71238	51.5798	78	303	0.00230282
GO:0040013	negative regulation of locomotion	7.34675e-05	2.1684	22.8109	41	134	0.00238254
GO:2000021	regulation of ion homeostasis	7.52432e-05	2.27356	19.917	37	117	0.00242947
GO:0043009	chordate embryonic development	7.94654e-05	1.56404	76.6037	108	450	0.00255464
GO:0010975	regulation of neuron projection development	8.4724e-05	1.93377	32.0033	53	188	0.0027119
GO:0010740	positive regulation of intracellular protein kinase cascade	8.65554e-05	1.6477	59.2402	87	348	0.00275858
GO:0006810	transport	8.83489e-05	1.21621	552.057	624	3243	0.00280366
GO:0030336	negative regulation of cell migration	9.18856e-05	2.2453	20.0872	37	118	0.00290343
GO:0019722	calcium-mediated signaling	9.84678e-05	2.54242	14.4696	29	85	0.00308505
GO:0043279	response to alkaloid	9.84678e-05	2.54242	14.4696	29	85	0.00308505
GO:0043550	regulation of lipid kinase activity	9.92622e-05	4.56975	4.93668	14	29	0.00308713
GO:0001764	neuron migration	9.97252e-05	2.65028	13.1077	27	77	0.00308713
GO:0051271	negative regulation of cellular component movement	9.97869e-05	2.17893	21.6193	39	127	0.00308713
GO:0051046	regulation of secretion	0.000101127	1.58093	70.3052	100	413	0.00311555
GO:0045926	negative regulation of growth	0.000106873	1.92534	31.4926	52	185	0.00326012
GO:0051259	protein oligomerization	0.000107363	1.66707	54.644	81	321	0.00326012
GO:0097094	craniofacial suture morphogenesis	0.000107388	17.1062	1.53207	7	9	0.00326012
GO:0022604	regulation of cell morphogenesis	0.000107651	1.72489	47.3241	72	278	0.00326012
GO:0006029	proteoglycan metabolic process	0.000108024	3.11998	9.19244	21	54	0.00326012
GO:0071377	cellular response to glucagon stimulus	0.000111077	3.91849	6.1283	16	36	0.00333864
GO:0042493	response to drug	0.000113693	1.64689	57.1974	84	336	0.00340342
GO:0035295	tube development	0.000118264	1.5926	66.3899	95	390	0.00352599
GO:0007423	sensory organ development	0.000119308	1.58797	67.241	96	395	0.00354283
GO:0010863	positive regulation of phospholipase C activity	0.000121027	2.89233	10.5543	23	62	0.00356523
GO:0060349	bone morphogenesis	0.000121027	2.89233	10.5543	23	62	0.00356523
GO:0001975	response to amphetamine	0.000121805	5.33868	3.9153	12	23	0.00357391
GO:0051216	cartilage development	0.000122442	2.04197	25.5346	44	150	0.00357839
GO:0030595	leukocyte chemotaxis	0.000124097	2.26275	18.8956	35	111	0.00361248
GO:0008045	motor axon guidance	0.000126427	5.97986	3.40461	11	20	0.00364885
GO:0070374	positive regulation of ERK1 and ERK2 cascade	0.000126817	2.54505	13.9589	28	82	0.00364885
GO:0019932	second-messenger-mediated signaling	0.000126826	2.10011	23.3216	41	137	0.00364885
GO:0050678	regulation of epithelial cell proliferation	0.00013262	1.89125	32.514	53	191	0.00379712
GO:0031102	neuron projection regeneration	0.000133007	4.08078	5.6176	15	33	0.00379712
GO:0044093	positive regulation of molecular function	0.000137964	1.34295	181.466	226	1066	0.00392348
GO:0009792	embryo development ending in birth or egg hatching	0.000138726	1.53629	77.6251	108	456	0.00393005
GO:0051272	positive regulation of cellular component movement	0.000139706	1.81703	37.2805	59	219	0.00394269
GO:0003012	muscle system process	0.000140949	1.72768	45.2813	69	266	0.00396266
GO:0051234	establishment of localization	0.000144295	1.2073	561.08	631	3296	0.00404136
GO:0008285	negative regulation of cell proliferation	0.000150999	1.50802	84.6045	116	497	0.00421317
GO:0030193	regulation of blood coagulation	0.000160231	2.81979	10.7245	23	63	0.00443727
GO:1900046	regulation of hemostasis	0.000160231	2.81979	10.7245	23	63	0.00443727
GO:0030308	negative regulation of cell growth	0.000161862	2.09196	22.8109	40	134	0.00446571
GO:0061041	regulation of wound healing	0.000163389	2.54792	13.4482	27	79	0.00449107
GO:0006936	muscle contraction	0.000166032	1.76439	40.6851	63	239	0.00453261
GO:2000147	positive regulation of cell motility	0.000166126	1.82323	35.9186	57	211	0.00453261
GO:0010720	positive regulation of cell development	0.000167388	2.04481	24.343	42	143	0.00455025
GO:0030902	hindbrain development	0.000175263	2.31088	17.023	32	100	0.00474687
GO:0006897	endocytosis	0.000176369	1.61479	58.7295	85	345	0.00475938
GO:0031000	response to caffeine	0.000180151	9.77732	2.04277	8	12	0.00481726
GO:0032462	regulation of protein homooligomerization	0.000180151	9.77732	2.04277	8	12	0.00481726
GO:0031667	response to nutrient levels	0.000180617	1.60371	60.4318	87	355	0.00481726
GO:0030335	positive regulation of cell migration	0.000181119	1.82654	35.2377	56	207	0.00481726
GO:0061383	trabecula morphogenesis	0.000182156	4.54495	4.59622	13	27	0.00482746
GO:0050770	regulation of axonogenesis	0.000182847	2.34162	16.3421	31	96	0.00482848
GO:0006898	receptor-mediated endocytosis	0.000184741	2.12218	21.449	38	126	0.00486113
GO:0001655	urogenital system development	0.000188404	1.75427	40.8553	63	240	0.00493991
GO:0006875	cellular metal ion homeostasis	0.000192663	1.65228	52.2607	77	307	0.00503374
GO:0014032	neural crest cell development	0.000197817	2.94121	9.5329	21	56	0.00515021
GO:0043551	regulation of phosphatidylinositol 3-kinase activity	0.000205978	4.89338	4.08553	12	24	0.00532519
GO:0090218	positive regulation of lipid kinase activity	0.000205978	4.89338	4.08553	12	24	0.00532519
GO:0014033	neural crest cell differentiation	0.000210269	2.75078	10.8947	23	64	0.00539836
GO:0014065	phosphatidylinositol 3-kinase cascade	0.000210269	2.75078	10.8947	23	64	0.00539836
GO:0010518	positive regulation of phospholipase activity	0.000212486	2.60911	12.2566	25	72	0.00539913
GO:0007416	synapse assembly	0.000212489	2.6751	11.5757	24	68	0.00539913
GO:0050818	regulation of coagulation	0.000212489	2.6751	11.5757	24	68	0.00539913
GO:0050900	leukocyte migration	0.00021348	1.74427	41.0255	63	241	0.00540573
GO:0060443	mammary gland morphogenesis	0.000217902	3.26618	7.66037	18	45	0.00549885
GO:0035270	endocrine system development	0.000221014	2.09816	21.6193	38	127	0.00555843
GO:0050808	synapse organization	0.000222581	2.17628	19.4063	35	114	0.00557885
GO:0060343	trabecula formation	0.000224724	5.38142	3.57484	11	21	0.00561356
GO:0046942	carboxylic acid transport	0.00022784	1.87831	30.8117	50	181	0.00567222
GO:2000273	positive regulation of receptor activity	0.000232402	6.11378	3.06415	10	18	0.00576637
GO:0006066	alcohol metabolic process	0.000248124	1.69319	45.2813	68	266	0.00613588
GO:0051056	regulation of small GTPase mediated signal transduction	0.000267378	1.58461	60.2616	86	354	0.00658998
GO:0006672	ceramide metabolic process	0.000270306	2.76544	10.3841	22	61	0.00664002
GO:0007613	memory	0.000273601	2.68506	11.065	23	65	0.00669869
GO:0032386	regulation of intracellular transport	0.000286286	1.86882	30.301	49	178	0.00698614
GO:0010810	regulation of cell-substrate adhesion	0.000290278	2.30073	16.0017	30	94	0.00706024
GO:0048839	inner ear development	0.000296669	1.9953	24.1727	41	142	0.00719203
GO:0044255	cellular lipid metabolic process	0.000301297	1.38026	130.737	167	768	0.0072554
GO:0032102	negative regulation of response to external stimulus	0.000301875	2.1052	20.4277	36	120	0.0072554
GO:0006665	sphingolipid metabolic process	0.0003027	2.18967	18.2147	33	107	0.0072554
GO:0015849	organic acid transport	0.000303208	1.84975	31.1522	50	183	0.0072554
GO:0001932	regulation of protein phosphorylation	0.000310186	1.3819	129.035	165	758	0.00739843
GO:0050795	regulation of behavior	0.000313251	2.05171	21.9597	38	129	0.00744751
GO:0014075	response to amine stimulus	0.000320415	2.21268	17.5337	32	103	0.00759327
GO:0009914	hormone transport	0.000321436	1.76515	36.7698	57	216	0.00759327
GO:0016049	cell growth	0.000327592	1.56779	61.4532	87	361	0.00771405
GO:0070848	response to growth factor stimulus	0.000332597	1.65126	48.1752	71	283	0.00780706
GO:0007162	negative regulation of cell adhesion	0.000336634	2.45255	13.278	26	78	0.00787682
GO:0071900	regulation of protein serine/threonine kinase activity	0.000347904	1.58702	57.3677	82	337	0.00811483
GO:0045807	positive regulation of endocytosis	0.000350325	2.55836	11.9161	24	70	0.00814562
GO:0018108	peptidyl-tyrosine phosphorylation	0.000384919	1.80194	33.0247	52	194	0.00891561
GO:0050679	positive regulation of epithelial cell proliferation	0.000385853	2.09613	19.917	35	117	0.00891561
GO:0007265	Ras protein signal transduction	0.000390364	1.69589	41.8767	63	246	0.00899174
GO:0043062	extracellular structure organization	0.000400269	1.89107	27.5773	45	162	0.00919126
GO:0006022	aminoglycan metabolic process	0.000406878	2.36514	14.1291	27	83	0.00931411
GO:0048589	developmental growth	0.000410298	1.6767	43.579	65	256	0.00936341
GO:0006688	glycosphingolipid biosynthetic process	0.00042817	6.28641	2.72369	9	16	0.00969733
GO:0050771	negative regulation of axonogenesis	0.000428854	3.49693	6.1283	15	36	0.00969733
GO:0031099	regeneration	0.000428865	2.05589	20.7681	36	122	0.00969733
GO:0006939	smooth muscle contraction	0.000434501	2.45195	12.7673	25	75	0.00977487
GO:0048565	digestive tract development	0.000434938	2.23064	16.3421	30	96	0.00977487
GO:0032844	regulation of homeostatic process	0.000441844	1.71895	38.8125	59	228	0.00989998
GO:0008610	lipid biosynthetic process	0.000447281	1.46095	85.1152	114	500	0.00999154
GO:0070482	response to oxygen levels	0.000455168	1.7078	39.6637	60	233	0.0101116
GO:0002062	chondrocyte differentiation	0.000455531	2.6301	10.7245	22	63	0.0101116
GO:0051241	negative regulation of multicellular organismal process	0.00045676	1.58411	55.3249	79	325	0.0101116
GO:0008629	induction of apoptosis by intracellular signals	0.000458329	2.2586	15.6612	29	92	0.0101161
GO:0000122	negative regulation of transcription from RNA polymerase II promoter	0.00047929	1.4973	73.1991	100	430	0.0105472
GO:0046879	hormone secretion	0.000495072	1.74631	35.7484	55	210	0.0108001
GO:0021546	rhombomere development	0.000495161	14.6565	1.36184	6	8	0.0108001
GO:0060363	cranial suture morphogenesis	0.000495161	14.6565	1.36184	6	8	0.0108001
GO:0043542	endothelial cell migration	0.000498478	2.17345	17.1933	31	101	0.0108404
GO:0018212	peptidyl-tyrosine modification	0.000501163	1.77661	33.3652	52	196	0.0108669
GO:0034762	regulation of transmembrane transport	0.000512457	1.69784	39.8339	60	234	0.0110793
GO:0033762	response to glucagon stimulus	0.00052481	3.08346	7.49014	17	44	0.0112823
GO:0060193	positive regulation of lipase activity	0.000524901	2.36132	13.6184	26	80	0.0112823
GO:0050920	regulation of chemotaxis	0.000528707	2.19716	16.5124	30	97	0.0113312
GO:0060401	cytosolic calcium ion transport	0.000544261	2.40367	12.9375	25	76	0.0116308
GO:0016125	sterol metabolic process	0.000546959	2.04588	20.2574	35	119	0.0116548
GO:0010562	positive regulation of phosphorus metabolic process	0.000563087	1.42884	93.4565	123	549	0.0119297
GO:0045937	positive regulation of phosphate metabolic process	0.000563087	1.42884	93.4565	123	549	0.0119297
GO:0007229	integrin-mediated signaling pathway	0.000574699	2.50543	11.5757	23	68	0.0121409
GO:0043434	response to peptide hormone stimulus	0.000577989	1.52146	65.028	90	382	0.0121756
GO:0071363	cellular response to growth factor stimulus	0.000585431	1.64202	44.9408	66	264	0.0122974
GO:0010942	positive regulation of cell death	0.00058982	1.40861	101.457	132	596	0.0123233
GO:0006937	regulation of muscle contraction	0.000589997	2.25167	15.1505	28	89	0.0123233
GO:0048754	branching morphogenesis of a tube	0.000603933	1.92659	24.1727	40	142	0.0125788
GO:0045892	negative regulation of transcription, DNA-dependent	0.000607241	1.36443	125.46	159	737	0.0126122
GO:0051345	positive regulation of hydrolase activity	0.000611896	1.47784	75.4121	102	443	0.0126733
GO:0043552	positive regulation of phosphatidylinositol 3-kinase activity	0.000617704	4.48377	3.9153	11	23	0.0127223
GO:1901019	regulation of calcium ion transmembrane transporter activity	0.000617704	4.48377	3.9153	11	23	0.0127223
GO:0090066	regulation of anatomical structure size	0.000629639	1.65022	43.4088	64	255	0.012924
GO:0071496	cellular response to external stimulus	0.000630994	1.68854	39.3232	59	231	0.012924
GO:0042391	regulation of membrane potential	0.000634126	1.72377	36.0889	55	212	0.0129523
GO:0009953	dorsal/ventral pattern formation	0.00064968	2.31819	13.7887	26	81	0.013226
GO:0046578	regulation of Ras protein signal transduction	0.000652521	1.63363	45.1111	66	265	0.013226
GO:0051260	protein homooligomerization	0.000653906	1.71164	36.94	56	217	0.013226
GO:0050432	catecholamine secretion	0.000656469	3.74196	5.10691	13	30	0.013226
GO:0060761	negative regulation of response to cytokine stimulus	0.000656469	3.74196	5.10691	13	30	0.013226
GO:0043065	positive regulation of apoptotic process	0.000663665	1.41096	98.223	128	577	0.0133151
GO:0042327	positive regulation of phosphorylation	0.000666284	1.4252	92.0947	121	541	0.0133151
GO:0060840	artery development	0.000668097	3.13349	6.97945	16	41	0.0133151
GO:0071229	cellular response to acid	0.000668097	3.13349	6.97945	16	41	0.0133151
GO:0030198	extracellular matrix organization	0.000671957	1.84828	27.4071	44	161	0.013356
GO:0042476	odontogenesis	0.000679363	2.18874	16.0017	29	94	0.013431
GO:0048706	embryonic skeletal system development	0.000679363	2.18874	16.0017	29	94	0.013431
GO:0007266	Rho protein signal transduction	0.000697459	2.0354	19.7467	34	116	0.013752
GO:0021783	preganglionic parasympathetic nervous system development	0.000715298	8.55167	1.87253	7	11	0.0140289
GO:0032026	response to magnesium ion	0.000715298	8.55167	1.87253	7	11	0.0140289
GO:0008361	regulation of cell size	0.000725118	2.45076	11.7459	23	69	0.0141655
GO:0033689	negative regulation of osteoblast proliferation	0.000733755	24.4196	1.02138	5	6	0.0141655
GO:0060379	cardiac muscle cell myoblast differentiation	0.000733755	24.4196	1.02138	5	6	0.0141655
GO:0070471	uterine smooth muscle contraction	0.000733755	24.4196	1.02138	5	6	0.0141655
GO:0070472	regulation of uterine smooth muscle contraction	0.000733755	24.4196	1.02138	5	6	0.0141655
GO:0070474	positive regulation of uterine smooth muscle contraction	0.000733755	24.4196	1.02138	5	6	0.0141655
GO:0008203	cholesterol metabolic process	0.000749984	2.05023	19.0658	33	112	0.0144036
GO:0051048	negative regulation of secretion	0.000749984	2.05023	19.0658	33	112	0.0144036
GO:0014074	response to purine-containing compound	0.000772746	5.50015	2.89392	9	17	0.014764
GO:0035725	sodium ion transmembrane transport	0.000772746	5.50015	2.89392	9	17	0.014764
GO:0034110	regulation of homotypic cell-cell adhesion	0.000790813	6.51713	2.38323	8	14	0.0150703
GO:0021612	facial nerve structural organization	0.000838049	Inf	0.680922	4	4	0.0159294
GO:0051051	negative regulation of transport	0.000858377	1.63244	43.0683	63	253	0.0162739
GO:0055123	digestive system development	0.000863804	2.0836	17.704	31	104	0.016335
GO:0015833	peptide transport	0.000879613	1.74362	32.514	50	191	0.0165915
GO:0033157	regulation of intracellular protein transport	0.000887471	1.8964	23.8323	39	140	0.0166971
GO:0010817	regulation of hormone levels	0.00090205	1.50962	62.4746	86	367	0.0169283
GO:0072001	renal system development	0.000910333	1.72957	33.3652	51	196	0.0170022
GO:0002040	sprouting angiogenesis	0.000910586	3.01272	7.14968	16	42	0.0170022
GO:0040008	regulation of growth	0.000919256	1.43218	84.0938	111	494	0.0171208
GO:0036293	response to decreased oxygen levels	0.000931563	1.6799	37.4507	56	220	0.0173065
GO:0060627	regulation of vesicle-mediated transport	0.000939818	1.71627	34.2163	52	201	0.0174161
GO:0043068	positive regulation of programmed cell death	0.000942646	1.39482	99.0741	128	582	0.0174248
GO:0097006	regulation of plasma lipoprotein particle levels	0.000951258	2.87033	7.8306	17	46	0.0175401
GO:0014073	response to tropane	0.000966087	4.13852	4.08553	11	24	0.0176813
GO:0042220	response to cocaine	0.000966087	4.13852	4.08553	11	24	0.0176813
GO:0048640	negative regulation of developmental growth	0.000966087	4.13852	4.08553	11	24	0.0176813
GO:0045216	cell-cell junction organization	0.000972806	1.9866	20.0872	34	118	0.0177603
GO:0051047	positive regulation of secretion	0.000994992	1.69173	35.9186	54	211	0.0181062
GO:0006812	cation transport	0.000996649	1.3904	100.095	129	588	0.0181062
GO:0006643	membrane lipid metabolic process	0.00105057	1.99927	19.4063	33	114	0.0189
GO:0010952	positive regulation of peptidase activity	0.00105057	1.99927	19.4063	33	114	0.0189
GO:0035107	appendage morphogenesis	0.00105057	1.99927	19.4063	33	114	0.0189
GO:0035108	limb morphogenesis	0.00105057	1.99927	19.4063	33	114	0.0189
GO:0022602	ovulation cycle process	0.00105463	2.14558	15.6612	28	92	0.0189271
GO:0071230	cellular response to amino acid stimulus	0.00107682	3.26247	5.95807	14	35	0.0192784
GO:0060402	calcium ion transport into cytosol	0.00108224	2.30658	12.7673	24	75	0.0193288
GO:0071902	positive regulation of protein serine/threonine kinase activity	0.00109003	1.69247	35.2377	53	207	0.0193424
GO:0001822	kidney development	0.00109086	1.73291	32.0033	49	188	0.0193424
GO:0006869	lipid transport	0.00109086	1.73291	32.0033	49	188	0.0193424
GO:0042698	ovulation cycle	0.00110512	2.07268	17.1933	30	101	0.0195485
GO:0014070	response to organic cyclic compound	0.00111833	1.68088	36.0889	54	212	0.0196633
GO:0005976	polysaccharide metabolic process	0.00111959	1.88464	23.3216	38	137	0.0196633
GO:0046822	regulation of nucleocytoplasmic transport	0.00111959	1.88464	23.3216	38	137	0.0196633
GO:0031103	axon regeneration	0.00118741	3.66881	4.76645	12	28	0.0208051
GO:0043406	positive regulation of MAP kinase activity	0.00121294	1.76884	28.9392	45	170	0.0211422
GO:0006796	phosphate-containing compound metabolic process	0.00121709	1.24201	248.536	291	1460	0.0211422
GO:0010243	response to organic nitrogen	0.00121777	1.89209	22.6406	37	133	0.0211422
GO:0046058	cAMP metabolic process	0.00122163	2.0277	18.0444	31	106	0.0211422
GO:0090257	regulation of muscle system process	0.00122163	2.0277	18.0444	31	106	0.0211422
GO:0050806	positive regulation of synaptic transmission	0.00122381	2.90089	7.31991	16	43	0.0211422
GO:0045598	regulation of fat cell differentiation	0.00124366	2.51198	10.0436	20	59	0.0213536
GO:1901135	carbohydrate derivative metabolic process	0.00125437	1.28465	176.529	213	1037	0.0213536
GO:0060322	head development	0.00125699	2.77442	8.00083	17	47	0.0213536
GO:0046849	bone remodeling	0.00126316	2.58484	9.36267	19	55	0.0213536
GO:0051209	release of sequestered calcium ion into cytosol	0.00126879	2.67099	8.68175	18	51	0.0213536
GO:0051282	regulation of sequestering of calcium ion	0.00126879	2.67099	8.68175	18	51	0.0213536
GO:0051283	negative regulation of sequestering of calcium ion	0.00126879	2.67099	8.68175	18	51	0.0213536
GO:0006793	phosphorus metabolic process	0.00127027	1.24084	248.707	291	1461	0.0213536
GO:0035886	vascular smooth muscle cell differentiation	0.00127071	9.77017	1.53207	6	9	0.0213536
GO:0048532	anatomical structure arrangement	0.00127071	9.77017	1.53207	6	9	0.0213536
GO:0097090	presynaptic membrane organization	0.00127071	9.77017	1.53207	6	9	0.0213536
GO:2000352	negative regulation of endothelial cell apoptotic process	0.00127071	9.77017	1.53207	6	9	0.0213536
GO:0080134	regulation of response to stress	0.00128656	1.35031	116.778	147	686	0.021571
GO:0002790	peptide secretion	0.00130731	1.7366	30.6415	47	180	0.0218199
GO:0016051	carbohydrate biosynthetic process	0.00130731	1.7366	30.6415	47	180	0.0218199
GO:0009247	glycolipid biosynthetic process	0.00131309	4.88862	3.06415	9	18	0.0218671
GO:0044344	cellular response to fibroblast growth factor stimulus	0.00132477	1.81402	25.875	41	152	0.0219627
GO:0071774	response to fibroblast growth factor stimulus	0.00132477	1.81402	25.875	41	152	0.0219627
GO:0007169	transmembrane receptor protein tyrosine kinase signaling pathway	0.0014465	1.36968	102.819	131	604	0.0239271
GO:0034446	substrate adhesion-dependent cell spreading	0.00146194	3.84259	4.25576	11	25	0.0240634
GO:0048857	neural nucleus development	0.0014645	6.84077	2.04277	7	12	0.0240634
GO:0071294	cellular response to zinc ion	0.0014645	6.84077	2.04277	7	12	0.0240634
GO:0016043	cellular component organization	0.00148162	1.15888	659.643	720	3875	0.0242907
GO:0002027	regulation of heart rate	0.00148915	3.11392	6.1283	14	36	0.0243602
GO:0007156	homophilic cell adhesion	0.00149665	1.84701	23.662	38	139	0.0244287
GO:0001558	regulation of cell growth	0.00150853	1.55707	48.1752	68	283	0.0245684
GO:0050730	regulation of peptidyl-tyrosine phosphorylation	0.00151782	1.79767	26.0453	41	153	0.0246053
GO:0010469	regulation of receptor activity	0.00152077	2.3924	10.8947	21	64	0.0246053
GO:0061180	mammary gland epithelium development	0.00152077	2.3924	10.8947	21	64	0.0246053
GO:0034220	ion transmembrane transport	0.00153367	1.53495	51.5798	72	303	0.0247597
GO:0051253	negative regulation of RNA metabolic process	0.00154562	1.32488	129.886	161	763	0.0248984
GO:0009628	response to abiotic stimulus	0.00155063	1.33319	123.587	154	726	0.0249246
GO:2000027	regulation of organ morphogenesis	0.0015633	1.91762	20.5979	34	121	0.0250739
GO:0030148	sphingolipid biosynthetic process	0.00157152	2.44898	10.2138	20	60	0.0250884
GO:0010876	lipid localization	0.00157316	1.64914	36.5995	54	215	0.0250884
GO:0051238	sequestering of metal ion	0.00157439	2.93644	6.80922	15	40	0.0250884
GO:0009890	negative regulation of biosynthetic process	0.00158116	1.29494	156.272	190	918	0.0251421
GO:0001775	cell activation	0.00160365	1.33432	121.885	152	716	0.025445
GO:0071453	cellular response to oxygen levels	0.00161123	2.51476	9.5329	19	56	0.0255105
GO:0032355	response to estradiol stimulus	0.00162649	2.10111	15.3207	27	90	0.0256971
GO:0071417	cellular response to organic nitrogen	0.00163617	2.59221	8.85198	18	52	0.025795
GO:0006687	glycosphingolipid metabolic process	0.0016419	2.68469	8.17106	17	48	0.0258302
GO:0043085	positive regulation of catalytic activity	0.00165079	1.30053	149.122	182	876	0.0259149
GO:0016055	Wnt receptor signaling pathway	0.00166043	1.54973	48.3454	68	284	0.026011
GO:0048736	appendage development	0.0016725	1.88739	21.449	35	126	0.0260895
GO:0060173	limb development	0.0016725	1.88739	21.449	35	126	0.0260895
GO:0030203	glycosaminoglycan metabolic process	0.00171772	2.25394	12.4268	23	73	0.0267386
GO:0000165	MAPK cascade	0.00173607	1.45499	67.241	90	395	0.0269674
GO:0030001	metal ion transport	0.00176846	1.39822	85.6259	111	503	0.027413
GO:0010543	regulation of platelet activation	0.00177732	4.07449	3.74507	10	22	0.0274926
GO:0006112	energy reserve metabolic process	0.00187819	1.74525	27.9178	43	164	0.0289923
GO:0031668	cellular response to extracellular stimulus	0.0018867	1.69787	31.1522	47	183	0.029063
GO:0030031	cell projection assembly	0.00193779	1.68458	32.0033	48	188	0.0297558
GO:0030097	hemopoiesis	0.00193972	1.41186	78.8167	103	463	0.0297558
GO:0001656	metanephros development	0.00197647	2.17789	13.278	24	78	0.0302293
GO:0030100	regulation of endocytosis	0.00197876	1.90454	20.0872	33	118	0.0302293
GO:0050877	neurological system process	0.00202313	1.25471	198.489	235	1166	0.0308434
GO:0042475	odontogenesis of dentin-containing tooth	0.00203719	2.44838	9.70313	19	57	0.0309938
GO:0007584	response to nutrient	0.00204584	1.6016	39.4935	57	232	0.0310614
GO:0048534	hemopoietic or lymphoid organ development	0.00208448	1.3939	84.2641	109	495	0.0315834
GO:0015908	fatty acid transport	0.00208943	2.51794	9.02221	18	53	0.0315935
GO:0031346	positive regulation of cell projection organization	0.00211137	1.87421	20.9383	34	123	0.0318038
GO:0060562	epithelial tube morphogenesis	0.00211269	1.63829	35.4079	52	208	0.0318038
GO:0031638	zymogen activation	0.00212054	4.39939	3.23438	9	19	0.0318038
GO:0044089	positive regulation of cellular component biogenesis	0.00212054	4.39939	3.23438	9	19	0.0318038
GO:0008016	regulation of heart contraction	0.00214642	2.0187	16.3421	28	96	0.03196
GO:0001960	negative regulation of cytokine-mediated signaling pathway	0.00214805	3.58612	4.42599	11	26	0.03196
GO:0007157	heterophilic cell-cell adhesion	0.00214805	3.58612	4.42599	11	26	0.03196
GO:0001508	regulation of action potential	0.00215092	1.91409	19.4063	32	114	0.03196
GO:0051338	regulation of transferase activity	0.00215256	1.34645	106.564	134	626	0.03196
GO:0043280	positive regulation of cysteine-type endopeptidase activity involved in apoptotic process	0.00216505	1.96148	17.8742	30	105	0.0320168
GO:2001056	positive regulation of cysteine-type endopeptidase activity	0.00216505	1.96148	17.8742	30	105	0.0320168
GO:0001666	response to hypoxia	0.00218312	1.61856	37.1102	54	218	0.0322195
GO:0010882	regulation of cardiac muscle contraction by calcium ion signaling	0.00220614	12.2088	1.19161	5	7	0.0323242
GO:0072497	mesenchymal stem cell differentiation	0.00220614	12.2088	1.19161	5	7	0.0323242
GO:0090330	regulation of platelet aggregation	0.00220614	12.2088	1.19161	5	7	0.0323242
GO:0031327	negative regulation of cellular biosynthetic process	0.0022077	1.28612	153.718	186	903	0.0323242
GO:0045834	positive regulation of lipid metabolic process	0.00231386	2.03612	15.6612	27	92	0.0338116
GO:0071704	organic substance metabolic process	0.0023243	1.2586	186.062	221	1093	0.0338972
GO:0016310	phosphorylation	0.0023318	1.24311	211.086	248	1240	0.0339396
GO:0030509	BMP signaling pathway	0.00234454	1.97479	17.1933	29	101	0.034058
GO:0001934	positive regulation of protein phosphorylation	0.00236207	1.3748	89.8817	115	528	0.0342454
GO:0032880	regulation of protein localization	0.00240158	1.49313	54.1333	74	318	0.0347501
GO:0060070	canonical Wnt receptor signaling pathway	0.0024113	1.71658	28.2583	43	166	0.0348226
GO:0046467	membrane lipid biosynthetic process	0.00245052	2.33197	10.5543	20	62	0.0351351
GO:0051928	positive regulation of calcium ion transport	0.00245052	2.33197	10.5543	20	62	0.0351351
GO:0009214	cyclic nucleotide catabolic process	0.0024567	4.88703	2.72369	8	16	0.0351351
GO:0010002	cardioblast differentiation	0.0024567	4.88703	2.72369	8	16	0.0351351
GO:0034199	activation of protein kinase A activity	0.0024567	4.88703	2.72369	8	16	0.0351351
GO:0003018	vascular process in circulatory system	0.00250331	1.89087	19.5765	32	115	0.0357326
GO:0001894	tissue homeostasis	0.00253746	1.93551	18.0444	30	106	0.0361502
GO:0030072	peptide hormone secretion	0.00255352	1.68698	29.9606	45	176	0.0363091
GO:0006917	induction of apoptosis	0.00258643	1.43339	67.241	89	395	0.0367064
GO:0030166	proteoglycan biosynthetic process	0.00260375	3.0282	5.78783	13	34	0.0368109
GO:0048844	artery morphogenesis	0.00260375	3.0282	5.78783	13	34	0.0368109
GO:0070201	regulation of establishment of protein localization	0.00263021	1.52996	46.6431	65	274	0.0371141
GO:0006664	glycolipid metabolic process	0.00264355	2.44779	9.19244	18	54	0.0371605
GO:0021675	nerve development	0.00264355	2.44779	9.19244	18	54	0.0371605
GO:0045444	fat cell differentiation	0.00266372	1.86045	20.4277	33	120	0.0372787
GO:0055117	regulation of cardiac muscle contraction	0.00266933	3.76075	3.9153	10	23	0.0372787
GO:0050921	positive regulation of chemotaxis	0.00270749	2.19923	12.0864	22	71	0.0372787
GO:0090090	negative regulation of canonical Wnt receptor signaling pathway	0.00270749	2.19923	12.0864	22	71	0.0372787
GO:0001573	ganglioside metabolic process	0.00270835	5.70016	2.213	7	13	0.0372787
GO:0032958	inositol phosphate biosynthetic process	0.00270835	5.70016	2.213	7	13	0.0372787
GO:0072577	endothelial cell apoptotic process	0.00270835	5.70016	2.213	7	13	0.0372787
GO:2000351	regulation of endothelial cell apoptotic process	0.00270835	5.70016	2.213	7	13	0.0372787
GO:0045913	positive regulation of carbohydrate metabolic process	0.002711	2.85395	6.46876	14	38	0.0372787
GO:0051937	catecholamine transport	0.002711	2.85395	6.46876	14	38	0.0372787
GO:0015844	monoamine transport	0.00271246	2.52156	8.51152	17	50	0.0372787
GO:0071418	cellular response to amine stimulus	0.00271246	2.52156	8.51152	17	50	0.0372787
GO:0035815	positive regulation of renal sodium excretion	0.00271917	7.32702	1.7023	6	10	0.0373016
GO:0048546	digestive tract morphogenesis	0.00275324	2.61015	7.8306	16	46	0.0376293
GO:0051971	positive regulation of transmission of nerve impulse	0.00275324	2.61015	7.8306	16	46	0.0376293
GO:0045165	cell fate commitment	0.00278687	1.63749	33.3652	49	196	0.0380187
GO:0006468	protein phosphorylation	0.00279211	1.2524	186.743	221	1097	0.03802
GO:0006790	sulfur compound metabolic process	0.00280005	1.68788	29.2796	44	172	0.0380581
GO:0043270	positive regulation of ion transport	0.00287221	2.09975	13.6184	24	80	0.0389672
GO:0032409	regulation of transporter activity	0.00290404	1.8682	19.7467	32	116	0.0391833
GO:0042306	regulation of protein import into nucleus	0.00290404	1.8682	19.7467	32	116	0.0391833
GO:1900180	regulation of protein localization to nucleus	0.00290404	1.8682	19.7467	32	116	0.0391833
GO:0010558	negative regulation of macromolecule biosynthetic process	0.00295254	1.28377	145.547	176	855	0.0397651
GO:0043549	regulation of kinase activity	0.00297793	1.33877	102.989	129	605	0.0400047
GO:0010629	negative regulation of gene expression	0.00298115	1.28895	140.1	170	823	0.0400047
GO:0050433	regulation of catecholamine secretion	0.00307371	3.3617	4.59622	11	27	0.0411721
GO:0050769	positive regulation of neurogenesis	0.00316509	1.87655	19.0658	31	112	0.0423195
GO:0012502	induction of programmed cell death	0.00324435	1.41911	67.7517	89	398	0.0433009
GO:0007616	long-term memory	0.00327836	3.99911	3.40461	9	20	0.0435975
GO:0032459	regulation of protein oligomerization	0.00327836	3.99911	3.40461	9	20	0.0435975
GO:0006816	calcium ion transport	0.00333991	1.57145	38.6423	55	227	0.0442536
GO:0051208	sequestering of calcium ion	0.00334566	3.08875	5.27714	12	31	0.0442536
GO:0060411	cardiac septum morphogenesis	0.00334566	3.08875	5.27714	12	31	0.0442536
GO:0043067	regulation of programmed cell death	0.00337101	1.23752	201.383	236	1183	0.0445094
GO:0051172	negative regulation of nitrogen compound metabolic process	0.00339348	1.28005	144.185	174	847	0.0447262
GO:0048678	response to axon injury	0.0034343	2.4472	8.68175	17	51	0.0450393
GO:0003206	cardiac chamber morphogenesis	0.00343551	2.06274	13.7887	24	81	0.0450393
GO:0050768	negative regulation of neurogenesis	0.00343551	2.06274	13.7887	24	81	0.0450393
GO:0046824	positive regulation of nucleocytoplasmic transport	0.00349641	2.18806	11.5757	21	68	0.0456503
GO:0051100	negative regulation of binding	0.00349641	2.18806	11.5757	21	68	0.0456503
GO:0050880	regulation of blood vessel size	0.00350064	1.93291	16.8528	28	99	0.0456503
GO:0014066	regulation of phosphatidylinositol 3-kinase cascade	0.0035255	2.52574	8.00083	16	47	0.0458935
GO:0009187	cyclic nucleotide metabolic process	0.003545	1.76599	23.1513	36	136	0.0460663
GO:0015909	long-chain fatty acid transport	0.00357671	2.73956	6.63899	14	39	0.046074
GO:0021545	cranial nerve development	0.00357671	2.73956	6.63899	14	39	0.046074
GO:0050772	positive regulation of axonogenesis	0.00357758	2.62117	7.31991	15	43	0.046074
GO:0050819	negative regulation of coagulation	0.00357758	2.62117	7.31991	15	43	0.046074
GO:0070588	calcium ion transmembrane transport	0.00357758	2.62117	7.31991	15	43	0.046074
GO:0003176	aortic valve development	0.00362037	19.5277	0.851152	4	5	0.046074
GO:0003180	aortic valve morphogenesis	0.00362037	19.5277	0.851152	4	5	0.046074
GO:0030913	paranodal junction assembly	0.00362037	19.5277	0.851152	4	5	0.046074
GO:0035787	cell migration involved in kidney development	0.00362037	19.5277	0.851152	4	5	0.046074
GO:0048671	negative regulation of collateral sprouting	0.00362037	19.5277	0.851152	4	5	0.046074
GO:0071625	vocalization behavior	0.00362037	19.5277	0.851152	4	5	0.046074
GO:0097104	postsynaptic membrane assembly	0.00362037	19.5277	0.851152	4	5	0.046074
GO:0016358	dendrite development	0.00375574	1.89532	17.704	29	104	0.0477147
GO:0016265	death	0.0037668	1.19989	281.561	321	1654	0.0477732
GO:0010941	regulation of cell death	0.00377329	1.23122	206.49	241	1213	0.0477734
GO:0019216	regulation of lipid metabolic process	0.00380108	1.61453	33.0247	48	194	0.0479632
GO:0033002	muscle cell proliferation	0.00380125	1.9458	16.1719	27	95	0.0479632
GO:0045600	positive regulation of fat cell differentiation	0.00388592	3.49184	4.08553	10	24	0.0489481
GO:0001964	startle response	0.00395355	4.34367	2.89392	8	17	0.0493793
GO:0033688	regulation of osteoblast proliferation	0.00395355	4.34367	2.89392	8	17	0.0493793
GO:0035812	renal sodium excretion	0.00395355	4.34367	2.89392	8	17	0.0493793
GO:0035813	regulation of renal sodium excretion	0.00395355	4.34367	2.89392	8	17	0.0493793
GO:0045577	regulation of B cell differentiation	0.00395355	4.34367	2.89392	8	17	0.0493793
GO:0010950	positive regulation of endopeptidase activity	0.00399936	1.86154	18.5551	30	109	0.0498673
KEGGID	Term	Pvalue	OddsRatio	ExpCount	Count	Size	PValue.BH
04510	Focal adhesion	7.41883e-09	2.57275	32.6691	65	200	1.58021e-06
04512	ECM-receptor interaction	4.58675e-07	3.3307	13.8843	33	85	4.88489e-05
04514	Cell adhesion molecules (CAMs)	1.98334e-05	2.33992	21.7249	41	133	0.00140817
05200	Pathways in cancer	3.25479e-05	1.75737	53.2506	81	326	0.00173318
04360	Axon guidance	5.12772e-05	2.27123	21.0715	39	129	0.00218441
03320	PPAR signaling pathway	0.00123319	2.37922	11.4342	22	70	0.0367763
04670	Leukocyte transendothelial migration	0.00138116	1.98408	18.948	32	116	0.0367763
05218	Melanoma	0.00151757	2.33019	11.5975	22	71	0.0367763
05215	Prostate cancer	0.00155393	2.14488	14.5377	26	89	0.0367763
