# Supplementary material for: Resetting Transcription Factor Control Circuitry toward Ground-State Pluripotency in Human
Source: Cell. 2014 Sep 11;158(6):1254–69. doi: 10.1016/j.cell.2014.08.029 (PMC4162745; doi:10.1016/j.cell.2014.08.029)
Supplement: Table S3. RNA-Seq Data for the Cells Profiled in this Study, Conventional PSC and 3iL Cultures from Chan et al., Single-Cell Blastocyst and Primary Explant PSC lines from Yan et al. (2013), Related to Figure 5 [file mmc3.xlsx]

## Sheet: RNA-seq_FPKM_corrected
Human Gene Symbol	Mouse Gene Symbol	Ensembl Human ID	Entrez ID	Ensembl Mouse Gene ID	H9_R1	H9_R2	H9_R3	H9_reset_R1	H9_reset_R2	H9_reset_R3	mES_PDL_R1	mES_PDL_R2	mES_PDL_R3	mES_t2iL_R1	mES_t2iL_R2	mES_t2iL_R3	mES_t2iL+Go_R1	mES_t2iL+Go_R2	mES_t2iL+Go_R3	Chan_hESC_1	Chan_hESC_2	Chan_hESC_3	Chan_3iL_hESC_1	Chan_3iL_hESC_2	Chan_3iL_hESC_3	Yan_bl_2_1	Yan_bl_2_2	Yan_bl_2_3	Yan_bl_2_8	Yan_bl_3_1	Yan_hESC_pas0_SRR491039	Yan_hESC_pas0_SRR491040	Yan_hESC_pas0_SRR491041	Yan_hESC_pas0_SRR491042	Yan_hESC_pas0_SRR491043	Yan_hESC_pas0_SRR491045	Yan_hESC_pas10_SRR491065	Yan_hESC_pas10_SRR491066	Yan_hESC_pas10_SRR491067	Yan_hESC_pas10_SRR491068	Yan_hESC_pas10_SRR491069	Yan_hESC_pas10_SRR491070	Yan_hESC_pas10_SRR491071	Yan_hESC_pas10_SRR491072	Yan_hESC_pas10_SRR491073	Yan_hESC_pas10_SRR491074	Yan_hESC_pas10_SRR491075	Yan_hESC_pas10_SRR491076	Yan_hESC_pas10_SRR491077
7SK	7SK	ENSG00000252084	NA	ENSMUSG00000084531	0	1.9009	0	0	0.1464	0	0	0	0	0	0	0	0	0	0	0	0	0	0	0	0	0	0	0	0	0	0	0	0	0	0	0	0	0	0	0	0	0	0	0	0	0	0	0	0
U6	U6	ENSG00000212489	NA	ENSMUSG00000096249	0	0	0	0	0	0	0	0	0	0	0	0	0	0	0	0	0	0	0	0	0	0	0	0	0	0	0	0	0	0	0	0	0	0	0	0	0	0	0	0	0	0	0	0	0
SNORA32	SNORA32	ENSG00000206799	NA	ENSMUSG00000064620	0	0	0	0	0	0	111.122	245.718	82.7406	124.236	158.103	52.987	124.41	56.4676	128.637	0	0	0	0	0	0	0	0	0	0	0	0	0	0	0	0	0	0	0	0	0	0	0	0	0	0	0	0	0	0
U6	U6	ENSG00000212344	NA	ENSMUSG00000064673	0	0	0	0.2142	0.2392	0.5044	0	0	0	0	0	0	0	0	0	0	0	0	0	0	0	0	0	0	0	0	0	0	0	0	0	0	0	0	0	0	0	0	0	0	0	0	0	0	0
U1	U1	ENSG00000200340	NA	ENSMUSG00000094980	0	0	0	0	0	0	0	0	0	0	0	0	0	0	0	0	0	0	0	0	0	0	0	0	0	0	0	0	0	0	0	0	0	0	0	0	0	0	0	0	0	0	0	0	0
U6	U6	ENSG00000251794	NA	ENSMUSG00000084619	0	0	0	0	0	0	0	0	0	0	0	0	0	0	0	0.4106	0	0.4242	0	0	0	0	0	0	0	0	0	0	0	0	0	0	0	0	0	0	0	1.1647	0	0	0	0	0	0	0
U6	U6	ENSG00000201386	NA	ENSMUSG00000088408	0	0	1.4825	0	0.2196	0	0	0.2318	0.1679	0	0	0	0	0	0	0	0	0	0	0	0	0	0	0	0	0	0	0	0	0	0	0	0	0	0	0	0	0	0	0	0	0	0	0	0
MIR30B	Mir30b	ENSG00000207582	NA	ENSMUSG00000065476	0	0	0	0	0	0.2453	0	2.2774	0.7472	2.1982	6.8251	5.0569	4.1003	5.4455	4.9844	0	0	0	0	0	0	0	0	0	0	0	0	0	0	3.2734	0	0	0	0	0	0	0	0	0	0	0	0	0	0	0
U6	U6	ENSG00000206590	NA	ENSMUSG00000065237	0	0	0	0	0	0	0	0	0	0	0	0	0	0	0	0	0	0	0	0.3107	0	0	0	0	0	0	0	0	0	0	0	0	0	0	0	0	0	0	0	0	0	0	0	0	0
SNORD113-9	SNORD113	ENSG00000201950	NA	ENSMUSG00000089517	0	0	0	25.7161	14.9311	17.5967	29.6212	12.9558	16.0958	11.4387	15.705	22.9542	15.6717	59.2756	35.2055	0	0	0	0	0	0	0	0	0	0	0	0	0	0	0	0	0	0	0	0	8.8878	0	3.4875	0	0	0	0	0	0	0
MIR1249	Mir1249	ENSG00000221598	NA	ENSMUSG00000080441	0	3.9936	0	0	2.0554	0.5079	0	0	0	0	0	0	0	0	0	0.1817	2.0583	2.5166	0.5466	1.4184	1.4745	0	0	0	0	0	0	0	0	0	0	0	0	0	0	0	0	0	0	0	0	0	0	0	0
7SK	7SK	ENSG00000201612	NA	ENSMUSG00000084496	0	0	0	0	0	0.0684	4.7241	4.2392	1.5525	0	0.3793	0.7296	0.9466	1.3697	0.4463	0	0	0	0	0	0	0	0	0	0	0	0	0	0	0	0	0	0	0	0	0	0	0	0	0	0	0	0	0	0
U6	U6	ENSG00000212247	NA	ENSMUSG00000089486	0	0	0	0	0	0	0	0	0	0	0	0	0	0	0	0	0	0	0	0	0	0	0	0	0	0	0	0	0	0	0	0	0	0	0	0	0	0	0	0	0	0	0	0	0
MIR323A	Mir323	ENSG00000199069	NA	ENSMUSG00000065617	0	0	0	1.8585	3.807	2.4638	0	2.7634	1.2431	4.3141	2.4112	4.1312	8.418	7.4102	8.8546	0	0	0	0	0	0	0	0	0	0	0	0	0	0	0	0	0	0	0	0	0	0	0	0	0	0	0	0	0	0
U6	U6	ENSG00000207114	NA	ENSMUSG00000089223	0	0	0	0	0	0	0	0	0	0	0	0	0	0	0	0	0	0	0	0	0	0	0	0	0	0	0	0	0	0	0	0	0	0	0	0	0	0	0	0	0	0	0	0	0
RNA5SP94	5S_rRNA	ENSG00000252726	NA	ENSMUSG00000087848	0	0	0	0	0	0	0	0	0	0	0	0	0	0	0	0	0	0	0	0	0	0	0	0	0	0	0	0	0	0	0	0	0	0	0	0	0	0	0	0	0	0	0	0	0
U6	U6	ENSG00000252786	NA	ENSMUSG00000087789	0	0	0	0	0	0	0	0	0	0	0	0	0	0	0	0	0	0	0	0	0	0	0	0	0	0	0	0	0	0	0	0	0	0	0	0	0	0	0	0	0	0	0	0	0
MIR541	Mir541	ENSG00000216179	NA	ENSMUSG00000076052	0	0	0	27.8832	29.295	24.7798	3.5946	6.9672	5.7627	4.9708	3.2058	2.1678	2.6326	1.5985	1.7902	0	0	0	0	0	0	0	0	0	0	0	0	0	0	0	0	0	0	0	0	0	0	0	0	0	0	0	0	0	0
SNORD101	SNORD101	ENSG00000206754	NA	ENSMUSG00000077440	63.4096	51.9787	41.2914	17.656	45.4714	43.5759	387.043	449.067	390.825	499.174	557.033	601.803	489.201	171.112	508.581	9.0777	7.0446	10.7339	4.2242	3.2668	8.6086	0	0	0	0	0	0	0	7.891	0	0	0	0	0	0	0	0	0	0	129.676	0	0	0	0	0
MIR208B	Mir208b	ENSG00000215991	NA	ENSMUSG00000077928	0	0	0	0	0	0	0	0	0	0	0	0	0	0	0	0.758	0.0647	0	0	0	0.4861	0	0	0	0	0	0	0	0	0	0	0	0	0	0	0	0	0	0	0	0	0	0	0	0
MIRLET7I	Mirlet7i	ENSG00000199179	NA	ENSMUSG00000065406	9.3886	5.8417	2.4778	2.1014	3.6677	1.3585	0	6.6994	4.1181	7.301	3.3486	3.6769	3.0858	5.0773	5.7834	3.0654	3.0346	5.7382	0.7676	3.7628	7.6966	0	0	0	0	0	4.1943	1.043	28.3854	0	0	0	0	0	0	0	0	0	1.2341	10.219	0	0	0	0	0
MIR138-2	Mir138-2	ENSG00000207649	NA	ENSMUSG00000065512	0	0	0	0	0	0.2728	0	0.3854	1.5592	0	0.3719	0	0	0	0	0	0	0	0	0	0	0	0	0	0	0	0	0	0	0	0	0	0	0	0	0	0	0	0	0	0	0	0	0	0
U6	U6	ENSG00000212469	NA	ENSMUSG00000087780	0	0	0	0	0	0	0	0	0	0	0	0	0	0	0	0	0	0	0	0	0	0	0	0	0	0	0	0	0	0	0	0	0	0	0	0	0	0	0	0	0	0	0	0	0
SCARNA16	SCARNA16	ENSG00000252329	NA	ENSMUSG00000088903	0	0	0	0	0	0	0	0	0	0	0	0	0	0	0	0	0	0	0	0.2148	0	0	0	0	0	0	0	0	0	0	0	0	0	0	0	0	0	0	0	0	0	0	0	0	0
SNORD70	SNORD70	ENSG00000212309	NA	ENSMUSG00000077358	6.9426	3.2022	5.8469	6.2647	5.9978	3.4862	169.187	112.203	69.6396	77.4913	81.7264	113.37	88.8219	98.0347	125.122	1.7411	1.6494	2.9985	2.4165	4.0208	4.0384	10.5402	0	0	0	0	39.8492	0	0	8.2615	15.4302	41.4017	0	0	0	0	0	0	0	0	0	0	0	0	2.9064
SNORD123	Snord123	ENSG00000239112	NA	ENSMUSG00000089317	4.1816	3.5974	3.7656	0	0	0	0	3.0274	1.056	0.8024	1.5612	0	3.3473	0	1.9036	0.4654	2.4365	0.8016	2.7643	0.497	0.831	0	0	0	0	0	0	0	0	0	0	0	0	0	0	0	0	0	0	0	0	0	0	0	0
MIR326	Mir326	ENSG00000199090	NA	ENSMUSG00000065571	0	0	1.4065	3.6138	3.7681	3.5167	0	0.4883	0.3806	0	0	1.0549	0	0	0	0	0	0	0.7398	0.3886	0	0	0	0	0	0	0	0	0	0	0	0	0	0	0	0	0	0	0	0	0	0	0	0	0
U6	U6	ENSG00000238382	NA	ENSMUSG00000088938	0	0	0	0	0	0	0	0	0	0	0	0	0	0	0	0	0	0	0	0	0	0	0	0	0	0	0	0	0	0	0	0	0	0	0	0	0	0	0	0	0	0	0	0	0
SNORD93	SNORD93	ENSG00000221740	NA	ENSMUSG00000096832	1.249	8.3693	12.7411	73.9542	50.6866	54.3477	27.9967	22.0638	28.5087	19.0976	18.6614	13.8527	13.6174	24.0948	11.2678	0	1.584	2.3759	3.9548	4.5773	1.897	4.2569	14.0505	0	0	0	0	0	1.2471	0	1.1774	0	0	0	0	0	0	0	0	0	0	0	0	0	0
U1	U1	ENSG00000201616	NA	ENSMUSG00000087812	2.754	1.3435	4.2251	5.0281	6.4043	3.8783	0	0	0	0	0	0	0	0	0	0.1601	0	0	0	0	0.1185	0	0	0	0	0	0	0	0	0	0	0	0	0	0	0	0	0.4184	0	0	0	0	0	0	0
snoZ178	snoZ178	ENSG00000252109	NA	ENSMUSG00000088336	0	0	0	0	0	0	0	0	0	0	0	0	0	0	0	0	0	0	0	0	0	0	0	0	0	0	0	0	0	0	0	0	0	0	0	0	0	0	0	0	0	0	0	0	0
MIR140	Mir140	ENSG00000208017	NA	ENSMUSG00000065439	1.2976	0	1.3538	0	0	1.0496	0	2.0003	3.879	8.7666	4.1127	17.0473	2.8824	5.3018	0.8784	0	0	0	0	0	0	0	0	0	0	0	0	0	0	0	0	0	0	0	0	0	0	0	0	0	0	0	0	0	0
MIR210	Mir210	ENSG00000199038	NA	ENSMUSG00000065551	0	0	0	0	0	0	2.6993	4.7143	2.0533	0	1.9363	0.14	1.0841	1.9237	0	0	0	0	0	0	0	0	0	0	0	0	0	0	0	0	0	0	0	0	0	0	0	0	0	0	0	0	0	0	0
U6	U6	ENSG00000252297	NA	ENSMUSG00000088480	0	0	0	0	0	0	0	0	0	0	0	0	0	0	0	0	0.291	0	0.2608	0.0899	0	0	0	0	0	0	0	0	0	0	0	0	0	0	0	0	0	0	0	0	0	0	0	0	0
MIR99B	Mir99b	ENSG00000207550	NA	ENSMUSG00000065396	0	0	0	1.3337	4.4047	4.2297	2.3466	6.2291	8.9001	8.3608	4.4757	0.9803	6.3004	9.0056	8.3855	0	0	0	0.4223	0	0.4474	0	0	0	0	0	0	0	0	0	0	0	0	0	0	0	0	0	0	0	0	0	0	0	0
MIR363	Mir363	ENSG00000207572	NA	ENSMUSG00000070106	3.5604	2.9992	0	0	0	0	5.5911	6.5904	7.0389	6.6252	7.0189	6.9204	15.1778	6.5056	12.7915	4.4889	3.5947	3.8884	0.5495	2.2713	4.9904	0	0	0	0	0	0	0	0	16.4572	0	0	0	0	0	0	0	0	0	0	0	0	0	0	0.9804
U6	U6	ENSG00000252578	NA	ENSMUSG00000064763	0	0	0	0	0	0	0	0	0	0	0	0	0	0	0	0	0	0	0	0	0	0	0	0	0	0	0	0	0	0	0	0	0	0	0	0	0	0	0	0	0	0	0	0	0
MIR128-2	Mir128-2	ENSG00000207625	NA	ENSMUSG00000065441	0	0	0	0	0	0	0	0	0	0	0	0	0	0	0	0	0	0	0	0	0	0	0	0	0	0	0	0	0	0	0	0	0	0	0	0	0	0	0	0	0	0	0	0	0
SNORD62	SNORD62	ENSG00000199411	NA	ENSMUSG00000064952	3.1334	0	0	0	0	1.1907	43.2085	6.5402	17.2119	13.6322	3.4965	14.4856	28.9519	22.8317	10.7641	0	0	0	0	0	0	0	0	0	0	0	0	0	0	0	0	0	0	0	0	0	0	0	0	0	0	0	0	0	0
MIR214	Mir214	ENSG00000207949	NA	ENSMUSG00000065516	0	0	0	27.7318	38.8233	39.139	0	0	0	0	0	0	0	0	0	0	0	0.2412	22.6257	17.9069	10.2818	0	0	0	0	0	0	0	0	0	0	0	0	0	0	0	0	0	0	0	0	0	0	0	0
U6	U6	ENSG00000212475	NA	ENSMUSG00000088002	0	0	0	0	0	0	4.1458	0	1.1139	0	0	0	0	0	0	0	0	0	0	0	0	0	0	0	0	0	0	0	0	0	0	0	0	0	0	0	0	0	0	0	0	0	0	0	0
RNU6-79	U6	ENSG00000199381	NA	ENSMUSG00000064948	0	0	0	0	0	0	0	0	0	0	0	0	0	0	0	0	0	0	0	0	0	0	0	0	0	0	0	0	0	0	0	0	0	0	0	0	0	0	0	0	0	0	0	0	0
MIR222	Mir222	ENSG00000207725	NA	ENSMUSG00000065471	10.4113	1.9619	3.633	0	0.4468	0	4.2149	0	1.6634	0	0	0	0	0	1.5924	0	0	0	0	0.8437	0.5543	0	0	0	0	0	0	0	0	0	0	0	0	0	0	0	0	0	0	0	0	0	0	0	0
MIR185	Mir185	ENSG00000208023	NA	ENSMUSG00000065464	0	0	0	1.4188	0.5964	0.6961	0	1.4669	0.4238	1.263	2.4095	1.1139	2.9482	0	3.3627	0	0	0	0	0	0	0	0	0	0	0	0	0	0	0	0	0	0	0	0	0	0	0	0	0	0	0	0	0	0
SNORA44	SNORA44	ENSG00000207314	NA	ENSMUSG00000064722	0	0	0	0	0	0	0	0.2075	0.4356	0.7405	0	0.3665	0.9257	0	0.1817	0	0	0	0	0	0	0	0	0	0	0	0	0	0	0	0	0	0	0	0	0	0	0	0	0	0	0	0	0	0
MIRLET7A3	Mirlet7c-2	ENSG00000198986	NA	ENSMUSG00000065608	0	0	0	0	0	0	0	0.2614	0.226	0	0.5167	0	0	0	0	0	0	0	0	0	0	0	0	0	0	0	0	0	0	0	0	0	0	0	0	0	0	0	0	0	0	0	0	0	0
MIR199B	Mir199b	ENSG00000207581	NA	ENSMUSG00000092807	0	0	0	0	0	0	0	0	0	0	0	0.4338	0	0	0	0	0	0	0	0	0	0	0	0	0	0	0	0	0	0	0	0	0	0	0	0	0	0	0	0	0	0	0	0	0
7SK	7SK	ENSG00000251697	NA	ENSMUSG00000089063	0	0	0	0	0	0	0	0	0.0664	0	0	0.1305	0.3595	0	0	0	0	0	0	0	0	0	0	0	0	0	0	0	0	0	0	0	0	0	0	0	0	0	0	0	0	0	0	0	0
RNA5SP514	n-R5s213	ENSG00000200587	NA	ENSMUSG00000065055	1.147	0	1.4715	0	0.4529	0.233	0	0	0	0	0	0	0	0	0	0	0	0	0	0	0	0	0	0	0	0	0	0	0	0	0	0	0	0	0	0	0	0	0	0	0	0	0	0	0
U6	U6	ENSG00000199735	NA	ENSMUSG00000077582	0	0	0	0	0.0981	0	0	0	0	0	0	0	0	0	0	0	0	0	0	0	0	0	0	0	0	0	0	0	0	0	0	0	0	0	0	0	0	0	0	0	0	0	0	0	0
U6	U6	ENSG00000252151	NA	ENSMUSG00000089164	0	0	0	0	0	0	0	0	0	0	0	0	0	0	0	0	0	0	0	0	0	0	0	0	0	0	0	0	0	0	0	0	0	0	0	0	0	0	0	0	0	0	0	0	0
SNORD44	SNORD44	ENSG00000200072	NA	ENSMUSG00000084667	0	0	0	0	0	0	0	0	0	0	0	0	0	0	0	0	0	0	0	0	0	0	0	0	0	0	0	0	0	0	0	0	0	0	0	0	0	0	0	0	0	0	0	0	0
SCARNA21	SCARNA21	ENSG00000252835	NA	ENSMUSG00000087881	167.755	238.195	188.054	86.7746	182.675	109.361	146.541	269.71	89.9673	222.42	228.648	239.309	53.7838	155.438	331.654	0	0	0.0968	0	0.2085	0.2072	0	0	0	0	0	0	0	0	0	0	0	0	0	0	0	0	0	0	0	0	0	0	0	0
U6	U6	ENSG00000207183	NA	ENSMUSG00000064591	0	0	0	0	0	0	0	0	0	0	0	0	0	0	0	0	0	0	0	0	0	0	0	0	0	0	0	0	0	0	0	0	0	0	0	0	0	0	0	0	0	0	0	0	0
U6	U6	ENSG00000201954	NA	ENSMUSG00000084616	0	0	0	0	0	0	7.0685	16.6781	13.1715	4.2875	4.4505	5.9017	1.481	10.211	6.5713	0	0	0	0	0	0	0	0	0	0	0	0	0	0	0	0	0	0	0	0	0	0	0	0	0	0	0	0	0	0
SNORD24	SNORD24	ENSG00000206611	NA	ENSMUSG00000065258	0	0	0	0	0	0	108.242	232.293	85.185	134.047	144.776	149.832	163.994	118.612	131.933	0	0	0	0	0	0	0	0	0	0	0	0	0	0	0	0	0	0	0	0	0	0	0	0	0	0	0	0	0	0
MIR135B	Mir135b	ENSG00000199059	NA	ENSMUSG00000065435	11.6376	13.7348	6.7181	5.9601	7.8679	5.5911	4.181	4.9037	0.4996	0.9131	2.8425	4.3787	4.7311	9.1968	8.9	0.2787	0	0.3448	1.1514	0.5859	1.1479	0	0	0	0	0	0	0	0	0	0	0	0	0	0	0	0	0	0	0	0	0	0	0	0
MIR324	Mir324	ENSG00000199053	NA	ENSMUSG00000065534	1.9066	0	0	4.226	5.6751	4.3363	0	0	0	0	0	0	0	0	0	4.1982	2.1421	2.0299	1.0599	1.8108	1.7771	0	0	0	0	0	0	0	0	0	0	0	0	0	0	0	0	0	0	0	0	0	0	0	0
MIR203	Mir203	ENSG00000207568	NA	ENSMUSG00000065574	0	0	0	0	0	0	0	0	0	0	0	0	0	0	0	0.2101	0	0	0	0	0	0	0	0	0	0	0	0	0	0	0	0	0	0	0	0	0	0	0	0	0	0	0	0	0
MIR202	Mir202	ENSG00000199089	NA	ENSMUSG00000065502	0	0	0	0	0	0	0	0	0	0	0	0	0	0	0	0	0	0	0	0	0	0	0	0	0	0	0	0	0	0	0	0	0	0	0	0	0	0	0	0	0	0	0	0	0
U1	U1	ENSG00000252990	NA	ENSMUSG00000065337	0	0	0	0	0	0	0	0	0	0	0	0	0	0	0	0	0	0	0	0	0	0	0	0	0	0	0	0	0	0	0	0	0	0	0	0	0	0	0	0	0	0	0	0	0
U6	U6	ENSG00000223179	NA	ENSMUSG00000065246	0	0	0	0	0	0	3.5084	4.791	2.0599	6.4403	4.1806	5.9716	3.8397	7.1243	1.1838	0	0	0	0	0	0	0	0	0	0	0	0	0	0	0	0	0	0	0	0	0	0	0	0	0	0	0	0	0	0
SNORD25	snR56	ENSG00000202477	NA	ENSMUSG00000064721	0	0	0	0	0	0	0	0	0	0	0	0	0	0	0	0	0	0	0	0	0	0	0	0	0	0	0	0	0	0	0	0	0	0	0	0	0	0	0	0	0	0	0	0	0
SNORD30	SNORD30	ENSG00000207424	NA	ENSMUSG00000065782	0	0	0	0	2.1128	0.6231	0	0	0	0	0	0	0	0	0	21.0937	24.7587	20.6093	17.9768	16.2281	15.8087	0	0	0	0	0	1.047	7.561	0	50.5035	4.9762	0	0	0	0	0	1.1967	4.4181	0	21.9425	0	0	0	0	1.9209
AC008122.1	AL671963.1	ENSG00000238641	NA	ENSMUSG00000088036	0	0	0	1.0777	0	0	0	0	0	0	0	0	0	0	0	0	0	0	0	0	0	0	0	0	0	0	0	0	0	0	0	1.2472	0	0	0	0	0	0	0	0	0	0	0	0	0
MIR218-1	Mir218-1	ENSG00000207732	NA	ENSMUSG00000065603	0	0	0	0	0.2225	0.2141	0	0.803	0.6915	0	1.5577	2.8992	3.8286	1.5087	5.7751	0	0	0	0	0	0	0	0	0	0	0	0	0	0	0	0	0	0	0	0	0	0	0	0	0	0	0	0	0	0
MIR298	Mir298	ENSG00000216031	NA	ENSMUSG00000065410	5.626	0	7.7593	1.1443	0.3229	1.4582	1.2758	7.9171	2.5273	6.1671	13.1488	11.0164	13.0621	4.1963	9.7629	0.3631	0	0.3732	0	0	0.4287	0	0	0	0	0	0	0	0	0	0	0	0	0	0	0	0	0	0	0	0	0	0	0	0
RNU6-54	U6	ENSG00000202433	NA	ENSMUSG00000088216	0	0	0	0	0	0	0	0	0	0	0	0	0	0	0	0	0	0	0	0	0	0	0	0	0	0	0	0	0	0	0	0	0	0	0	0	0	0	0	0	0	0	0	0	0
U1	U1	ENSG00000206917	NA	ENSMUSG00000095513	0	0	0	0.6496	0.1463	0.3258	24.5591	97.2423	23.5585	0	5.888	2.1663	3.0947	0	0	0	0	0	0	0	0	0	0	0	0	0	0	0	0	0	0	0	0	0	0	0	0	0	0	0	0	0	0	0	0
U7	U7	ENSG00000239007	NA	ENSMUSG00000089028	2.5094	0	0	0	0	0.3824	0	0	0	0	0	0	0	0	0	0	0	0	0	0	0	0	0	0	0	0	0	0	0	0	0	0	0	0	0	0	0	0	0	0	0	0	0	0	0
U6	U6	ENSG00000207321	NA	ENSMUSG00000089163	0	0	0	0	0	0	0	0	0	0	0	0	0	0	0	0	0	0	0	0	0	0	0	0	0	0	0	0	0	0	0	0	0	0	0	0	0	0	0	0	0	0	0	0	0
U1	U1	ENSG00000212172	NA	ENSMUSG00000088121	0	1.666	0	0	0.1549	0	0	0	0	0	0	0	0	0	0.948	0	0	0.1986	0	0	0.8369	0	0	0	0	0	0	0	0	0	0	0	0	0	0	0	0	0	0	0	1.0693	0	0	0	0
U1	U1	ENSG00000238898	NA	ENSMUSG00000077359	0	0	0	0	0	0	0	0	0	0	0	0	0	0	0	0	0.2096	0	0.0895	0	0	0	0	0	0	0	0	0	0	0	0	0	0	0	0	0	0	0	0	0	0	0	0	0	0
U6	U6	ENSG00000201826	NA	ENSMUSG00000096882	0	0	1.4825	0	0.2196	0	9.9682	0	0	0	0	0	0	0	0	0	0	0	0	0	0	0	0	0	0	0	0	0	0	0	0	0	0	0	0	0	0	0	0	0	0	0	0	0	0
MIR188	Mir188	ENSG00000207768	NA	ENSMUSG00000065398	0	0	0	2.6685	0.2899	1.0041	5.0347	1.429	0.7911	0	0.8759	0.7932	0	0	0	0	0	0	0	0	0	0	0	0	0	0	0	0	0	0	0	0	0	0	0	0	0	0	0	0	0	0	0	0	0
MIR199A1	Mir199a-1	ENSG00000207752	NA	ENSMUSG00000065547	0	0	0	0	0	0	0	0	0.5342	0	1.6586	0.7692	5.5121	0	6.8023	0	0	0	0	0.4682	0.4401	0	0	0	0	0	0	0	0	0	0	0	0	0	0	0	0	0	0	0	0	0	0	0	0
7SK	7SK	ENSG00000252163	NA	ENSMUSG00000087774	0	0	0	0	0	0	0	0	0	0	0	0	0	0	0	0	0	0	0	0	0	0	0	0	0	0	0	0	0	0	0	0	0	0	0	0	0	0	0	0	0	0	0	0	0
7SK	7SK	ENSG00000253019	NA	ENSMUSG00000088099	0	0	0.9703	1.8118	1.9252	0.5771	0	0	0	0	0	0	0	0	0	0	0	0	0	0	0	0	0	0	0	0	0	0	0	0	0	0	0	0	0	0	0	0	0	0	0	0	0	0	0
MIR130A	Mir130a	ENSG00000208009	NA	ENSMUSG00000065484	4.6622	6.8767	8.9683	1.3049	1.8626	0.7122	0	6.1203	9.7703	12.0475	21.9026	4.2136	9.1106	3.2959	8.5914	0.2977	0.3864	0	0	0.4145	0.4156	0	0	0	0	0	0	0	6.3801	1.5889	0	4.6264	0	0	0	0	0	2.5884	0	0	0	0	52.5704	1.1521	0
RNA5SP55	n-R5s70	ENSG00000252510	NA	ENSMUSG00000084599	0	0	0	0	0	0	0	0	0	0	0	0	0	0	0	0	0	0	0	0.2467	0	0	0	0	0	0	0	0	0	0	0	0	0	0	0	0	0	0	0	0	0	0	0	0	0
U6	U6	ENSG00000252943	NA	ENSMUSG00000087875	0	0	0	0	0	0	0	0	0	0	0	0	0	0	0	0	0	0	0	0	0	0	0	0	0	0	0	0	0	0	0	0	0	0	0	0	0	0	0	0	0	0	0	0	0
U6atac	U6atac	ENSG00000252351	NA	ENSMUSG00000080595	0	0	2.6477	0	0	0.1868	0	0.1687	0	0	0	0	0	0	0	0	0	0	0	0	0	0	0	0	0	0	0	0	0	0	0	0	0	0	0	0	0	0	0	0	0	0	0	0	0
MIR299	mmu-mir-299b	ENSG00000207749	NA	ENSMUSG00000093291	0	0	0	6.1514	10.7359	13.8539	0	0	0	0	0	0	0	0	0	0	0	0	0	0	0	0	0	0	0	0	0	0	0	0	0	0	0	0	0	0	0	0	0	0	0	0	0	0	0
MIR760	Mir760	ENSG00000211575	NA	ENSMUSG00000076456	0	0	3.7356	0.3154	3.3551	1.624	0	0.9192	0.5633	0	0	2.209	0.9837	0	0	1.2171	0	0	0.3713	0.2117	0.4502	0	0	0	0	0	0	0	0	0	0	0	0	0	0	0	0	0	0	0	0	0	0	0	0
snoU13	snoU13	ENSG00000238629	NA	ENSMUSG00000088137	1.5054	0	0	0.534	0	0	0	0	0	0	0	0	0	0	0	0	0	0	0	0	0	0	0	0	0	0	0	0	0	0	17.6503	0	0	0	0	0	0	0	0	0	0	0	0	0	0
U6	U6	ENSG00000201761	NA	ENSMUSG00000094768	0	0	0	0	0	0	0	0	0	0	0	0	0	0	0	0	0	0	0	0	0	0	0	0	0	0	0	0	0	0	0	0	0	0	0	0	0	0	0	0	0	0	0	0	0
U1	U1	ENSG00000200800	NA	ENSMUSG00000077666	0	0	0	0	0	0	0	0.1191	0	0	0	0	0	0	0	0	0	0	0	0	0	0	0	0	0	0	0	0	0	0	0	0	0	0	0	0	0	0	0	0	0	0	0	0	0
U6	U6	ENSG00000202119	NA	ENSMUSG00000088275	10.4415	0	0.2187	5.008	3.3021	2.1583	0	0	0	0	0	0	0	0	0	0	0	0	0	0	0	0	0	0	0	0	0	0	0	0	0	0	0	0	0	0	0	0	0	0	0	0	0	0	0
SNORA13	SNORA13	ENSG00000238363	NA	ENSMUSG00000064600	53.0487	103.705	45.5803	72.6557	148.618	90.1012	92.5068	348.137	85.8971	34.3221	28.3929	67.3478	34.3853	43.2561	61.3499	4.0575	1.4008	3.5113	5.7761	4.7825	3.711	0	0.8936	0	0	0	0	0	0	3.2601	0	0	0	0	0	0	0	0	0	0	0	0	0	0	0
MIR200A	Mir200a	ENSG00000207607	NA	ENSMUSG00000065400	0	0	0.4633	0	0	0.259	0	1.4919	0.8494	0	1.8844	2.143	0	0	4.4312	0	0.6213	0	0	0.4053	0	0	0	0	0	0	0	0	0	0	0	0	0	0	0	0	0	0	0	0	0	0	0	0	0
SNORA53	SNORA53	ENSG00000212443	NA	ENSMUSG00000077167	1254.43	1542.2	1010.2	1972.18	3449.54	1787.82	179.776	602.25	115.841	61.2942	34.5947	89.4854	87.3356	52.9521	57.8283	0.0918	0.4246	0.3336	0.8395	0.1483	0.4169	0	0	0	0	0	0	0	0	0	0	0	0	0	0	0	0	0	0	0	0	0	0	0	0
SNORA76	SNORA76	ENSG00000252122	NA	ENSMUSG00000088891	2.1856	0.288	2.761	5.0202	2.7913	4.2528	19.6475	8.5643	12.3868	2.9714	16.375	15.8747	15.5277	26.2147	18.256	0	0	0	0	0	0	0	0	0	0	0	0	0	0	0	0	0	0	0	0	0	0	0	0	0	0	0	0	0	0
MIR192	Mir192	ENSG00000207648	NA	ENSMUSG00000065523	2.661	2.2892	0	0	0.7997	0.3662	4.6042	2.1132	0.5054	1.2803	0	2.4581	0	0	1.5186	0	0	0	0	0	0	0	0	0	0	0	0	0	0	0	0	0	0	0	0	0	0	0	0	0	0	0	0	0	0
RNA5SP460	5S_rRNA	ENSG00000252598	NA	ENSMUSG00000089208	0	0	0	0	0	0	0	13.9795	1.3621	0	3.576	1.3728	0	0	0	0	0.2877	0	0	0	0	0	0	0	0	0	0	0	0	0	0	0	0	0	0	0	0	0	0	0	0	0	0	0	0
MIR103A2	Mir103-2	ENSG00000199024	NA	ENSMUSG00000065563	3.3998	2.7995	5.2011	0.6238	2.0836	2.7911	4.6454	1.3368	2.1466	0	3.3074	2.4733	1.4079	4.2069	1.6315	1.8666	1.4695	1.1359	1.8248	2.1887	0.3474	0	0	2.3387	37.4058	50.708	11.6149	5.2829	0	16.7812	10.9574	8.5063	0	2.1815	0	0	0	1.8931	0	0	0	7.9506	0	0	4.1096
MIR455	Mir455	ENSG00000207726	NA	ENSMUSG00000070102	0.2407	6.4513	0	0	0.5555	0.8638	0	0.4836	1.0971	0	0	0.5997	0	0	0	0	0	0	0	0	0	0	0	0	0	0	0	0	0	0	0	0	0	0	0	0	0	0	0	0	0	0	0	0	0
MIR26A1	Mir26a-1	ENSG00000199075	NA	ENSMUSG00000065513	0	0	3.5776	0	0.5021	0.2648	0	0.8087	0	0	0	0	0	0	0	0.3389	0	0	0	0	0	0	0	0	0	0	0	0	0	0	0	0	0	0	0	0	0	0	0	0	0	0	0	0	0
SNORA52	SNORA52	ENSG00000199785	NA	ENSMUSG00000089297	0	0	0	0	0	0	0	0	0	0	0	0	0	0	0	0	0	0	0	0	0	0	0	0	0	0	0	0	0	0	0	0	0	0	0	0	0	0	0	0	0	0	0	0	0
MIR133B	Mir133b	ENSG00000199080	NA	ENSMUSG00000065480	0	0	0	0	0	0	0	0	0	0	0	0	0	0	0	0	0	0	0	0	0	0	0	0	0	0	0	0	0	0	0	0	0	0	0	0	0	0	0	0	0	0	0	0	0
U6	U6	ENSG00000200935	NA	ENSMUSG00000088993	0	0	0	0	0	0	0	0	0	0	0	0	0	3.1582	0	0	0	0	0	0	0	0	0	0	0	0	0	0	0	0	0	0	0	0	0	0	0	0	0	0	0	0	0	0	0
MIR491	Mir491	ENSG00000207609	NA	ENSMUSG00000070077	4.6475	8.1736	10.1803	2.1441	2.5631	2.1419	0	3.1338	3.0359	0	0.6142	0.58	3.4773	1.1414	0	0	0	0	0	0	0	0	0	0	0	0	0	0	0	0	0	0	0	0	0	0	0	0	0	0	0	0	0	0	0
MIR431	Mir431	ENSG00000208001	NA	ENSMUSG00000070080	0	0	0	111.377	94.4815	88.8613	3.6101	5.6901	6.4435	9.0039	4.9184	4.5244	25.4438	23.0912	17.7385	0	0	0	0	0	0	0	0	0	0	0	0	0	0	0	0	0	0	0	0	0	0	0	0	0	0	0	0	0	0
MIR99A	Mir99a	ENSG00000207638	NA	ENSMUSG00000065530	0	0	0	7.2105	9.2039	12.5279	0	0.4225	0.2901	0	0	0.6654	3.1842	1.2511	0	0	0	0	0	0	0	0	0	0	0	0	0	0	0	0	0	0	0	0	0	0	0	0	0	0	0	0	0	0	0
MIR129-2	Mir129-2	ENSG00000199077	NA	ENSMUSG00000065511	0	0	0	0	0	0.2918	0	0	0.4953	0	0	0	0	0	0	0	0	0	0	0	0	0	0	0	0	0	0	0	0	0	0	0	0	0	0	0	0	0	0	0	0	0	0	0	0
RNA5SP195	n-R5s43	ENSG00000199545	NA	ENSMUSG00000084688	0	2.024	0	0	0.164	0	0	0	0	0	0	0	0	0	0	0.4841	0	0.2341	0.1569	0.261	0	0	0	0	0	0	0	0	0	0	0	0	0	0	0	0	0	0	0	53.754	0	0	0	0	0
U6atac	U6atac	ENSG00000251961	NA	ENSMUSG00000088951	0	0	0	0	0	0	0	0	0	0	0	0.4072	0	0	0	0	0	0	0	0	0	0	0	0	0	0	0	0	0	0	0	0	0	0	0	0	0	0	0	0	0	0	0	0	0
U6	U6	ENSG00000212584	NA	ENSMUSG00000088385	0	0	0	0	0	0	0	0	0	0	0	0	0	0	0	0	0	0	0	0	0	0	0	0	0	0	0	0	0	0	0	0	0	0	0	0	0	0	0	0	0	0	0	0	0
U6	U6	ENSG00000199598	NA	ENSMUSG00000088171	0	0	0	0	0	0	0	1.7083	4.4109	0.5682	3.7286	2.3331	5.2746	13.524	3.1508	0	0	0	0	0	0	0	0	0	0	0	0	0	0	0	0	0	0	0	0	0	0	0	0	0	0	0	0	0	0
MIR19B1	Mir19b-1	ENSG00000207560	NA	ENSMUSG00000076256	0	0	0	0	0	0	0	0	0	0	0	0	0	0	0	0	0	0	0	0	0	0	0	0	0	0	0	0	0	0	0	0	0	0	0	0	0	0	0	0	0	0	0	0	0
snoU13	snoU13	ENSG00000239031	NA	ENSMUSG00000089569	0	0	0	0	0	0	0	0	0	0	0	0	0	0	0	0	0	0	0	0	0	0	0	0	0	0	0	0	0	0	0	0	0	0	0	0	0	0	0	0	0	0	0	0	0
MIR377	Mir377	ENSG00000199015	NA	ENSMUSG00000065438	0	0	0	16.0616	17.335	15.0513	0	0	0	0	0	0	0	0	0	0	0	0	0.4425	0.245	0	0	0.6644	0	0	0	0	0	1.7246	0	0	0	0	0	0	0	0	0	0	0	0	0	0	0	0
MIR875	Mir875	ENSG00000216069	NA	ENSMUSG00000077890	0	0	0	0	0	0	0	0	0	0	0	0	0	0	0	0	0	0	0	0	0	0	0	0	0	0	0	0	0	0	0	0	0	0	0	0	0	0	0	0	0	0	0	0	0
MIR489	Mir489	ENSG00000207656	NA	ENSMUSG00000070107	0	0	0	0	0	0.1253	0	0	0	0	0.4587	0	0	0	0	0	0	0	0	0	0	0	0	0	0	0	0	0	0	0	0	0	0	0	0	0	0	0	0	0	0	0	0	0	0
MIR302A	Mir302a	ENSG00000207927	NA	ENSMUSG00000065552	821.464	760.245	531.92	148.471	179.236	168.625	0	5.7778	4.6903	11.9104	16.21	14.523	13.0397	12.0556	5.4479	23.2851	33.9337	31.1629	27.6407	32.6992	66.808	0	0	0	0	0	0	0	0	0	0	0	0	0	0	0	0	0	0	0	0	0	0	0	0
SNORA57	SNORA57	ENSG00000206597	NA	ENSMUSG00000070167	0	0	0	0	0	0	1018.73	2460.15	1245.97	513.52	779.721	829.978	741.953	182.694	443.822	0	0	0	0	0	0	0	0	0	0	0	0	0	0	0	0	0	0	0	0	0	0	0	0	0	0	0	0	0	0
MIR876	Mir876	ENSG00000215966	NA	ENSMUSG00000077851	1.5718	0	0	0	0	0	0	0	0	0	0	0	0	0	0	0	0	0	0	0	0	0	0	0	0	0	0	0	0	0	0	0	0	0	0	0	0	0	0	0	0	0	0	0	0
NRON	NRON	ENSG00000253079	NA	ENSMUSG00000089596	0	0	0	0	0	0	0	0	0	0	0	0	0	0	0	0	0	0.0763	0	0	0	0	0	0	0	0	0	0	0	0	0	0	0	0	0	0	0	0	0	0	0	0	0	0	0
MIR330	Mir330	ENSG00000199066	NA	ENSMUSG00000065543	0	0	0	0	0	0	0	0	0	0	0	0	0	0	0	0	0	0	0	0	0	0	0	0	0	0	0	0	0	0	0	0	0	0	0	0	0	0	0	0	0	0	0	0	0
U6atac	U6atac	ENSG00000252027	NA	ENSMUSG00000088602	0	0	0	0	0	0	0	0	0.1814	0	0	0	0	0	0	0	0	0	0	0	0	0	0	0	0	0	0	0	0	0	0	0	0	0	0	0	0	0	0	0	0	0	0	0	0
U3	U3	ENSG00000252792	NA	ENSMUSG00000087901	2.3596	0	0	0.7229	0.4596	0.8662	0	0	0	0	0	0	0	0	0	0	0	0.1246	0	0	0	0	0	0	0	0	0	0	0	0	0	0	0	0	0	0	0	0	0	0	0	0	0	94.3241	0
7SK	7SK	ENSG00000252484	NA	ENSMUSG00000084719	0	0	0	0	0	0	0	0.431	0.2534	1.0178	0.5529	0.3877	0	0.5405	0.4271	0	0	0.1322	0	0	0	0	0	0	0	0	0	0	0	0	0	0	0	0	0	0	0	0	0	0	0	0	0	0	0
U6atac	U6atac	ENSG00000221206	NA	ENSMUSG00000080413	0	0	0	0	0	0	0	0	0	0	0	0	0	0	0	0	0	0	0	0	0	0	0	0	0	0	0	0	0	0	0	0	0	0	0	0	0	0	0	0	0	0	0	0	0
MIR423	Mir423	ENSG00000199071	NA	ENSMUSG00000065518	0	0	0	0	0	0	7.3485	0.9934	1.3608	0.9286	0.4427	1.1828	0	1.6434	1.244	0	0	0	0	0	0	0	0	0	0	0	0	0	0	0	0	0	0	0	0	0	0	0	0	0	0	0	0	0	0
RNA5SP299	n-R5s94	ENSG00000212505	NA	ENSMUSG00000064507	0	0	0	0.4984	0	0	0	0	0	0	0	0	0	0	0	0	0.1201	0	0	0	0	0	0	0	0	0	0	0	0	0	0	0	0	0	0	0	0	0	0	0	0	0	0	0	0
U11	U11	ENSG00000252707	NA	ENSMUSG00000077577	0	0	0	0	0	0	0	1.4609	0.4103	0	0.8863	0	0	1.7888	0	0	0	0	0	0	0	0	0	0	0	0	0	0	0	0	0	0	0	0	0	0	0	0	0	0	0	0	0	0	0
MT-ND1	mt-Nd1	ENSG00000198888	17716	ENSMUSG00000064341	0	0	0	0	0	0	0	0	0	0	0	0	0	0	0	0	0	0	0	0	0	0	0	0	0	0	0	0	0	0	0	0	0	0	0	0	0	0	0	0	0	0	0	0	0
MT-ND2	mt-Nd2	ENSG00000198763	17717	ENSMUSG00000064345	0	0	0	0	0	0	0	0	0	0	0	0	0	0	0	0	0	0	0	0	0	0	0	0	0	0	0	0	0	0	0	0	0	0	0	0	0	0	0	0	0	0	0	0	0
MT-CO1	mt-Co1	ENSG00000198804	17708	ENSMUSG00000064351	0	0	0	0	0	0	0	0	0	0	0	0	0	0	0	0	0	0	0	0	0	0	0	0	0	0	0	0	0	0	0	0	0	0	0	0	0	0	0	0	0	0	0	0	0
U8	U8	ENSG00000253004	NA	ENSMUSG00000064717	0	0	0	0	0	0	41.3212	77.8691	15.7699	16.6152	10.1759	18.3644	11.3058	4.1954	6.5066	0	0	0	0	0	0	0	0	0	0	0	0	0	0	0	0	0	0	0	0	0	0	0	0	0	0	0	0	0	0
U3	U3	ENSG00000252981	NA	ENSMUSG00000088100	1.355	0	0	0	1.297	0.3948	0	0	0	0	0	0	0	0	0	0.9545	0	0.3319	1.0688	0.3621	0	0	0	0	0	0	0	0	0	0	0	2.2023	0	0	0	0	0	0	0	0	0	0	0	0	0
MT-CO2	mt-Co2	ENSG00000198712	17709	ENSMUSG00000064354	0	0	0	0	0	0	0	0	0	0	0	0	0	0	0	0	0	0	0	0	0	0	0	0	0	0	0	0	0	0	0	0	0	0	0	0	0	0	0	0	0	0	0	0	0
MT-ATP8	mt-Atp8	ENSG00000228253	17706	ENSMUSG00000064356	0	0	0	0	0	0	0	0	0	0	0	0	0	0	0	0	0	0	0	0	0	0	0	0	0	0	0	0	0	0	0	0	0	0	0	0	0	0	0	0	0	0	0	0	0
SNORD124	SNORD124	ENSG00000238793	NA	ENSMUSG00000088169	0	5.1974	0	1.0316	2.589	1.5853	0	1.4863	2.9256	0.9193	0.5492	1.3142	0	1.5957	2.4433	0.3078	0	0	1.0111	0.9046	0.7443	0	0	0	0	0	0	0	0	0	0	0	0	0	0	0	0	0	0	0	0	0	0	0	0
MT-ATP6	mt-Atp6	ENSG00000198899	17705	ENSMUSG00000064357	0	0	0	0	0	0	0	0	0	0	0	0	0	0	0	0	0	0	0	0	0	0	0	0	0	0	0	0	0	0	0	0	0	0	0	0	0	0	0	0	0	0	0	0	0
MT-CO3	mt-Co3	ENSG00000198938	17710	ENSMUSG00000064358	0	0	0	0	0	0	0	0	0	0	0	0	0	0	0	0	0	0	0	0	0	0	0	0	0	0	0	0	0	0	0	0	0	0	0	0	0	0	0	0	0	0	0	0	0
MT-ND3	mt-Nd3	ENSG00000198840	17718	ENSMUSG00000064360	0	0	0	0	0	0	0	0	0	0	0	0	0	0	0	0	0	0	0	0	0	0	0	0	0	0	0	0	0	0	0	0	0	0	0	0	0	0	0	0	0	0	0	0	0
U6	U6	ENSG00000252391	NA	ENSMUSG00000088119	1.5442	2.1204	0	2.1928	1.5216	1.4121	0	0.9717	1.2428	3.8913	1.0386	0.6805	0.9742	1.7687	2.6222	0	0	0	0	0.3672	0	0	0	0	0	0	0	0	0	0	0	0	0	0	0	0	0	0	0	0	0	0	0	0	0
MT-ND4	mt-Nd4	ENSG00000198886	17719	ENSMUSG00000064363	0	0	0	0	0	0	0	0	0	0	0	0	0	0	0	0	0	0	0	0	0	0	0	0	0	0	0	0	0	0	0	0	0	0	0	0	0	0	0	0	0	0	0	0	0
MT-ND6	mt-Nd6	ENSG00000198695	17722	ENSMUSG00000064368	0	0	0	0	0	0	0	0	0	0	0	0	0	0	0	0	0	0	0	0	0	0	0	0	0	0	0	0	0	0	0	0	0	0	0	0	0	0	0	0	0	0	0	0	0
MT-CYB	mt-Cytb	ENSG00000198727	17711	ENSMUSG00000064370	0	0	0	0	0	0	0	0	0	0	0	0	0	0	0	0	0	0	0	0	0	0	0	0	0	0	0	0	0	0	0	0	0	0	0	0	0	0	0	0	0	0	0	0	0
U1	U1	ENSG00000206629	NA	ENSMUSG00000064605	1.5981	1.5121	0.9673	0.3211	2.1487	0.2462	0	4.0066	0.6965	0	0.1566	0.3593	0.6289	0	0	0	0	0	0	0	0	0	0	0	0	0	0	0	0	0	0	0	0	0	0	0	0	0	0	0	1.5638	0	0	0	0
U6	U6	ENSG00000199674	NA	ENSMUSG00000065729	5.1366	0	2.3387	2.1857	0.4749	0.6168	0	0	0	0	0	0	0	0	0	0	0	0	0	0	0	0	0	0	0	0	0	0	0	0	0	0	0	0	0	0	0	0	0	0	0	0	0	0	0
PKD1L2	Pkd1l2	ENSG00000269323	76645	ENSMUSG00000034416	0	0	0	0	0	0	1.432	1.3233	1.5225	0.0548	0.0769	0.1103	0.581	0.7748	0.8987	0	0	0	0	0	0	0	0	0	0	0	0	0	0	0	0	0	0	0	0	0	0	0	0	0	0	0	0	0	0
MIR149	Mir149	ENSG00000207611	NA	ENSMUSG00000065470	0	0	0	0.6711	0.771	1.095	0	0.2924	0.5395	0	0	0	1.4445	0	0	0	0	0	0	0	0	0	0	0	0	0	0	0	0	0	0	0	0	0	0	0	0	0	0	0	0	0	0	0	0
RNA5SP245	n-R5s56	ENSG00000201109	NA	ENSMUSG00000064455	0	0	0	0	0	0	6.8108	1.3993	0.3336	0	0	0	0	0	0	0	0	0	0	0	0	0	0	0	0	0	0	0	0	0	0	0	0	0	0	0	0	0	0	0	0	0	0	0	0
IFRG15	Tor1aip2	ENSG00000258664	240832	ENSMUSG00000079252	0	0	0	0	0	0	36.6508	32.546	28.5523	36.8995	39.4091	28.8438	29.8744	34.7199	31.4853	0	0	0	0	0	0	0	0	0	0	0	0	0	0	0	0	0	0	0	0	0	0	0	0	0	0	0	0	0	0
GABRR3	Gabrr3	ENSG00000269434	328699	ENSMUSG00000074991	0	0	0	0	0	0	0	0.0137	0	0	0	0	0	0	0	0	0	0	0	0	0	0	0	0	0	0	0	0	0	0	0	0	0	0	0	0	0	0	0	0	0	0	0	0	0
MIR107	Mir107	ENSG00000198997	NA	ENSMUSG00000065594	1.6819	2.9702	0	0	0.8064	0.4871	0	0.745	0.2048	1.4215	2.3835	1.5314	1.3869	0	1.2504	0	0	0	0	0	0	0	0	0	0	0	0	0	0	0	0	0	0	0	0	0	0	0	0	0	0	0	0	0	0
SNORA26	SNORA26	ENSG00000252236	NA	ENSMUSG00000077497	2.2216	3.4529	2.1595	1.9208	0.6389	1.5234	0	0.3542	1.0015	0	0	0	0	0	0	0	0	0	0.2132	0.227	0	0	0	0	0	0	22.1451	0	0	0	0	0	0	0	0	0	0	0	0	0	0	0	0	0	0
SNORA74	SNORA74	ENSG00000252917	NA	ENSMUSG00000089111	0	0	0	0.6268	0.2634	0.1412	0	1.2498	1.3077	0	0	0	0	0	0	0	0	0	0	0	0	0	0	0	0	0	0	0	0	0	0	0	0	0	0	0	0	0	0	0	0	0	0	0	0
MIR449C	Mir449c	ENSG00000251856	NA	ENSMUSG00000076146	0	0	0	0.0914	0.2084	0	0	0	0	0	0	0	0	0	0	0	0	0	0	0	0	0	0	0	0	0	0	0	0	0	0	0	0	0	0	0	0	0	0	0	0	0	0	0	0
snoU13	snoU13	ENSG00000238878	NA	ENSMUSG00000087826	3.0407	0	4.403	1.0786	0.6041	2.4117	0	0	0	0	0	0	0	0	0	0	0	0	0	0	0	0	0	0	0	0	0	0	0	0	0	0	0	0	0	0	0	0	0	0	0	0	0	0	0
U6	U6	ENSG00000252137	NA	ENSMUSG00000084601	0	0	0	0	0	0	0	0.5953	2.1074	1.9436	2.0262	2.4861	0	1.652	3.1033	0	0	0	0	0	0	0	0	0	0	0	0	0	0	0	0	0	0	0	0	0	0	0	0	0	0	0	0	0	0
U6	U6	ENSG00000212160	NA	ENSMUSG00000088227	0	0	0	0	0	0	0	0	0	0	0	0	0	0	0	0	0	0	0	0	0	0	0	0	0	0	0	0	0	0	0	0	0	0	0	0	0	0	0	0	0	0	0	0	0
FLJ43860	Gm628	ENSG00000269739	268816	ENSMUSG00000072487	0	0	0	0	0	0	0.2622	0.0109	0.073	0	0	0	0	0	0.0219	0	0	0	0	0	0	0	0	0	0	0	0	0	0	0	0	0	0	0	0	0	0	0	0	0	0	0	0	0	0
RNU7-62P	U7	ENSG00000238653	NA	ENSMUSG00000088970	0	0	0	0	0	0	0	0	0	0	0	0	0	0	0	0	0	0	0	0	0	0	0	0	0	0	0	0	0	0	0	0	0	0	0	0	0	0	0	0	0	0	0	0	0
MIR125B1	Mir125b-1	ENSG00000207971	NA	ENSMUSG00000093354	0	0	0	0	0	0	4.0516	0.6975	0.4964	0	0	0	0	0	0	0	0	0	0.3071	0	0.4252	0	0	0	0	0	0	0	0	0	0	0	0	0	0	0	0	0	0	0	0	0	0	0	0
MIR92A1	Mir92-1	ENSG00000207968	NA	ENSMUSG00000076062	0	0	0	0	0	0	0	0	0	0	0	0	0	0	0	0	0	0	0	0	0	0	0	0	0	0	0	0	0	0	0	0	0	0	0	0	0	0	0	0	0	0	0	0	0
U6	U6	ENSG00000207090	NA	ENSMUSG00000087832	0	0	0	0	0	0	0	0	0	0	0	0	0	0	0	0	0	0	0	0	0	0	0	0	0	0	0	0	0	0	0	0	0	0	0	0	0	0	0	0	0	0	0	0	0
RNA5SP381	5S_rRNA	ENSG00000251885	NA	ENSMUSG00000089533	0	0	0	0	0	0	0	0.2316	0	0	0	0	0	0	0	0	0	0	0	0	0	0	0	0	0	0	0	0	0	0	0	0	0	0	0	0	0	0	0	0	0	0	0	0	0
MIR486	Mir486	ENSG00000221035	NA	ENSMUSG00000070084	0	0	0	0	0	0	0	0	0	0	0	0	0	0	0	0.3775	0	0	0.5168	0	0	0	0	0	0	0	0	0	0	0	0	0	0	0	0	0	0	0	0	0	0	0	0	0	0
MIR598	Mir598	ENSG00000207600	NA	ENSMUSG00000076049	0	0	0	0.5016	0	0	0	0	0	0	0	0	0	0	0	0	0	0	0	0.352	0	0	0	0	0	0	0	0	0	0	0	0	0	0	0	0	0	0	0	0	0	0	0	0	0
U6	U6	ENSG00000252839	NA	ENSMUSG00000087750	0	0	0	0	0	0	0	0	0	0	0	0	0	0	0	0	0	0	0	0	0	0	0	0	0	0	0	0	0	0	0	0	0	0	0	0	0	0	0	0	0	0	0	0	0
U6	U6	ENSG00000252558	NA	ENSMUSG00000088776	0	0	0	0	0	0	0	0	0.2095	0	0	0	0	0	0	0	0	0	0	0	0	0	0	0	0	0	0	0	0	0	0	0	0	0	0	0	0	0	0	0	0	0	0	0	0
U6	U6	ENSG00000252518	NA	ENSMUSG00000089257	0	0	0	0	0	0	0	0	0	0	0	0	0	0	0	0	0	0	0	0	0	0	0	0	0	0	0	0	0	0	0	0	0	0	0	0	0	0	0	0	0	0	0	0	0
MIR21	Mir21	ENSG00000199004	NA	ENSMUSG00000065455	0	0	0	0	0	0	0	0	0	0	0	0	0	0	0	0	0	0	0	0	0	0	0	0	0	0	0	0	0	0	0	0	0	0	0	0	0	0	0	0	0	0	0	0	0
AC016113.1	AL672141.1	ENSG00000251871	NA	ENSMUSG00000080430	0	0	0	0	0	0	0	0	0	0	0	0	0	0	0	0	0	0	0	0	0	0	0	0	0	0	0	0	0	0	0	0	0	0	0	0	0	0	0	0	0	0	0	0	0
RN7SKP1	7SK	ENSG00000202395	NA	ENSMUSG00000084722	0	0	0	0	0.0638	0	0	0	0	0	0	0	0	0	0	0	0	0	0	0	0	0	0	0	0	0	0	0	0	0	0	0	0	0	0	0	0	0	0	0	0	0	0	0	0
7SK	7SK	ENSG00000252794	NA	ENSMUSG00000089312	0	0	0	0	0	0	0	0	0	0	0	0	0	0	0	0	0	0	0	0	0	0	0	0	0	0	0	0	0	0	0	0	0	0	0	0	0	0	0	0	0	0	0	0	0
U2	U2	ENSG00000222765	NA	ENSMUSG00000088152	0	0	0	0	0	0	0	0	0	0	0	0	0	0	0	0	0	0	0	0	0	0	0	0	0	0	0	0	0	0	0	0	0	0	0	0	0	0	0	0	0	0	0	0	0
Z97351.1	AC167245.1	ENSG00000221672	NA	ENSMUSG00000080414	0	0	0	1.2697	0.2728	0.7194	0	0	0	0	0	0	0	0	0	0	0	0	0	0	0	0	0	0	0	0	0	0	0	0	0	0	0	0	0	0	0	0	0	0	0	0	0	0	0
MIRLET7C	Mirlet7c-1	ENSG00000199030	NA	ENSMUSG00000065557	0	0	0	8.2449	8.5734	8.7716	0	0.5186	0.5946	0	0	0	0.5824	0	0	0	0	0	0	0	0	0	0	0	0	0	0	0	0	0	0	0	0	0	0	0	0	0	0	0	0	0	0	0	0
MIR365B	Mir365-2	ENSG00000199187	NA	ENSMUSG00000065489	0	0	0	0.4313	0	0.2306	0	2.5811	8.6471	3.4486	1.3268	6.282	10.4631	6.9311	8.1692	0	0	0	0	0	0	0	0	0	0	0	0	0	0	0	0	0	0	0	0	0	0	0	0	0	0	0	0	0	0
SNORD20	SNORD20	ENSG00000207280	NA	ENSMUSG00000064696	56.8071	60.1559	50.7824	93.8614	119.875	120.051	190.174	79.5101	116.284	180.683	182.651	184.142	90.7022	182.383	226.568	1.125	0.6858	1.6583	2.3931	1.9236	3.7423	0	0	0	0	0	0	0	0	0	0	0	0	0	0	0	0	0	0	0	0	0	0	0	0
MIR632	AL591146.1	ENSG00000207928	NA	ENSMUSG00000089012	0	0	0	0	0	0	0	0	0	0	0	0	0	0	0	0	0	0	0	0.3348	0	0	0	0	0	0	0	0	0	0	0	0	0	0	0	0	0	0	0	0	0	0	0	0	0
RNU1-16P	U1	ENSG00000202347	NA	ENSMUSG00000064432	12.8708	13.962	12.3753	8.1755	11.0085	6.785	0	0	0	0	0	0	0	0	0	0.1547	0	0.1649	0.538	0	0.4095	0	5.4875	0	0	0	0	2.8768	0	0	0	0	0	0	0	0	0	20.9606	0.7428	0	0	0	0	0	0
Y_RNA	Y_RNA	ENSG00000202542	NA	ENSMUSG00000089170	0	0	0	0	0	0	6.2238	0.4674	3.889	0	0	0.8395	0	0	0	0.232	0.2437	0	0	0	0	0	0	0	0	0	0	0	0	0	0	0	0	0	0	0	0	0	0	0	0	0	0	0	0
MIR181A2	Mir181a-2	ENSG00000207595	NA	ENSMUSG00000065423	1.1817	0	0	0	0.2223	0	0	0	0	0	0	0	0	0	0	0	0	0	0	0	0	0	0	0	0	0	0	0	0	0	0	0	0	0	0	0	0	0	0	0	0	0	0	0	0
7SK	7SK	ENSG00000253015	NA	ENSMUSG00000089621	0	0	0	0	0	0	0	0	0	0	0	0	0	0	0	0	0	0	0	0	0	0	0	0	0	0	0	0	3.8728	0	0	0	0	0	0	0	0	0	0	0	0	0	0	0	0
MIR145	Mir145	ENSG00000207700	NA	ENSMUSG00000065592	0	0	0	0	0	0	0	0.1411	0.488	2.303	0	0	1.3951	2.2313	0	0	0	0	0.6827	0	0.3418	0	0	0	0	0	0	0	0	0	0	0	0	0	0	0	0	0	0	0	0	0	0	0	0
MIR18A	Mir18	ENSG00000199180	NA	ENSMUSG00000065403	0	0	0	0	0	0	0	0	0	0	0	0	0	0	0	0	0	0	0	0	0	0	0	0	0	0	0	0	0	0	0	0	0	0	0	0	0	0	0	0	0	0	0	0	0
U6atac	U6atac	ENSG00000221340	NA	ENSMUSG00000080358	0	0	0	0	0	0	0	0	0	0	0	0	0	0	0	0.2496	0.344	0	1.2523	0.5213	0.5913	0	0	0	0	0	0	0	0	0	0	0	0	0	0	0	0	0	0	0	0	0	0	100.838	0.7426
SCARNA21	SCARNA21	ENSG00000251866	NA	ENSMUSG00000089210	1.8188	0	5.8333	6.1753	8.6189	5.7261	0	0.1578	0	0	0	0	0	0	0	0	0	0.2033	0	0	0	0	0	0	0	0	0	0	0	0	0	0	0	0	0	0	0	0	0	0	0	0	0	0	0
MIR487B	Mir487b	ENSG00000207754	NA	ENSMUSG00000076219	0	0	0	4.146	2.0446	4.047	0	3.1777	1.9586	1.2915	4.3358	0	1.3354	2.4482	3.2198	0	0	0	0	0	0	0	0	0	0	0	0	0	0	0	0	0	0	0	0	0	0	0	0	0	0	0	0	0	0
MIR302B	Mir302b	ENSG00000199058	NA	ENSMUSG00000076252	18.017	20.9595	10.9069	3.3784	6.0062	6.8579	0	0.9951	0.284	0	1.3965	0.5776	0	0.7464	0	23.8156	22.6289	13.9999	21.4374	22.0423	41.8359	0	0	0	0	0	0	0	0	0	0	0	0	0	0	0	0	0.7707	0	0	0	0	0	0	0
7SK	7SK	ENSG00000252490	NA	ENSMUSG00000087958	0	0	0	0	0	0	0	0	0	0	0	0	0	0	0	0	0	0	0	0	0	0	0	0	0	0	0	0	0	0	0	0	0	0	0	0	0	0	0	0	0	0	0	0	0
U6	U6	ENSG00000207019	NA	ENSMUSG00000065143	0	0	0	0	0	0.4413	0	0	0	0	0	0	0	0	0	0	0	0	0	0	0	0	0	0	0	0	0	0	0	0	0	0	0	0	0	0	0	0	0	0	0	0	0	0	0
MIR219-1	Mir219-1	ENSG00000199036	NA	ENSMUSG00000065555	1.1162	2.421	0	0	0.4563	1.7458	0	0	0	0	0	0	0	0	0	0	0	0	0	0	0.2769	0	0	0	0	0	0	10.164	17.4449	0	0	27.5723	0	0	0	0	0	0	0	0	0	0	0	0	0
MIR767	Mir767	ENSG00000211583	NA	ENSMUSG00000076455	0	0	1.2591	0	0	0	0	0	0	0	0	0	0	0	0	0	0	0	0	0	0	0	0	0	0	0	0	0	0	0	0	0	0	0	0	0	0	0	0	0	0	0	0	0	0
U6	U6	ENSG00000199520	NA	ENSMUSG00000089581	0	0	0	0	0	0	0	0	0.1911	0	0	0.443	0	0	4.1937	0	0	0	0	0	0	0	0	0	0	0	0	0	0	0	0	0	0	0	0	0	0	0	0	0	0	0	0	0	0
MIR128-1	Mir128-1	ENSG00000207654	NA	ENSMUSG00000065520	0	0	0	1.4101	0	0.2646	4.9458	9.4644	1.0244	4.3206	2.802	6.2156	4.4773	2.1758	5.264	0	0	0	0	0	0	0	0	0	0	0	0	0	0	0	0	0	0	0	0	0	0	0	0	0	0	0	0	0	0
MIR30C2	Mir30c-2	ENSG00000199094	NA	ENSMUSG00000065567	0	3.1946	0	0	0	0.3333	4.9634	3.2523	1.4946	3.44	2.1525	3.8977	4.6363	0	3.399	0	0.4939	0	0	0	0.5122	0	0	0	0	0	0	0	0	0	0	0	0	0	0	0	0	0	0	0	0	0	0	0	0
MIR150	Mir150	ENSG00000207782	NA	ENSMUSG00000065495	0	2.7147	0	0	0	0	0	0	0.1771	0	0	1.9982	1.5185	0	0	0	0	0	0	0	0	0	0	0	0	0	0	0	0	0	0	0	0	0	0	0	0	0	0	0	0	0	0	0	0
7SK	7SK	ENSG00000222987	NA	ENSMUSG00000084598	0	0	0	0.1915	0.2434	0.1673	0	0	0	0	0	0	0	0	0	0	0	0	0	0	0	0	0	0	0	0	0	0	0	0	0	0	0	0	0	0	0	0	0	0	0	0	0	0	0
MIR17	Mir17	ENSG00000207745	NA	ENSMUSG00000065508	0	0	0	0	0	0	0	0	0	0	0	0	0	0	0	0	0	0	0	0	0	0	0	0	0	0	0	0	0	0	0	0	0	0	0	0	0	0	0	0	0	0	0	0	0
MIR20A	Mir20a	ENSG00000199149	NA	ENSMUSG00000065442	0	0	0	0	0	0	0	0	0	0	0	0	0	0	0	0	0	0	0	0	0	0	0	0	0	0	0	0	0	0	0	0	0	0	0	0	0	0	0	0	0	0	0	0	0
RNA5SP346	5S_rRNA	ENSG00000200411	NA	ENSMUSG00000089482	0	0	0	0	0	0	0	0.3296	0.174	0	0	0	0	0	0	0	0	0	0	0	0	0	0	0	0	0	0	0	0	0	0	0	0	0	0	0	0	0	0	0	0	0	0	0	0
U4	U4	ENSG00000222821	NA	ENSMUSG00000075837	0	0	0	0	0	0	0	0	0	0	0	0	0	0	0	0	0	0	0	0	0	0	0	0	0	0	0	0	0	0	0	0	0	0	0	0	0	0	0	0	0	0	0	0	0
MIR124-2	Mir124a-2	ENSG00000207816	NA	ENSMUSG00000093073	0.9838	0	0	1.7797	0.4196	1.1469	0	0	0	0	0	0	0	0	0	0.2914	0.5181	0.8446	0	0	0	0	0	0	0	0	0	0	0	0	0	0	0	0	0	0	0	0	0	0	0	0	0	0	0
snoU13	snoU13	ENSG00000238514	NA	ENSMUSG00000088038	0	0	0	0	0	0	0	0	0	0	0	0	0	0	0	0	0	0	0	0	0	0	0	0	0	0	0	0	0	0	0	0	0	0	0	0	0	0	0	0	0	0	0	0	0
MIR153-2	Mir153	ENSG00000207960	NA	ENSMUSG00000065538	0	0	0	0	0	0	0	0	0	0	0	0	0	0	0	0	0	0	0	0	0	0	0	0	0	0	0	0	0	0	0	0	0	0	0	0	0	0	0	0	0	0	0	0	0
U6	U6	ENSG00000206604	NA	ENSMUSG00000065769	0	0	0	0	0	0	0	0	0	0	0	0	0	0	0	0	0	0	0	0	0	0	0	0	0	0	0	0	0	0	0	0	0	0	0	0	0	0	0	0	0	0	0	0	0
RNA5SP172	5S_rRNA	ENSG00000201931	NA	ENSMUSG00000088269	0	0	0	0	0	0	0	0.4218	0.556	0	0.5341	0	0	0	0	0	0	0	0	0	0	0	0	0	0	0	0	0	0	0	0	0	0	0	0	0	0	0	0	0	0	0	0	0	0
MIR301A	Mir301	ENSG00000207996	NA	ENSMUSG00000065589	16.8069	12.8212	5.2064	5.3036	2.6287	2.846	7.6897	5.9035	5.2625	40.12	34.9909	10.774	12.9138	17.5841	21.7245	0	0	0	0	0	0	0	0	0	0	0	0	0	7.664	0	0	0	0	0	0	0	0	0	0	0	0	0	0	0	0
MIR155	Mir155	ENSG00000207795	NA	ENSMUSG00000065397	0	0	0	0	0	0	0	0	0	0	0	0	0	0	0	0	0	0	0	0	0	0	0	0	0	0	0	0	0	0	0	0	0	0	0	0	0	0	0	0	0	0	0	0	0
RNU1-15P	U1	ENSG00000195024	NA	ENSMUSG00000077327	0	0	0	0	0	0	0	0	0	0	0	0	0	0	0	0	0	0	0	0	0	0	0	0	0	0	0	0	0	0	0	0	0	0	0	0	0	0	0	0	0	0	0	0	0
MIR106A	Mir106a	ENSG00000207602	NA	ENSMUSG00000065456	1.7732	5.5361	0	0	0	0	0	0	0.2447	0	0	0	0	0	0	0	0.4166	1.1156	0.1779	0	0	0	0	0	0	0	0	0	0	4.2965	0	0	0	0	0	0	0	0	0	0	0	0	0	0	0
SNORA51	SNORA51	ENSG00000201465	NA	ENSMUSG00000065028	0	0	0	0	0	0	0	0	0	0	0	0	0	0	0	0	0	0	0	0	0	3.0777	0.8339	0	0	0	0	0	0.6878	0	0	0	0	0	1.4578	0	0.6486	0.6344	0.8702	0.531	0	0	1.6257	0.7055	0
RNA5SP281	5S_rRNA	ENSG00000252313	NA	ENSMUSG00000088671	0	0	0	0	0	0	0	0.2189	0.1615	0	0	0	0	0	0	0	0	0	0	0	0	0	0	0	0	0	0	0	0	0	0	0	0	0	0	0	0	0	0	0	0	0	0	0	0
MIR654	Mir654	ENSG00000207934	NA	ENSMUSG00000077980	0	0	0	51.6431	63.1925	10.9615	4.0433	7.8777	6.2321	6.4996	11.0575	10.2557	13.7803	15.3136	7.5581	0	0	0	0	0	0	0	0	0	0	0	0	0	0	0	0	0	0	0	0	0	0	0	0	0	0	0	0	0	0
RNA5SP88	n-R5s168	ENSG00000202430	NA	ENSMUSG00000065882	0	0	0	0	0	0	0	0	0	0	0	0	0	0	0	0	0	0	0	0	0	0	0	0	0	0	0	0	0	0	0	0	0	0	0	0	0	0	0	0	0	0	0	0	0
U6	U6	ENSG00000252347	NA	ENSMUSG00000064954	0	0	0	0	0	0	0	0	0	0	0	0	0	0	0	0	0	0	0	0	0	0	0	0	0	0	0	0	0	0	0.6075	0	0.7784	0	0	0	0	0	0.1681	0	0	0	0	0	0
U6	U6	ENSG00000199827	NA	ENSMUSG00000064670	0	0	0	0	0	0	0	0	0	0	0	0	0	0	0	0	0	0	0	0	0	0	0	0	0	0	0	0	0	0	0	0	0	0	0	0	0	0	0	0	0	0	0	0	0
RNA5SP461	n-R5s48	ENSG00000252260	NA	ENSMUSG00000084431	0	0	0	0	0	0	0	1.4438	0.9833	0	0	0	0	3.8164	0	0	0	0	0	0	0	0	0	0	0	0	0	0	0	0	0	0	0	0	0	0	0	0	0	0	0	0	0	0	0
snoU13	snoU13	ENSG00000238690	NA	ENSMUSG00000089412	0	0	0	0	0	0	0	0	0	0	0	0	0	0	0	0	0	0	0	0	0	0	0	0	0	0	0	0	0	0	0	0	0	0	0	0	0	0	0	0	0	0	0	0	0
MIR223	Mir223	ENSG00000207939	NA	ENSMUSG00000076066	0	0	0	0	0	0	0	0	0	0	0	0	0	0	0	0	0	0	0	0	0	0	0	0	0	0	0	0	0	0	0	0	0	0	0	0	0	0	0	0	0	0	0	0	0
MIR1912	Mir1912	ENSG00000222321	NA	ENSMUSG00000093039	0	3.3155	2.0196	0	0	0	0	0	0	0	0	0	0	0	0	0	0	0	0	0	0	0	0	0	0	0	0	0	0	0	0	0	0	0	0	0	0	0	0	0	0	0	0	0	0
RNA5SP51	n-R5s84	ENSG00000201620	NA	ENSMUSG00000084540	0	0	0	0	0	0	0	0	0	0	0	0	0	0	0	0	0	0	0	0	0	0	0	0	0	0	0	0	0	0	0	0	0	0	0	0	0	0	0	0	5.0301	0	0	0	0
U1	U1	ENSG00000207220	NA	ENSMUSG00000064580	0	0	0	0	0	0	0	1.0811	2.114	4.1941	3.306	1.9815	3.7021	2.6975	2.014	0	0	0	0.1979	0	0	0	0	0	0	0	0	0	1.7245	0	0	0	0	0	0	0	0	0	0	0	0	0	0	0	0
MIR501	Mir501	ENSG00000211538	NA	ENSMUSG00000076251	0	0	1.4952	0	0.7363	0.7835	2.9196	2.2937	3.0451	1.8723	0.488	1.9159	4.6909	0	1.4947	0	0	0	0	0	0	0	0	0	0	0	0	0	0	0	0	0	0	0	0	0	0	0	0	0	0	0	0	0	0
MIR181B2	Mir181b-2	ENSG00000207737	NA	ENSMUSG00000065578	0	0	0	0	0	0.2445	0	0.2476	0	0	0	0	0	0	0	0	0	0	0	0	0	0	0	0	0	0	0	0	0	0	0	0	0	0	0	0	0	0	0	0	0	0	0	0	0
7SK	7SK	ENSG00000201289	NA	ENSMUSG00000088902	0	0	0	0	0.1287	0.0715	0	0.7109	0.7374	0.9297	0.8528	1.0033	0.3275	0	2.4549	0	0	0	0	0	0	0	0	0	0	0	0	0	0	0	0	0	0	0	0	0	0	0	0	0	0	0	0	0	0
AC104434.1	AL691457.1	ENSG00000222331	NA	ENSMUSG00000080631	0	0	0	0	0	0	0	0	0	0	0	0	0	0	0	0	0	0	0	0	0	0	0	0	0	0	0	0	0	0	0	0	0	0	0	0	0	0	0	0	0	0	0	0	0
U6	U6	ENSG00000212330	NA	ENSMUSG00000064407	0	0	0	0	0	0	0	0	0	0	0	0	0	0	1.4771	0	0	0	0	0	0	0	0	0	0	0	0	0	0	0	0	0	0	0	0	0	0	0	0	0	0	0	0	0	0
U2	U2	ENSG00000222624	NA	ENSMUSG00000065620	0	0	0	0.2545	0	0	0	0	0	0	0	0	0	0	0	0	0	0	0	0	0	0	0	0	0	0	0	0	0	0	0	0	0	0	0	0	0	0	0	0	0	0	0	0	0
AL031284.1	AL831731.1	ENSG00000266468	NA	ENSMUSG00000092654	0	0	0	0	0	0	0	0	0	0	0	0	0	0	0	0	0	0	0	0	0	0	0	0	0	0	0	0	0	0	0	0	0	0	0	0	0	0	0	0	0	0	0	0	0
MIR708	Mir708	ENSG00000211997	NA	ENSMUSG00000076143	0	0	0	0.5625	0	0.6866	15.0375	17.9943	11.6931	2.0907	4.0677	4.0142	3.2705	7.0714	11.1599	0	0	0	0	0	0	0	0	0	0	0	0	0	0	0	0	0	0	0	0	0	0	0	0	0	0	0	0	0	0
MIR711	Mir711	ENSG00000211535	NA	ENSMUSG00000076142	0	1.8233	0	0	1.4719	0.2747	0	0	0	1.4873	0	0	0	0	0	0	0	0	0	0	0	0	0	0	0	0	0	0	0	0	0	0	0	0	0	0	0	0	0	0	0	0	0	0	0
U6	U6	ENSG00000207276	NA	ENSMUSG00000064793	0	0	0	0	0	0	0	0	0	0	0	0	0	0	0	0	0	0	0	0	0	0	0	0	0	0	0	0	0	0	0	0	0	0	0	0	0	0	0	0	0	0	0	0	0
MIR34A	Mir34a	ENSG00000207865	NA	ENSMUSG00000065493	0.4201	5.6302	2.4489	15.0192	9.6962	11.496	11.6927	3.8881	13.891	20.4514	40.0989	37.1237	24.8819	25.1578	26.6671	3.5101	2.3976	3.1967	3.9907	0.9238	2.2333	0	0	0	0	0	0	0	0	0	0	0	0	0	0	0	0	0	0	0	0	0	0	0	0
snoU13	snoU13	ENSG00000239087	NA	ENSMUSG00000088376	1.4815	0	0	1.5215	0.7656	1.2114	0	0	0	0	0	0	0	0	0	0	0	0.2951	0.3318	0	0	0	0	0	0	0	0	0	0	0	0	0	0	0	0	0	0	0	0	0	0	0	0	0	0
U6	U6	ENSG00000200139	NA	ENSMUSG00000064907	0	0	0	0	0.1946	0	3.2458	2.563	2.0988	0	0	0.7726	1.8326	0	0	0	0	0	0	0	0	0	0	0	0	0	0	0	0	0	0	0	0	0	0	0	0	0	0	0	0	0	0	0	0
MIR425	Mir425	ENSG00000199032	NA	ENSMUSG00000065579	0	5.1653	0	3.8071	4.5635	5.791	0	6.5892	4.5256	5.7757	8.1287	7.2795	5.9344	6.5493	2.1702	0	0	0	0	0	0.3307	0	0	0	0	0	0	0	0	0	0.9818	0	0	0	0	0	0	0	12.3286	50.3068	0	0	1.1242	0	6.7643
MIR29C	Mir29c	ENSG00000207966	NA	ENSMUSG00000065548	0	0	0	0	0.6783	0.7073	0	0	0	0	0	0	0	0	0	0.6114	0.3446	0.5854	1.1124	0.7871	1.0405	0	0	0	0	0	0	0	0	0	6.4007	0	0	0	0	0	0	0	0	0	0	0	0	0	0
U6	U6	ENSG00000200520	NA	ENSMUSG00000077277	1.1938	2.0997	2.6151	0.8262	0.8978	0.917	0	0	0.7508	0	1.9748	1.3985	0	0	0	0	0	0	0	0	0	0	0	0	0	0	0	0	0	0	0	0	0	0	0	0	0	0	0	0	0	0	0	0	0
MIR320A	Mir320	ENSG00000208037	NA	ENSMUSG00000065528	4.8265	16.5906	8.8409	27.8943	36.0968	36.8811	2.0032	1.9941	2.4581	2.8549	3.2749	1.0042	2.6892	0	0	0	0.3416	0	0.721	0.7324	0	0	0	0	0	0	0	0	0	0	0	0	0	3.4786	0	0	0	0	0	20.8825	0	0	0	0	0
MIR100	Mir100	ENSG00000207994	NA	ENSMUSG00000093011	0	0	0	0	0	0	0	0.6865	0.9427	0	0	0.5407	3.8807	2.033	0	0	0	0	0	0	0	0	0	0	0	0	0	0	0	0	0	0	0	0	0	0	0	0	0	0	0	0	0	0	0
SNORA24	SNORA24	ENSG00000207130	NA	ENSMUSG00000077393	0	0	0	0	0	0	0	0	0	0	0	0	0	0	0	0	0	0	0	0	0	0	0	0	1.4439	0	0	0	0	0	0	0	0	0	0	0	0	0	0	0	0	0	0	0	0
MIR10B	Mir10b	ENSG00000207744	NA	ENSMUSG00000065500	0	0	0	0	0	0	0	0.3584	0	0	0	0	0	0	0	0	0	0	0	0	0	0	0	0	0	0	0	0	0	0	0	0	0	0	0	0	0	0	0	0	0	0	0	0	0
MIR544A	Mir544	ENSG00000207587	NA	ENSMUSG00000077001	0	0	0	15.7835	13.1608	14.6287	0	2.2807	5.5477	1.238	0.5715	6.2015	4.5072	9.9523	11.7301	0	0	0	0	0	0	0	0	0	0	0	0	0	0	0	0	0	0	0	0	0	0	0	0	0	0	0	0	0	0
MIR592	Mir592	ENSG00000207692	NA	ENSMUSG00000076067	0	0	0	0	0	0	0	0	0	0	0	0	0	0	0	0	0	0	0	0	0	0	0	0	0	0	0	0	0	0	0	0	0	0	0	0	0	0	0	0	0	0	0	0	0
7SK	7SK	ENSG00000252595	NA	ENSMUSG00000084694	0	0	0	0	0	0	0	0.4398	0.4781	0.0975	0.12	0.3604	0.2716	0	0	0	0	0	0	0	0	0	0	0	0	0	0	0	0	0	0	0	0	0	0	0	0	0	0	0	0	0	0	0	0
SNORD51	SNORD51	ENSG00000207047	NA	ENSMUSG00000064612	29.903	15.6121	22.1982	13.9665	29.6777	17.5256	51.4684	24.0577	5.7711	10.457	15.6559	12.2047	7.3647	22.5779	26.6492	3.4879	2.1255	3.3808	2.9412	1.1693	0.8394	2.5025	9.8431	20.6726	3.0497	0	12.6591	0	0	33.8387	0	32.2385	0	0	0	0.802	0	1.048	0	63.1484	0	0	0	0	0
MIR296	Mir296	ENSG00000207950	NA	ENSMUSG00000065521	0	0	0	0	0	0	59.0082	56.0266	27.7227	5.6815	19.89	21.6029	10.96	28.0805	23.8858	0	0	0	0	0	0	0	0	0	0	0	0	0	0	0	0	0	0	0	0	0	0	0	0	0	0	0	0	0	0
SNORD95	SNORD95	ENSG00000200969	NA	ENSMUSG00000077755	0	0	0	0	0	0	0	0	0	0	0	0	0	3.1474	0	0	0	0	0	0	0	0	0	0	0	0	0	0	0	0	0	0	0	0	0	0	0	0	0	0	0	0	0	0	0
MIR539	Mir539	ENSG00000202560	NA	ENSMUSG00000076063	0	0	0	6.0208	6.0277	6.4917	10.9462	3.2551	2.7841	2.5818	0.6486	3.8333	6.455	13.3737	0	0	0	0	0	0	0	0	0	0	0	0	0	0	0	0	0	0	0	0	0	0	0	0	0	0	0	0	0	0	0
RNA5SP168	5S_rRNA	ENSG00000252451	NA	ENSMUSG00000089047	1.1044	0	2.2206	0	0.9536	0.6579	0	0	0	0	0	0	0	0	0	0	0	0	0	0	0	0	0	0	0	0	0	0	0	0	0	0	0	0	0	0	0	0	0	0	0	0	0	0	0
RNU5B-1	U5	ENSG00000200156	NA	ENSMUSG00000095738	22.1099	41.9777	24.9492	135.186	169.415	206.86	35.5077	73.7768	21.0989	13.2837	22.6381	15.6319	17.4519	22.9472	6.8412	0	0.2968	0	0	0.2593	0.2703	0	0	0	0	0	0	0	0	0	1.1765	0	0	0	0	0	0	0	0	1.0384	10.3545	0	0	0	0
U6	U6	ENSG00000201016	NA	ENSMUSG00000088468	0	0	0	0	0	0	0	0	0	0	0	0	0	0	0	0	0	0	0	0	0	0	0	0	0	0	0	0	0	0	0	0	0	0	0	0	0	0	0	0	0	0	0	0	0
RNA5SP485	n-R5s12	ENSG00000201923	NA	ENSMUSG00000065719	0	0	0	0	0	0	0	0	0	0	0	0	0	0	0	0.2041	0	0	0	0	0	0	0	0	0	0	0	0	0	0	0	0	0	0	0	0	0	0	0	0	0	0	0	0	0
MIR9-2	Mir9-2	ENSG00000207570	NA	ENSMUSG00000065424	0	0	0	0	0	0	0	0	0	0	0	0	0	0	0	0	0	0	0	0	0	0	0	0	0	0	0	0	0	0	0	0	0	0	0	0	0	0	0	0	0	0	0	0	0
7SK	7SK	ENSG00000223281	NA	ENSMUSG00000084749	0	0	0	0	0	0	0	0	0.0793	0	0	0.1613	0	0	0.505	0	0	0	0	0	0	0	0	0	0	0	0	0	0	0	0	0	0	0	0	0	0	0	0	0	0	0	0	0	0
U6	U6	ENSG00000239175	NA	ENSMUSG00000089434	0	0	0	0	0	0	0	0	0	0	0	0	0	0	0	0	0	0	0	0	0	119.841	103.782	5.2982	0	0	0	0	0	0	0	0	0	0	0	0	0	0	0	0	0	0	0	0	0
Y_RNA	Y_RNA	ENSG00000200884	NA	ENSMUSG00000084524	0	0	0	0	0	0	0	0	0	0	0	0	0	0	0	0	0	0	0	0	0	0	0	0	0	0	0	0	0	0	0	0	0	0	0	0	0	0	0	0	0	0	0	0	0
7SK	7SK	ENSG00000222386	NA	ENSMUSG00000089224	0	0	0	0.1418	0.378	0.1928	0	0	0	0	0	0	0	0	0	0	0	0	0	0	0	0	0	0	0	0	0	0	0	0	0	0	0	0	0	0	0	0	0	0	0	0	0	0	0
MIR191	mmu-mir-191	ENSG00000207605	NA	ENSMUSG00000092915	2.8236	5.7519	1.4917	5.8767	6.8723	5.0114	0	0	0	3.7158	0	0	0.2567	0	0	0	0	0	0.648	0	0.4074	0	0	0	0	0	0	0	0	0	0	0	0	0	0	0	0	0	0	0	0	0	0	0	0
RNA5SP205	5S_rRNA	ENSG00000201523	NA	ENSMUSG00000087959	0	0	0	0	0	0	0	0	0	0	0	0	0	0	0	0	0	0	0	0	0	0	0	0	0	0	0	0	0	0	0	0	0	0	0	0	0	0	0	0	0	0	0	0	0
MIR190A	Mir190	ENSG00000211137	NA	ENSMUSG00000076379	0	0	0	3.4007	0.2641	0	0	1.4726	0.3801	0	0.5406	0.9994	0	6.2971	1.6927	0	0	0	0	0	0	0	0	0	0	0	0	0	0	0	0	0	0	0	0	0	0	0	0	0	0	0	0	0	0
MIR488	Mir488	ENSG00000202609	NA	ENSMUSG00000070103	0	0	0	0	0	0	0	0	0	0	0	0	0	0	0	0	0	0	0	0	0	0	0	0	0	0	0	0	0	0	0	0	0	0	0	0	0	0	0	0	0	0	0	0	0
U4	U4	ENSG00000199325	NA	ENSMUSG00000084581	2.476	1.7955	2.6322	0.4638	0.1659	0.3547	0	0	0.045	0	0	0	0	0	0	0.546	0.5458	0.2648	0.679	0	0.2889	0	0	0	0	0	0	0	26.547	0	0	0	0	179.372	0	0	0	17.2077	0	0	0	0	0	0	0
U6	U6	ENSG00000201294	NA	ENSMUSG00000087777	0	0	0	0	0	0	0	0	0	0	0	0	0	0	0	0	0	0	0	0	0	1.5855	0	0	0	0	0	0	0	0	0	0	0	0	0	0	0	0	0	0	0	0	0	0	0
SCARNA11	SCARNA11	ENSG00000252727	NA	ENSMUSG00000088151	0	0	0	0	0	0	2.8616	0.2394	3.7974	3.0272	1.4043	2.8724	3.7977	7.2627	2.6425	0	0	0	0	0	0	0	0	0	0	0	0	0	0	0	0	0	0	0	0	0	0	0	0	0	0	0	0	0	0
U6	U6	ENSG00000252807	NA	ENSMUSG00000084476	0	0	0	0	0	0	0	0	0.2166	0	0	0	0	0	0	0	0	0	0	0	0	0	0	0	0	0	0	0	0	0	0	0	0	0	0	0	0	0	0	0	0	0	0	0	0
7SK	7SK	ENSG00000222976	NA	ENSMUSG00000065327	0	0	0	0	0	0	4.0657	1.7804	2.4993	1.9823	1.361	2.5359	2.6015	3.7173	3.3572	0	0	0	0	0	0	0	0	0	0	0	0	0	0	0	0	0	0	0	0	0	0	0	0	0	0	0	0	0	0
RNA5SP450	n-R5s80	ENSG00000223138	NA	ENSMUSG00000084545	0	0	0	0	0	0	6.0705	0.9918	1.0092	0.9044	1.0392	0.9397	0	1.5711	0	0	0	0	0	0	0	0	0	0	0	0	0	0	0	0	0	0	0	0	0	0	0	0	0	0	0	0	0	0	0
7SK	7SK	ENSG00000252757	NA	ENSMUSG00000088920	0.3611	0	0	0	0	0	0	0	0.2685	0.3582	0	0	0.3831	0	0	0	0	0	0	0	0	0	0	0	0	0	0	0	0	0	0	0	0	0	0	0	0	0	0	0	0	0	0	0	0
U6	U6	ENSG00000252460	NA	ENSMUSG00000088566	0	0	0	0	0	0	0	0	0	0	0	0	0	0	0	0	0	0	0	0	0	0	0	0	0	0	0	0	0	0	0	0	0	0	0	0	0	0	0	0	0	0	0	0	0
U6	U6	ENSG00000206843	NA	ENSMUSG00000088959	0	0	0	0	0	0	0	0	0	0	0	0	0	0	0	0	0	0	0	0	0	0	0	0	0	0	0	0	0	0	0	0	0	0	0	0	0	0	0	0	0	0	0	0	0
MIR504	Mir504	ENSG00000207800	NA	ENSMUSG00000070110	1.9378	3.275	7.78	0.6917	0.5044	0.3131	0	0.8604	0.4732	0	0	0	0	0	0	0	0	0	0	0	0	0	0	0	0	0	0	0	0	0	0	0	0	0	0	0	0	0	0	0	0	0	0	0	0
MIR181A1	Mir181a-1	ENSG00000207759	NA	ENSMUSG00000065565	0	0	0	0	0	0	0	0	0	0	0	0	0	0	0	0	0	0	0	0	0	0	0	0	0	0	0	0	0	0	0	0	0	0	0	0	0	0	0	0	0	0	0	0	0
MIR32	Mir32	ENSG00000207698	NA	ENSMUSG00000065544	2.2943	3.1504	2.1322	0	0	1.049	4.7237	1.9781	2.2488	1.7604	0.7047	1.2313	2.6442	2.4004	0	0	0.4258	0	0	0	0	0	0	0	0	0	0	0	0	0	0	0	0	0	0	0	0	0	0	0	0	0	0	0	0
MIR25	Mir25	ENSG00000207547	NA	ENSMUSG00000065394	23.1174	24.3117	18.3445	9.4561	37.5353	28.1396	0	0	0	0	0	0	0	0	0	28.5262	26.7025	21.915	15.8177	19.9411	26.6091	29.033	164.763	1.969	0	0	6.657	21.9579	27.7518	10.8384	19.2228	24.4339	0	4.3964	39.2206	0	0	4.7955	0	0	0	0	0	0	0
7SK	7SK	ENSG00000252837	NA	ENSMUSG00000088632	0	0	0	0	0	0	2.4147	0.9686	1.0349	1.3007	1.8011	3.2435	3.2041	1.8466	6.9229	0	0	0	0	0	0	0	0	0	0	0	0	0	0	0	0	0	0	0	0	0	0	0	0	0	0	0	0	0	0
U6	U6	ENSG00000252908	NA	ENSMUSG00000077265	9.5752	6.406	4.9402	11.1791	7.5709	7.2627	0	0	0	0	0	0	0.916	0	0	0	0	0	0	0	0	0	0	0	0	0	0	0	0	0	0	0	0	0	0	0	0	0	0	0	0	0	0	0	0
7SK	7SK	ENSG00000223308	NA	ENSMUSG00000088794	0	0	0	0	0.0734	0.0631	0	0	0	0	0	0	0	0	0	0	0	0	0	0	0	0	0	0	0	0	0	0	0	0	0	0	0	0	0	0	0	0	0	0	0	0	0	0	0
U6	U6	ENSG00000212366	NA	ENSMUSG00000065664	0	0	0	0.5362	0.466	0.6053	0	0.9081	1.1731	2.9584	2.2267	3.0247	1.8394	4.8857	2.9813	0	0	0	0.6703	0	0	0	0	0	0	0	0	0	0	0	0	0	0	0	0	0	0	0	0	0	0	0	0	0	0
U1	U1	ENSG00000201574	NA	ENSMUSG00000064806	0	4.7116	2.4082	4.1253	3.0015	0.2449	0	0	0	0	0	0	0	0	0	0	0	0	0	0	0	0	0	0	0	0	0	0	0	0	0	0	0	0	0	0	0	0	0	0	0	0	0	0	0
RNU6-30	U6	ENSG00000207291	NA	ENSMUSG00000064758	0	0	0	0	0	0.4554	43.7859	100.837	13.477	0.7804	1.6072	1.3423	1.782	0	1.5012	0	0.5826	0	0.6693	0.5669	0	0	0	0	0	0	0	0	0	0	0	0	17.1566	0	0	0.8155	0	0	0	0	0	0	0	0	9.0186
U6	U6	ENSG00000207508	NA	ENSMUSG00000064472	1.3772	0	12.3231	3.5797	1.449	0.2506	3.9293	0.9226	1.732	0	0	0.48	0	0	1.5237	0	0	0	0	0	0	0	0	0	0	0	0	0	0	0	0	0	0	0	0	0	0	0	0	0	0	0	0	0	0
7SK	7SK	ENSG00000223118	NA	ENSMUSG00000088749	0	0	0	0	0	0.0671	0	0	0	0	0	0	0	0	0	0	0	0	0	0	0	0	0	0	0	0	0	0	0	0	0	0	0	0	0	0	0	0	0	0	0	0	0	0	0
U6	U6	ENSG00000252703	NA	ENSMUSG00000087843	0	0	0	0	0	0	0	0	0	0	0	0	0	0	0	0	0	0	0	0	0	0	0	0	0	0	0	0	0	0	0	0	0	0	0	0	0	0	0	0	0	0	0	5.452	0
RNA5SP340	n-R5s164	ENSG00000252941	NA	ENSMUSG00000084613	0	0	0	0	0	0	0	0	0	0	0	0	0	0	0	0	0	0	0	0	0	0	0	0	0	0	0	0	0	0	0	0	0	0	0	0	0	0	0	0	0	0	0	0	0
MIR372	Mir295	ENSG00000199095	NA	ENSMUSG00000077886	0	0	0	20.2116	7.2988	21.4805	136.655	263.961	169.94	259.177	239.228	222.822	163.015	130.219	75.0836	0	0	0	0	0	0	0	0	0	0	0	0	0	0	0	0	0	0	0	0	0	0	0	0	0	0	0	0	0	0
SNORA67	SNORA67	ENSG00000207152	NA	ENSMUSG00000065862	0	0	0	0	0	0	0	0	0	0	0	0	0	0	0	0	0	0	0	0	0	0	0	0	0	0	0	0	0	0	0	0	0	0	0	0	0	0	0	0	0	0	0	0	0
MIR130B	Mir130b	ENSG00000207751	NA	ENSMUSG00000065572	0	0	0	0.1026	0.2338	0	12.4297	6.1364	3.27	0	1.4032	1.2823	7.1378	0	1.9898	0	0	0	0	0	0	0	0	0	0	0	0	0	0	0	0	0	0	0	0	0	0	0	0	0	0	0	0	0	0
U2	U2	ENSG00000222293	NA	ENSMUSG00000065622	12.8631	17.3482	10.8653	13.1183	10.4347	8.6951	0	0.1138	0.1187	0	0	0	0	0	0	0	0	0	0	0	0	0	0	0	0	0	0	0	0	0	0	0	0	0	0	0	0	0	0	0	0	0	0	0	0.4087
MIR19B2	Mir19b-2	ENSG00000207812	NA	ENSMUSG00000065473	11.9302	5.2157	0	0	0	0	0	5.7047	3.1611	1.2148	1.2664	0.6215	1.2174	1.0325	1.9395	1.3013	0.2945	0	0.3179	0.4339	0.7622	0	0	0	0	0	0	0	0	1.4809	0	0	0	0	0	0	0	0	0	0	0	0	0	0	0
SCARNA1	SCARNA1	ENSG00000252947	NA	ENSMUSG00000088990	523.165	939.612	340.58	655.577	1354.82	813.132	806.135	2104.13	508.319	565.067	978.761	336.374	501.999	422.683	739.23	0.1758	0	0	0.2118	0.3735	0.2255	0	0	0	0	0	0	0	0	0	0	0	0	0	0	0	0	0	0	0	0	0	0	0	0
MIR200C	Mir200c	ENSG00000207713	NA	ENSMUSG00000065462	0	3.6511	0.3441	5.2535	3.9733	3.3961	0	0	0	0	0	0	0	0	0	0	0	0	0	0	0	0	0	0	0	0	0	0	0	0	0	0	0	0	0	0	0	0	0	0	0	0	0	0	0
U6	U6	ENSG00000252121	NA	ENSMUSG00000064964	0	0	0	0	0	0	6.1671	4.6912	14.1275	3.9522	1.7605	5.3622	5.3488	2.0293	4.163	0	0	0	0	0	0	0	0	0	0	0	0	0	0	0	0	0	0	0	0	0	0	0	0	0	0	0	0	0	0
RNA5SP263	5S_rRNA	ENSG00000200246	NA	ENSMUSG00000088947	0	0	0	0	0	0	0	0	0	0	0.4283	0	0	0	0	0	0	0	0	0	0	0	0	0	0	0	0	0	0	0	0	0	0	0	0	0	0	0	0	0	0	0	0	0	0
MIR671	Mir671	ENSG00000211517	NA	ENSMUSG00000076387	0	0	0	0	0	0	0	0	0	0	0	0	0	0	0	0	0	0	0	0	0	0	0	0	0	0	0	0	0	0	0	0	0	0	0	0	0	0	0	0	0	0	0	0	0
RNA5SP101	5S_rRNA	ENSG00000252845	NA	ENSMUSG00000089073	0	0	0	0	0	0.1715	0	0	0.1586	0	0	0	1.1683	0	0	0	0	0	0	0	0	0	0	0	0	0	0	0	0	0	0	0	0	0	0	0	0	0	0	0	0	0	0	0	0
SNORA2	SNORA2	ENSG00000202343	NA	ENSMUSG00000064960	2.1682	0	2.9288	0.3667	0.8145	1.1935	0	0	0	0	0	0	0	0	0	0.4223	0.8423	0.2078	1.4333	1.2885	1.7235	0	0	0	0	0	1.696	0	0	0	0	0	0.602	0	0	33.2098	0	0.5195	0	0	0	0	0	10.6298	0
U6	U6	ENSG00000252622	NA	ENSMUSG00000089062	1.2157	0.6793	0	1.4425	1.7547	1.0236	0	0	0	0	0	0.5061	0	0	0	0	0	0	0	0	0	0	0	0	0	0	0	0	0	0	0	0	0	0	0	0	0	0	0	0	0	0	0	0	0
MIR1224	Mir1224	ENSG00000221120	NA	ENSMUSG00000080669	0	0	0	0	0	0	0	0	0	0	0	0	0	0	0	0	0.3371	0	0	0	0	0	0	0	0	0	0	0	0	0	0	0	0	0	0	0	0	0	0	0	0	0	0	0	0
AL132819.1	AC113244.1	ENSG00000216173	NA	ENSMUSG00000077993	0	0	0	0	0	0	4.7328	1.4164	1.6064	1.2417	1.3716	2.3418	2.8775	0	5.7144	0	0	0	0	0	0.3943	0	1.1682	0	0	0	0	0	0	0	0	0	0	0	0	0	0	0	0	0	0	0	0	0	0
MIR1-1	Mir1a-1	ENSG00000199017	NA	ENSMUSG00000070144	0	0	0	0	0	0	0	0	0	0	0	0	0	0	0	0	0	0	0	0	0	0	0	0	0	0	0	0	0	0	0	0	0	0	0	0	0	0	0	0	0	0	0	0	0
RNA5SP182	5S_rRNA	ENSG00000251873	NA	ENSMUSG00000088166	0	0	0	0	0	0	0	0	0	0	0	0	0	0	0	0	0	0	0	0	0	0	0	0	0	0	0	0	0	0	0	0	0	0	0	0	0	0	0	0	0	0	0	0	0
snoU13	snoU13	ENSG00000238864	NA	ENSMUSG00000088778	0	0	0	0	0	0	0	0	0	0	0	0	0	0	0	0	0	0	0	0	0	0	0	0	0	0	0	0	0	0	0	0	57.3274	0.8364	0.7553	0	0	0	0	0	0	0	0	0	0
U1	U1	ENSG00000200997	NA	ENSMUSG00000065388	34.4084	50.4909	26.2774	42.1617	62.1195	46.9345	0	0.1964	0	0	0	0	0	0	0	0.164	0	0	1.7907	0.2112	0	0	0	0	0	0	0	0	0	0	1.4719	0	0	0	0	0	0	0	0	0	0	0	0	0	0
SNORA66	SNORA66	ENSG00000207523	NA	ENSMUSG00000077426	20.5467	18.9284	23.5755	34.5317	48.712	31.7156	43.349	117.807	34.2336	62.9164	67.632	61.2146	45.3109	23.796	60.1856	1.8035	1.1596	0.6023	2.4944	0.5731	1.3958	1.2592	15.4042	0	0	0	0	0	0	0	7.9106	0	0	0	0	0	0	0	0	0	0	0	0	0	0
U6	U6	ENSG00000200877	NA	ENSMUSG00000064719	0	0	0	0.4322	0	0	7.6757	3.311	4.9662	7.6575	4.6012	3.0783	14.4261	13.7468	10.9716	0	0	0	0	0	0	0	0	0	0	0	0	0	0	0	0	0	0	0	0	0	0	0	0	0	0	0	0	0	0
MIR101-2	Mir101b	ENSG00000199065	NA	ENSMUSG00000065556	0	2.4718	0	0.5348	0.8857	0	8.6461	1.1324	0.5831	6.4032	5.427	3.1213	3.2006	5.0301	11.5388	0	0	0	0	0	0	0	0	0	0	0	0	0	0	6.0283	0	0	0	0	0	0	0	0	0	0	0	0	0	0	0
SNORA14	SNORA14	ENSG00000251922	NA	ENSMUSG00000065637	0	0	0	0	0	0	1900.1	6212.04	1375.35	596.697	115.883	776.93	762.643	250.78	685.115	0	0	0	0	0	0	0	0	0	0	0	0	0	0	0	0	0	0	0	0	0	0	0	0	0	0	0	0	0	0
MIR144	Mir144	ENSG00000207618	NA	ENSMUSG00000065401	0	0	0	0	0	0	0	0	0	0	0	0	0	0	0	0	0	0	0	0	0	0	0	0	0	0	0	0	0	0	0	0	0	0	0	0	0	0	0	0	0	0	0	0	0
MIR652	Mir652	ENSG00000208013	NA	ENSMUSG00000076011	0	0	0	0.4885	1.8642	0.5225	0	0	3.1539	0	0.4549	1.3462	3.5873	1.9803	3.1121	0	0	0	0	0	0	0	0	0	0	0	0	0	0	0	0	0	0	0	0	0	0	0	0	0	0	0	0	0	0
U6	U6	ENSG00000252431	NA	ENSMUSG00000065367	0	0	0	0	0	0	0	0	0	0	0	0	0	0	0	0	0	0	0	0	0	0	0	0	0	0	0	0	0	0	0	0	0	0	0	0	0	0	0	0	0	0	0	0	0
U6	U6	ENSG00000238658	NA	ENSMUSG00000089407	0	0	1.2051	0.4335	0.9422	0.2409	0	2.0806	5.9377	0.346	0.8515	1.2787	0.9636	4.1179	0	0	0	0	0	0	0	0	0	0	0	0	0	0	0	0	0	0	0	0	0	0	0	0	0	0	0	0	0	0	0
MIR1225	AC132367.1	ENSG00000221656	NA	ENSMUSG00000080342	0	0	0	0	0	0	0	0	0	0	0	0	0	0	0	0	0	0	0	0	0	0	0	0	0	0	0	0	0	0	0	0	0	0	0	0	0	0	0	0	0	0	0	0	0
MIR7-3	Mir7b	ENSG00000207630	NA	ENSMUSG00000065491	0	0	0	0.4298	1.3403	0	0	0.2253	0.3946	0	0	0	0	0	0	0	0	0	0	0	0	0	0	0	0	0	0	0	0	0	0	0	0	0	0	0	0	0	0	0	0	0	0	0	0
U2	U2	ENSG00000251718	NA	ENSMUSG00000084610	0	0	1.1556	0	0	0.1684	0	0.1485	0	1.279	0.305	0.564	0.7464	4.0637	0	0.2229	0	0	0	0	0	0	0	0	0	0	0	0	0	0	0	0	0	0	0	0	0	0	0	0	0	0	0	0	0
SNORA19	SNORA19	ENSG00000222588	NA	ENSMUSG00000089598	1.7635	1.6609	3.0013	3.1854	1.3428	1.4889	23.8241	13.4945	9.1288	12.041	17.7476	14.3023	14.0491	23.286	3.5455	0	0	0.2554	0.235	0	0	0	0	0	0	0	0	0	0	0	0	0	0	0	0	0	0	0	0	0	0	0	19.4666	17.6953	0
snoZ40	snoZ40	ENSG00000201410	NA	ENSMUSG00000064797	0	0	0	0	0	0	3115.48	1930.77	2428.31	1630.87	1883.15	1715.26	3266.56	2804.7	3017.55	0	0	0	0	0	0	0	0	0	0	0	0	0	0	0	0	0	0	0	0	0	0	0	0	0	0	0	0	0	0
7SK	7SK	ENSG00000252711	NA	ENSMUSG00000089227	0	0	0	0	0	0	0	0	0	0	0	0	0	0	0	0	0	0	0	0	0	0	0	0	0	0	0	0	0	0	0	0	0	0	0	0	0	0	0	0	0	0	0	0	0
MIR301B	Mir301b	ENSG00000212102	NA	ENSMUSG00000076288	0	0	0	2.9206	0.9365	0.3358	3.6232	3.6053	4.7714	5.3592	3.4815	5.3602	17.2269	5.5016	6.7853	0	0	0.4227	0.4054	0	0	0	0	0	0	0	0	0	0	0	0	0	0	0	0	0	0	0	0	0	0	0	0	0	0
snoU13	snoU13	ENSG00000238403	NA	ENSMUSG00000089540	0	4.4673	6.8055	8.4052	5.4117	5.3875	0	0	0	0	0	0	0	0	0	0.506	0.3552	0.8894	0.3268	0	0.306	0	0	0	0	0	0	0	0	0	0	0	0	0	0	0	0	0	0	0	0	0	0	0	0
U6	U6	ENSG00000206891	NA	ENSMUSG00000087980	0	0	0	0	0	0	0	0	0	0	0	0	0	0	0	0	0	0	0	0	0	0	0	0	0	0	0	0	0	0	0	0	0	0	0	0	0	0	0	0	0	0	0	0	0
MIR328	Mir328	ENSG00000207948	NA	ENSMUSG00000070130	0	0	0	0	0	0	0	3.2897	2.3836	1.0816	0	0	0	1.1389	0	0	0	0	0	0	0	0	0	0	0	0	0	0	0	0	0	0	0	0	0	0	0	0	0	0	0	0	0	0	0
SCARNA24	SCARNA24	ENSG00000252274	NA	ENSMUSG00000088445	0.9411	5.8888	0	0	0.7339	1.7278	6.6964	4.8453	15.0328	9.0507	4.0797	5.8133	11.5019	6.3074	7.8521	0	0	0	0	0.2151	0	0	0	0	0	0	0	0	0	0	0	0	0	0	0	0	0	0	0	0	0	0	0	0	0
U2	U2	ENSG00000253097	NA	ENSMUSG00000089183	0	0	0	0	0	0	0	0	0	0	0	0	0	0	0	0	0	0	0	0	0	0	0	0	0	0	0	0	0	0	0	0	0	0	0	0	0	0	0	0	0	0	0	0	0
RNA5SP46	5S_rRNA	ENSG00000199240	NA	ENSMUSG00000088711	0	0	0	0	0	0	0	0	0.2177	0	0	0	0	0	0	0.2592	0	0	0	0.2537	0	0	0	0	0	0	0	0	0	0	0	0	0	0	0	0	0	0	0	0	0	0	0	0	0
U6	U6	ENSG00000222915	NA	ENSMUSG00000088048	1.2489	0	0	0	0	0	0	0	0	0	0	0	0	0	0	0	0.2421	0.6441	0	0	0	0	0	0	0	0	0	0	0	0	0	0	0	0	0	0	0	0	0	0	0	0	0	0	0
7SK	7SK	ENSG00000251732	NA	ENSMUSG00000087829	0	0	0	0	0	0	0	0	0	0	0	0	0	0	0	0	0	0	0	0	0	0	0	0	0	0	0	0	0	0	0	0	0	0	0	0	0	0	0	0	0	0	0	0	0
U6	U6	ENSG00000252506	NA	ENSMUSG00000064443	0	0	0	0	0.368	0	3.4962	0.6475	0.0557	0.7635	0.7923	1.4646	0.7912	1.5381	0	0	0	0	0	0	0	0	0	0	0	0	0	0	0	0	0	0	0	0	0	0	0	0	0	0	0	0	0	0	0
AC078988.1	AL732470.1	ENSG00000263509	NA	ENSMUSG00000088446	0	0	0	0	0	0	0	0	0	0	0	0	0	0	0	0	0	0	0	0	0	0	0	0	0	0	0	0	0	0	0	0	0	0	0	0	0	0	0	0	0	0	0	0	0
RNA5SP307	5S_rRNA	ENSG00000199733	NA	ENSMUSG00000087834	0	0	0	0	0	0	0	0.2338	0	0	0	0	0	0	0	0	0	0	0	0	0	0	0	0	0	0	0	0	0	0	0	0	0	0	0	0	0	0	0	0	0	0	0	0	0
SNORD88	SNORD88	ENSG00000221611	NA	ENSMUSG00000080683	0	0	0	0	0.2737	0	0	0	0	0	0	0	0	0	0	0	0	0	0	0	0	0	0	0	0	0	0	0	0	0	0	0	0	0	0	0	0	0	0	0	0	0	0	0	0
MIR34C	Mir34c	ENSG00000207562	NA	ENSMUSG00000065587	0	0	2.089	0	0.5408	0	0	0.1018	0.2228	0	0.5973	0	1.2922	0	0	0	0	0	0	0	0	0	0	0	0	0	0	7.7791	0	104.611	0	0	0	0	0	0	0	0	0	0	0	0	0	0	0
MIR142	Mir142	ENSG00000207567	NA	ENSMUSG00000065420	0	0	0	0	0	0	5.8108	8.7285	11.3726	6.0953	6.9241	9.0662	15.8988	23.5992	5.8821	0	0	0	0	0	0	0	0	0	0	0	0	0	0	0	0	0	0	0	0	0	0	0	0	0	0	0	0	0	0
MIR216A	Mir216a	ENSG00000207798	NA	ENSMUSG00000065539	0	0	0	0	0	0	0	0	0	0	0	0	0	0	0	0	0	0	0	0	0	0	0	0	0	0	0	0	0	0	0	0	0	0	0	0	0	0	0	0	0	0	0	0	0
SNORD19	SNORD19	ENSG00000212493	NA	ENSMUSG00000088866	17.1846	35.8238	26.4645	33.2763	17.037	24.6963	0	0	0	0	0	0	0	0	0	6.006	4.5512	5.3039	7.4022	10.7777	7.0273	0	0	0	0	0	0	0	0	0	0	0	0	0	0	0	0	0	0	0	0	0	0	0	0
MIR675	Mir675	ENSG00000211502	NA	ENSMUSG00000076275	0	0	0	0	0	0	0	0	0	0	0	0	0	0	0	0	0	0	0	0	0	0	0	0	0	0	0	0	0	0	0	0	0	0	0	0	0	0	0	0	0	0	0	0	0
MIR429	Mir429	ENSG00000198976	NA	ENSMUSG00000065427	0	0	3.1981	0.6463	0	0	0	0	0	0	0	0	0	0	0	0.7713	1.4002	0	0	0.3778	0	0	0	0	0	0	0	0	0	0	0	0	0	0	0	0	0	0	0	0	0	0	0	0	0
MIR147B	Mir147	ENSG00000211519	NA	ENSMUSG00000076309	0	0	0	0	0	0	0	0	0	0	0	0	0	0	0	0	0	0	0	0	0	0	0	0	0	0	0	0	0	0	0	0	0	0	0	0	0	0	0	0	0	0	0	0	0
AC026320.1	AC139317.1	ENSG00000216020	NA	ENSMUSG00000092859	0	0	0	0	0	0	3.7898	0.7813	0.8593	0	2.5963	1.7909	2.2358	2.0619	1.5033	0	0	0	0	0	0	0	0	0	0	0	0	0	0	0	0	0	0	0	0	0	0	0	0	0	0	0	0	0	0
MIR551B	Mir551b	ENSG00000207717	NA	ENSMUSG00000076120	0	0	0	0	0	0	0	0	0	0	0	0	0	0	0	0	0	0	0	0	0	0	0	0	0	0	0	0	0	0	0	0	0	0	0	0	0	0	0	0	0	0	0	0	0
MIR365A	Mir365-1	ENSG00000199130	NA	ENSMUSG00000065449	1.846	2.5348	0	1.3107	2.3387	2.8133	3.8006	0.5305	0.4523	0	0.567	0.2477	0	5.794	1.4317	0	0.3426	0	0	0	0	0	0	0	0	0	0	0	0	0	0	0	0	0	0	0	0	0	0	0	0	0	0	0	0
MIR152	Mir152	ENSG00000207947	NA	ENSMUSG00000065515	0	0	0	0	0	0	0	0	0	0	0	0	0	0	1.805	0	0	0	0	0	0	0	0	0	0	0	0	0	0	0	0	0	0	0	0	0	0	0	0	0	0	0	0	0	0
U8	U8	ENSG00000212144	NA	ENSMUSG00000089473	0	0	0	0	0	0	0	0.1718	0.6885	0	0	0	0	0	0	0	0	0	0	0	0	0	0	0	0	0	0	0	0	0	0	0	0	0	0	0	0	0	0	0	0	0	0	0	0
RN7SKP2	7SK	ENSG00000252812	NA	ENSMUSG00000088565	0	0	0	0	0	0	0	0	0	0	0	0	0	0	0	0	0	0	0	0	0	0	0	0	0	0	0	0	0	0	0	0	0	0	0	0	0	0	0	0	0	0	0	0	0
7SK	7SK	ENSG00000201715	NA	ENSMUSG00000084502	0	0	0	0	0.0691	0.0594	0	0	0	0	0	0	0	0	0	0	0	0	0	0	0	0	0	0	0	0	0	0	0	0	0	0	0	0	0	0	0	0	0	0	0	0	0.6311	0	0
MIR1306	Mir1306	ENSG00000221366	NA	ENSMUSG00000080452	0	0	0	0	0	0	0	0	0	0	0	0	0	0	0	0	0	0	0	0	0	0	0	0	0	0	0	0	0	0	0	0	0	0	0	0	0	0	0	0	0	0	0	0	0
SNORA70	SNORA70	ENSG00000252657	NA	ENSMUSG00000088717	0	0	0	0	0	0	0	0.401	0.3399	0.8272	1.0555	0.4895	0	0	0	0	0	0	0	0	0	0	0	0	0	0	0	0	0	0	0	0	0	0	0	0	0	0	0	0	0	0	0	0	0
U6	U6	ENSG00000251895	NA	ENSMUSG00000088283	0	0	0	0	0	0	0	0	0	0	0	0	0	0	0	0	0	0	0	0	0	0	0	0	0	0	0	0	0	0	0	0	0	0	0	0	0	0	0	0	0	0	0	0	0
U6	U6	ENSG00000207328	NA	ENSMUSG00000077857	0	0	0	0	0	0	0	0	0	0	0	0	0	0	0	0	0	0	0	0	0	0	0	0	0	0	0	0	0	0	0	0	0	0	0	0	0	0	0	0	0	0	0	0	0
MIR125A	Mir125a	ENSG00000208008	NA	ENSMUSG00000065479	0	0	0	0	0.241	0	0	0	0	0	0	0	0	0	0	0	0	0	0	0	0	0	0	0	0	0	0	0	0	0	0	0	0	0	0	0	0	0	0	0	0	0	0	0	0
U6	U6	ENSG00000207352	NA	ENSMUSG00000064709	3.1232	0	1.6005	0	0.3933	0.9888	0	0.212	0	0	0	0	0	0	0	0	0	0	0	0.3053	0	0	0	0	2.1006	0	0	0	0	0	0	0	0	0	0	0	0	0	0	0	0	0	0	39.4463	0
MIR194-2	Mir194-2	ENSG00000207596	NA	ENSMUSG00000065582	0	0	0	0	0.2751	0	3.3607	0.5024	0.4144	0	1.2056	1.5492	0	0	0	0	0	0	0	0	0	0	0	0	0	0	0	0	0	0	0	0	0	0	0	0	0	0	0	0	0	0	0	0	0
SNORD113	SNORD113	ENSG00000222185	NA	ENSMUSG00000087885	0	0	0	25.278	7.9787	24.3446	30.9881	22.4497	29.9838	47.557	33.3079	39.4348	73.3749	56.8188	35.0988	0	0	0	0	0	0	0	0	0	0	0	0	0	0	0	0	0	0	0	0	0	0	0	0	0	0	6.6862	0	0	0
SNORD94	SNORD94	ENSG00000208772	NA	ENSMUSG00000080465	13.7155	104.548	66.0439	66.2318	133.072	92.6727	214.062	536.952	94.2565	178.437	226.282	220.424	139.102	75.6363	161.306	3.2263	1.8563	0.3512	5.4471	5.8616	2.0638	0	0	0	0	0	0	0	0	0	5.1589	0	0	0	0	0	0	0	0	0	0	0	0	0	33.4298
MIR126	Mir126	ENSG00000199161	NA	ENSMUSG00000065540	0	0	0	0	0	0	0	0	0	0	0	0	0	0	0	0	0	0	0	0	0	0	0	0	0	0	0	0	0	0	0	0	0	0	0	0	0	0	0	0	0	0	0	0	0
U1	U1	ENSG00000201033	NA	ENSMUSG00000087894	0	0	0	0	0	0	0	0.4282	0.6698	0	0	0.2415	0	0	0	0	0	0	0	0	0	0	0	0	0	0	0	0	0	0	0	0	0	0	0	0	0	0	0	0	0	0	0	0	0
MIR103A1	Mir103-1	ENSG00000199035	NA	ENSMUSG00000065553	3.364	5.8829	1.4604	1.7427	7.6716	5.6121	0	1.6958	1.8011	7.1191	6.1846	7.2848	3.5673	3.0254	7.5778	0	0	0	0	0.1631	0	0	0	0	0	0	0	0	0	0	0	0	0	0	0	0	0	0	0	0	0	0	0	0	0
U6	U6	ENSG00000199601	NA	ENSMUSG00000064693	0	0	1.2551	0.4414	0.7801	1.017	0	0	0	0	0	0	0	0	0	0	0	0	0	0	0	1.5826	0	0	0	0	0	0	0	0	0	0	0	0	0	0	0	0	0	0	0	0	0	0	0
U6	U6	ENSG00000207443	NA	ENSMUSG00000064422	0	0	0	0	0	0	0	0	0	0	0	0	0	0	0	0	0	0	0	0	0	0	0	0	0	0	0	0	0	0	0	0	0	0	0	0	0	0	0	0	0	0	0	0	0
MIR9-3	Mir9-3	ENSG00000207819	NA	ENSMUSG00000093238	0	0	0	0.5263	0	0	0	0	0	0	0	0	0	0	0	0	0	0	0	0	0	0	0	0	0	0	0	0	0	0	0	0	0	0	0	0	0	0	0	0	0	0	0	0	0
RNU1-23P	U1	ENSG00000200231	NA	ENSMUSG00000065256	0	0	0	0	0	0	0	0	0	0	0	0	0	0	0	0	0	0	0	0	0	0	0	0	0	0	0	0	0	0	0	0	0	0	0	0	0	0	0	0	0	0	0	0	0
SNORD127	SNORD127	ENSG00000239043	NA	ENSMUSG00000087790	9.2748	12.9727	7.6408	7.9119	3.1577	2.9533	0	4.033	4.847	10.0189	4.579	5.4982	14.3575	10.0978	20.677	0.0531	0	0	0	1.7181	0.4023	0	0	0	0	0	0	0	0	0	0	0	0	0	0	0	0	0	0	0	0	0	0	0	0
MIR383	Mir383	ENSG00000199127	NA	ENSMUSG00000065457	0	0	0	0	0	0	0	0	0	0	0	0	0	0	0	0	0	0	0	0	0	0	0	0	0	0	0	0	0	0	0	0	0	0	0	0	0	0	0	0	0	0	0	0	0
MIR339	Mir339	ENSG00000199023	NA	ENSMUSG00000065593	0	0	0	1.0533	1.1698	0.2143	8.5369	3.6384	2.8115	1.1869	2.8866	2.8486	1.2378	2.0072	0	0	0.3024	0	0	0	0.6188	0	0	0	0	0	0	0	0	0	0	0	0	0	0	0	0	0	0	0	0	0	0	0	0
7SK	7SK	ENSG00000223040	NA	ENSMUSG00000084536	0	0	0	0	0	0	2.6026	0.6005	0.0878	0.3947	0.5069	0.1622	0	0.569	0.4838	0	0	0	0	0	0	0	0	0	0	0	0	0	0	0	0	0	0	0	0	0	0	0	0	0	0	0	0	0	0
MIR874	Mir874	ENSG00000216009	NA	ENSMUSG00000077962	0	2.7995	0	0	0.2604	0.8373	0	0.6051	0.9109	0	0	0	1.5931	0	0	0	0	0	0	0	0	0	0	0	0	0	0	0	0	0	0	0	0	0	0	0	0	0	0	0	0	0	0	0	0
U6	U6	ENSG00000207087	NA	ENSMUSG00000065657	0	0	0	0	0	0	3.8226	2.6694	6.2713	7.0203	7.2009	8.0385	4.6483	6.1685	3.077	0	0	0	0	0	0	0	0	0	0	0	0.3403	0	0	0	0	0	0	0	0	0	0	0	0	0	0	0	0	0	0
U6atac	U6atac	ENSG00000238561	NA	ENSMUSG00000080538	0	1.8558	0	0	0	0	169.233	392.819	89.7132	48.3977	79.4329	87.8914	68.2303	49.6517	37.1113	0	0	0	0	0	0	0	0	0	0	0	0	0	0	0	0	0	0	0	0	0	0	0	0	0	0	0	0	0	0
U6	U6	ENSG00000207422	NA	ENSMUSG00000088016	0	0	0	0	0	0	0	0	0.2202	0	0	0.4052	0	0	0	0.2468	0.2692	0.253	0	0	0	0	0	0	0	0	0	0	0	0	0	0	0	0	0	0	0	0	0	0	0	0	0	0	0
MIR124-3	Mir124a-3	ENSG00000207598	NA	ENSMUSG00000065454	1.4915	2.5826	3.1121	0	0.9607	0.7239	0	1.9313	0.5202	1.4107	0.6618	0.508	0	0	0	0	0	0	0	0	0	0	0	0	0	0	0	0	0	0	0	0	0	0	0	0	0	0	0	0	0	0	0	0	0
SNORD78	SNORD78	ENSG00000208317	NA	ENSMUSG00000077220	7.5491	20.6582	13.26	18.4727	15.9181	24.5776	0	0	0	0	0	0	0	0	0	38.4895	28.4558	27.7388	22.59	31.4341	19.7206	0	0	0	0	0	51.4896	0	0	256.1	33.4244	29.9772	0	0	0	0	0	215.305	1.5754	77.2937	5.057	7.1483	0	0	0
MIR146A	Mir146	ENSG00000207936	NA	ENSMUSG00000065601	0	0	0	0	0	0	0	0	0.309	0	0	0	3.0672	0	0	0	0	0	0	0	0	0	0	0	0	0	0	0	0	0	0	0	0	0	0	0	0	0	0	0	0	0	0	0	0
MIR764	Mir764	ENSG00000212100	NA	ENSMUSG00000076458	0	0	1.7058	0	0	0	0	0	0	0	0	0	0	0	0	0	0	0	0	0	0	0	0	0	0	0	0	0	0	0	0	0	0	0	0	0	0	0	0	0	0	0	0	0	0
U6	U6	ENSG00000252556	NA	ENSMUSG00000089019	0	0	0	0	0	0	0	0	0	0	0	0	0	0	0	0	0	0	0	0	0	0	0	0	0	0	0	0	0	0	0	0	0	0	0	0	0	0	0	0	0	0	0	0	0
U6	U6	ENSG00000252030	NA	ENSMUSG00000089546	0	0	0	0	0	0	0	0	0	0	0	0	0	0	0	0	0	0	0	0	0	0	0	0	0	0	0	0	0	0	0	0	0	0	0	0	0	0	0	0	0	0	0	0	0
U6	U6	ENSG00000251894	NA	ENSMUSG00000089206	0	0	0	0	0	0	0	0	0	0	0	0	0	0	0	0	0	0	0	0	0	0	0	0	0	0	0	0	0	0	0	0	0	0	0	0	0	0	0	0	0	0	0	0	0
U6	U6	ENSG00000252717	NA	ENSMUSG00000088068	0	0	0	0	0	0	0	0.2202	0	0	0	0	0	0	0	0	0	0	0	0	0	0	0	0	0	0	0	0	0	0	0	0	0	0	0	0	0	0	0	0	0	0	0	0	0
MIR29A	Mir29a	ENSG00000198981	NA	ENSMUSG00000065610	0	0	0	0	0.5808	0.5924	0	0.78	1.0989	1.1733	0	0.5057	0.5154	4.8059	0	0	0	0	0	0	0	0	0	0	0	0	0	0	0	0	0	0	0	0	0	0	0	0	0	0	0	0	0	0	0
MIR29B1	Mir29b-1	ENSG00000207748	NA	ENSMUSG00000065604	0	2.3632	0	0	0	0	0	1.0018	0.5446	0	0	1.0945	1.2373	0	1.8477	0	0	0	0	0	0	0	0	0	0	0	0	0	0	0	0	0	0	0	0	0	0	0	0	0	0	0	0	0	0
CPEB3_ribozyme	CPEB3_ribozyme	ENSG00000221042	NA	ENSMUSG00000080544	0	0	0	2.2919	0.3171	1.1413	0	2.3188	0.6558	1.4939	1.2043	1.1624	1.4729	5.6445	1.9035	0	0	0	0	0	0	0	0	0	0	0	0	0	0	0	0	0	0	0	0	0	0	0	0	0	0	0	0	0	0
MIR136	Mir136	ENSG00000207942	NA	ENSMUSG00000070129	0	0	0	6.1669	14.6896	5.276	0	3.0495	5.3417	0	0.5807	1.0954	6.5994	2.4594	4.6024	0	0	0	0	0	0	0	0	0	0	0	0	0	0	0	0	0	0	0	0	0	0	0	0	0	0	0	0	0	0
RNU6-50	U6	ENSG00000199226	NA	ENSMUSG00000087761	1.262	0	0	0	0	0	0	0	0.08	0	0	0	0	0	0	0	0	0	0	0	0	0	0	0	0	0	0	0	0	0	0	0	0	0	0	0	0	0	0	0	0	0	0	0	0
RNA5SP474	5S_rRNA	ENSG00000212536	NA	ENSMUSG00000087731	0	0	0	0	0	0.194	0	0	0	0	0	0	0	0	0	0	0	0	0	0.3619	0.967	0	0	0	0	0	0	0	1.1762	0	0	0	0	0	0	0	0	0	0	0	0	0	0	0	0
U6	U6	ENSG00000207333	NA	ENSMUSG00000088889	1.178	6.0218	4.7372	3.2917	3.4584	1.4034	0	0.116	0	0	0	0	1.1473	0	0	0	0	0.3118	0	0	0	0	0	0	0	0	0	0	0	0	0	0	0	0	0	0	0	0	0	0	0	0	0	0	0
MIR29B2	Mir29b-2	ENSG00000207790	NA	ENSMUSG00000065412	0	0	0	0.7066	0.2614	0	0	0	0	0	0	0	0	0	0	0	0	0	0	0	0.7743	0	0	0	0	0	0	0	0	0	3.3698	0	0	0	0	0	0	0	0	0	0	0	0	0	0
MIR138-1	Mir138-1	ENSG00000207954	NA	ENSMUSG00000065414	6.7528	0	8.1741	6.9033	8.4857	6.8778	0	0.5195	0.4452	0	0	0	0	0	0	0	0.351	0	0	1.0636	0.3016	0	0	0	0	0	0	0	0	0	0	0	0	0	0	0	0	0	0	0	0	0	0	0	0
MIR346	Mir346	ENSG00000199104	NA	ENSMUSG00000065481	0	0	0	0	0	0	0	0.6958	2.5051	0	0	0.7738	0	0.6326	2.5398	0	0	0	0	0	0	0	0	0	0	0	0	0	0	0	0	0	0	0	0	0	0	0	0	0	0	0	0	0	0
RNU12	U12	ENSG00000199382	NA	ENSMUSG00000065176	223.763	276.868	261.784	371.817	234.453	436.525	120.656	661.602	232.475	64.5212	122.099	83.0093	63.8171	86.4176	78.6823	0	0.2259	0	0	0	0	0	0	0	0	0	0	0	0	0	0	14.6312	41.1102	4.1453	0	0	0	0	0	0	4.4431	0	521.51	0	12.7602
MIR125B2	Mir125b-2	ENSG00000207863	NA	ENSMUSG00000065472	0	0	0	11.6384	5.7958	6.2171	0	0	0	0	0	0	0	0	0	0	0	0	0	0	0	0	0	0	0	0	0	0	0	0	0	0	0	0	0	0	0	0	0	0	0	0	0	0	0
MIR122	Mir122a	ENSG00000207778	NA	ENSMUSG00000065402	0	0	0	0	0	0	0	0	0.338	0	0	0	0	0	0	0	0	0	0	0	0	0	0	0	0	0	0	0	0	0	0	0	0	0	0	0	0	0	0	0	0	0	0	0	0
MIR211	Mir211	ENSG00000207702	NA	ENSMUSG00000065585	0	0	0	0	0	0	0	0.7665	0.5839	1.0419	0.3873	1.6015	0.4893	4.658	2.5455	0	0	0	0	0	0	0	0	0	0	0	0	0	0	0	0	0	0	0	0	0	0	0	0	0	0	0	0	0	0
MIR331	Mir331	ENSG00000199172	NA	ENSMUSG00000065607	2.6123	2.8331	4.418	1.0013	1.8691	0.681	0	0	0	0	0	0	0	0	0	0.9926	1.2424	1.8279	1.5208	0.3238	1.2963	0	0	0	0	0	0	3.6597	0	2.5372	0	0	0	0	0	0	0	0	0	1.2861	0	0	0	0	0
MIR181D	Mir181d	ENSG00000207585	NA	ENSMUSG00000076338	0	0	0	0	0	0	0	0	0.7225	0	0.6428	0	0.8557	2.4582	0	0	0	0	0	0	0	0	0	0	0	0	0	0	0	0	0	0	0	0	0	0	0	0	0	0	0	0	0	0	0
U6	U6	ENSG00000251777	NA	ENSMUSG00000088625	0	0	0	0	0	0	0	4.5117	3.2617	5.6233	4.0216	3.1833	1.7979	3.3172	0	0	0	0	0	0	0	0	0	0	0	0	0	0	0	0	0	0	0	0	0	0	0	0	0	0	0	0	0	0	0
SNORA70	SNORA70	ENSG00000252969	NA	ENSMUSG00000089556	0	0	0	0	0	0	0	0	0	0	0	0	0	0	0	0	0	0	0	0	0	0	0	0	0	0	0	0	0	0	0	0	0	0	0	0	0	0	0	0	0	0	0	0	0
U6	U6	ENSG00000200048	NA	ENSMUSG00000089484	0	0	0	0	0	0	0	0	0	0	0.3831	0.3468	1.6502	4.6387	1.2098	0	0	0	0	0	0	0	0	0	0	0	0	0	0	0	0	0	0	0	0	0	0	0	0	0	0	0	0	0	0
U6	U6	ENSG00000222895	NA	ENSMUSG00000084714	0	0	0	0	0.2107	0	0	0	0	0	0	0	0	0	0	0	0	0	0	0	0	0	0	0	0	0	0	0	0	0	0	0	0	0	0	0	0	0	0	0	0	0	0	0	0
MIR205	Mir205	ENSG00000207623	NA	ENSMUSG00000065533	1.4223	1.7877	4.4427	1.0691	0.9058	0	0	0	0	0	0	0	0	0	0	0	0.9333	0.5438	1.2913	2.7143	1.688	0	0	0	0	0	0	0	0	0	0	0	0	0	0	0	0	0	0	0	0	0	0	0	0
MIR337	Mir337	ENSG00000199151	NA	ENSMUSG00000065526	0	0	0	7.3083	7.8362	3.3305	3.8647	0.4042	9.7262	3.0662	0.9483	4.4334	6.1547	9.8084	4.7583	0	0	0	0	0	0	0	0	0	0	0	0	0	0	0	0	0	0	0	0	0	0	0	0	0	21.2593	25.2081	0	0	0
U1	U1	ENSG00000199469	NA	ENSMUSG00000088722	0	0	0	0	0	0	0	0	0	0	0	0	0	0	0	0	0	0	0	0	0	0	0	0	0	0	0	0	0	0	0	0	0	0	0	0	0	0	0	0	0	0	0	0	0
7SK	7SK	ENSG00000200674	NA	ENSMUSG00000088940	0.3985	0	0	0.1444	0.2543	0.1451	0	0	0	0	0	0	0	0	0	0.1871	0	0	0.1048	0.1065	0.0806	0	0	0	0	0	0	0	0	0	0	0	0	0	0	0	0	0	0	0	0	0	11.32	0.6267	0
RNA5SP115	n-R5s198	ENSG00000223092	NA	ENSMUSG00000084574	0	0	0	1.0845	0	0	0	0	0	0	0	0	0	0	0	0	0	0	0	0	0	0	0	0	0	0	0	0	0	0	0	0	0	0	0	0	0	0	0	0	0	0	0	0	0
U3	U3	ENSG00000212598	NA	ENSMUSG00000084655	0	0	0	0	0	0	0	0	0	0	0	0	0	0	0	0	0	0	0	0	0	0	0	0	0	0	0	0	0	0	0	0	0	0	0	0	0	0	0	0	0	0	0	0	0
U6	U6	ENSG00000206867	NA	ENSMUSG00000089081	0	0	0	0	0	0	0	0.637	1.0971	0	0	0.4381	1.0124	1.5957	0	0	0	0	0	0	0	0	0	0	0	0	0	0	0	0	0	0	0	0	0	0	0	0	0	0	0	0	0	0	0
snoU13	snoU13	ENSG00000238920	NA	ENSMUSG00000088467	0	0	0	0	0	0	0	0	0	0	0	0	0	0	0	0	0	0	0	0	0	0	0	0	0	0	0	0	0	0	0	0	0	0	0	0	0	0	0	0	0	0	0	0	0
MIR193A	Mir193	ENSG00000207614	NA	ENSMUSG00000065395	1.8277	0	0	0	0.7136	0	0	6.5224	5.3806	1.8854	9.4117	2.3607	7.3679	5.4358	5.945	0	0	0.3463	0	0	0.4233	0	0	0	0	0	0	0	0	0	0	0	0	0	0	0	0	0	0	0	0	0	0	0	0
MIR542	Mir542	ENSG00000207784	NA	ENSMUSG00000076140	1.6373	2.4918	1.3911	0	0.2474	0.5509	0	0.2655	0.4666	0	0	0	0	0	0	0	0	0	0	0	0	0	0	0	0	0	0	0	0	0	0	0	0	0	0	0	0	0	0	0	0	0	0	0	0
RNA5SP221	5S_rRNA	ENSG00000223203	NA	ENSMUSG00000088497	0	2.141	0	0	0.6585	0.2376	0	0	0	0	0	0	0	0	0	0	0	0	0	0.3708	0	0	0	0	0	0	0	0	0	0	0	0	0	0	0	0	0	0	0	0	0	0	0	0	0
MIR15B	Mir15b	ENSG00000207779	NA	ENSMUSG00000065580	1.6512	0	1.4294	0.4503	0.2514	0.5301	0	6.999	3.6767	2.4986	10.9792	8.4198	4.8953	1.8006	1.3445	0	0	0	0	0	0.3866	0	0	0	0	0	0	0	0	0	0	0	0	0	0	0	0	0	0	0	0	0	0	0	0
MIR148B	Mir148b	ENSG00000199122	NA	ENSMUSG00000065560	0	0	0	2.955	0.7559	1.4559	3.4976	2.3383	2.8107	7.5359	4.3481	3.869	1.0313	10.6991	13.37	0	0	0	0	0.3713	0.3403	0	0	0	0	0	0	0	0	0	0	0	0	0	0	0	0	0	0	0	0	0	0	0	0
U1	U1	ENSG00000200338	NA	ENSMUSG00000065764	0	0	0	0	0	0	5.9985	1.2817	1.9764	1.4591	0.458	1.5663	1.1273	1.0115	1.9361	0	0	0	0	0	0	0	0	0	0	0	0	0	0	0	0	0	0	0	0	0	0	0	0	0	0	0	0	0	0
U6	U6	ENSG00000251960	NA	ENSMUSG00000077409	0	0	0	0	0	0	0	0	0	0	0	0	0	0	0	0	0	0	0	0	0	0	0	0	0	0	0	0	0	0	0	0	0	0	0	0	0	0	0	0	0	0	0	0	0
RNA5SP403	n-R5s90	ENSG00000200468	NA	ENSMUSG00000077156	0	0	0.5684	0	0	0	0	5.9702	0.7598	0	1.0096	0	0.834	0	0	0	0	0	0	0	0	0	0	0	0	0	0	0	0	0	0	0	0	0	0	0	0	0	0	0	0	0	0	0	0
U6	U6	ENSG00000251897	NA	ENSMUSG00000095636	0	0	0	0	0	0	0	0	0	0	0	0	0	0	0	0	0	0	0	0	0	0	0	0	0	0	0	0	0	0	0	0	0	0	0	0	0	0	0	0	0	0	0	0	0
RNU6-48	U6	ENSG00000206888	NA	ENSMUSG00000065678	0	1.1507	1.4535	2.791	1.7101	1.3662	0	0.3712	0	0	0	0	0	0	0	0	0.2913	0	0.6693	0	0	4.4271	0	0	0	2.5708	0.675	0	6.8387	0	1.4089	1.3328	0.7798	0	0	0	0	0	0.9648	0.9198	0	2.4477	3.6761	15.3453	0
U6	U6	ENSG00000251854	NA	ENSMUSG00000089479	0	0	0	0	0	0	0	0	0.1668	0	0	0	0	0	0	0	0	0	0	0	0	0	0	0	0	0	0	0	0	0	0	0	0	0	0	0	0	0	0	0	0	0	0	0	0
MIR133A1	Mir133a-1	ENSG00000207786	NA	ENSMUSG00000065399	0	0	0	0	0	0	0	0	0	0	0	0	0	0	0	0	0	0	0	0	0	0	0	0	0	0	0	0	0	0	0	0	0	0	0	0	0	0	0	0	0	0	0	0	0
7SK	7SK	ENSG00000222979	NA	ENSMUSG00000084485	0	0	0	0	0	0	0	0	0	0	0	0	0	0	0	0	0	0	0	0	0	0	0	0	0	0	0	0	0	0	0	0	0	0	0	0	0	0	0	0	0	0	0	0	0
U6	U6	ENSG00000199739	NA	ENSMUSG00000088154	0	0	0	0	0	0	0	0	0	0	0	0	0	0	0	0	0	0	0	0	0	0	0	0	0	0	0	0	0	0	0	0	0	0	0	0	0	0	0	0	0	0	0	0	0
MIR129-1	Mir129-1	ENSG00000207705	NA	ENSMUSG00000065469	0	0	0	0	0	0	0	0	0	0	0	0	0	0	0	0	0	0	0	0	0	0	0	0	0	0	0	0	0	0	0	0	0	0	0	0	0	0	0	0	0	0	0	0	0
U6	U6	ENSG00000202250	NA	ENSMUSG00000077562	0	0	0	0	0	0	0	0.2086	0	0	0	0	0	0	0	0	0	0	0	0	0	0	0	0	0	0	0	0	0	0	0	0	0	0	0	0	0	0	0	0	0	0	0	0	0
SNORA29	SNORA29	ENSG00000206910	NA	ENSMUSG00000065105	0	0	0	0	0	0	0	0	0	0	0	0	0	0	0	0	0	0	0	0	0	0	0	0	0	0	0	0	0	0	0	0	0	0	0	0	0	0	0	0	0	0	0	0	0
U6	U6	ENSG00000207296	NA	ENSMUSG00000075893	0	0	0	10.5913	7.9089	8.6114	0	0.2021	0.2107	0	0	0	0	0	0	0	0	0	0	0	0	0	0	0	0	4.6802	0	0	0	0	0	0	0	0	0	0	0	0	0	0	0	0	0	0	0
U6	U6	ENSG00000201176	NA	ENSMUSG00000088284	8.1114	9.4566	4.6951	0	0.3854	1.2302	0	0	0	0	0	0	0	0	0	0.2949	0	0.505	0	0	0	0	0	0	0	0	0	0	0	0	0	0	0	0	0	0	0	0	0	0	0	0	0	0	0
SNORD23	SNORD23	ENSG00000221139	NA	ENSMUSG00000080607	0	0	0	0	0	0	0	0	0	0	0	0	0	0	0	0	0	0	0	0	0	0	0	0	0	0	0	0	0	0	0	0	0	0	0	0	0	0	0	0	0	0	0	0	0
SNORA19	SNORA19	ENSG00000251974	NA	ENSMUSG00000084686	0	0	0	0	0	0	139.294	564.113	98.0178	9.7729	15.6885	27.7734	16.5224	18.69	24.5151	0	0	0	0	0	0	0	0	0	0	0	0	0	0	0	0	0	0	0	0	0	0	0	0	0	0	0	0	0	0
U6	U6	ENSG00000206996	NA	ENSMUSG00000064428	0	0	0	0	0	0	0	0	0	0	0	0	0	0	0	0	0	0	0	0	0	0	0	0	0	0	0	0	0	0	0	0	0	0	0	0	0	0	0	0	0	0	0	0	0
U6	U6	ENSG00000200108	NA	ENSMUSG00000088217	0	0	0	0	0	0	0	5.5733	2.8848	1.0825	5.8664	2.7293	1.3689	4.0653	2.5082	0	0	0	0	0	0	0	0	0	0	0	0	0	1.0586	0	0	0	0	0	0	0	0	0	0	0	0	0	0	0	0
SNORA76	SNORA50	ENSG00000221462	NA	ENSMUSG00000080540	0	0	0	0	0	0	136.904	335.376	68.9126	22.3383	13.4505	33.4686	29.268	14.4736	14.1852	0	0	0	0	0	0	0	0	0	0	0	0	0	0	0	0	0	0	0	0	0	0	0	0	0	0	0	0	0	0
MIR452	Mir452	ENSG00000207753	NA	ENSMUSG00000070138	0	0	0	0	0	0	0	0	0.3845	0	0	1.2518	1.4158	2.5495	1.9023	0	0	0	0	0	0	0	0	0	0	0	0	0	0	0	0	0	0	0	0	0	0	0	0	0	0	0	0	0	0
U6	U6	ENSG00000200254	NA	ENSMUSG00000065315	0	0	0	0	0	0	0	3.451	6.6031	7.8403	20.8469	17.0604	0	0	13.6399	0	0	0	0	0	0	0	0	0	0	0	0	0	0	0	0	0	0	0	0	1.7458	0	0	0	0	0	0	0	0	0
U6	U6	ENSG00000201586	NA	ENSMUSG00000089138	6.6431	0	3.579	2.6274	2.5969	2.0508	0	0	0	0	0	0	0	0	0	0	0	0	0	0	0	0	0	0	0	0	0	0	0	0	0	0	0	0	0	0	0	0	0	0	0	0	0	0	0
MIRLET7G	Mirlet7g	ENSG00000199150	NA	ENSMUSG00000065440	3.0134	2.4814	3.0734	4.9761	2.0776	3.4635	9.0797	7.0549	10.2269	5.8999	20.6866	15.7109	12.3827	8.2226	12.7557	0.2757	0	0.3356	0.8087	1.164	0	0	0	0	0	0	0	0	0	0	0	0	0	0	0	0	0	0	0	0	0	0	0	0	0
MIR7-2	Mir7-2	ENSG00000207703	NA	ENSMUSG00000065609	0.2101	0	0	0.4693	0.1616	0.1885	0	0.6133	0.2319	0	0	0	0	0	0	0	0	0	0	0	0	0	0	0	0	0	0	0	0	0	0	0	0	0	0	0	0	0	0	0	0	0	0	0	0
U6	U6	ENSG00000207448	NA	ENSMUSG00000065314	1.4388	0	1.3244	0.4925	0	0	0	0	0.2115	0	0	0	0	0	0	0.2509	0	0	0	0	0	0	0	0	0	0	0	0	0	0	0	0	0	0	0	0	0	0	0	0	0	0	0	0	0
U1	U1	ENSG00000206698	NA	ENSMUSG00000088506	0.5021	4.0611	2.4963	2.542	1.4665	1.567	0	0	0	0	0	0	0	0	0	0.161	0	0	0.2169	0	0	0	0	0	0	0	0	0	0	0	0	0	0	0	0	0	0	0	0	0	0	0	0	0	0
RNA5SP456	n-R5s193	ENSG00000200872	NA	ENSMUSG00000064798	0	0	0	0	0	0	0	36.4824	0.4152	0	0	0	0	0	0	0	0	0	0	0	0	0	0	0	0	0	0	0	0	0	0	0	0	0	0	0	0	0	0	0	0	0	0	0	0
RNA5SP198	5S_rRNA	ENSG00000222308	NA	ENSMUSG00000089132	0	0	0	0	0	0	0	0	0	0	0	0	0	0	0	0	0	0	0	0	0	0	0	0	0	0	0	0	0	0	0	0	0	0	0	0	0	0	0	0	0	0	0	0	0
U6	U6	ENSG00000223044	NA	ENSMUSG00000087720	17.6874	8.8878	9.6861	6.9944	4.3707	3.2995	0	0	0	0	0	0	0	0	0	0	0.599	0	0.2684	0	0	0	0	0	0	0	0	0	0	0	0	0	0	0	0	0	0	0	0	0	0	0	0	14.1228	0
SNORA72	SNORA72	ENSG00000207067	NA	ENSMUSG00000065899	20.9878	60.1202	26.362	64.3621	77.0818	63.4458	0	0	0	0	0	0	0	0	0	0	0	0	0	0	0	0	0	0	0	0	0	0	0	0	0	0	0	0	0	0	0	0	0	0	0	0	0	0	0
MIR186	Mir186	ENSG00000207721	NA	ENSMUSG00000065431	0	18.3089	6.1234	9.6209	7.7316	11.7995	70.8736	50.2788	32.3974	31.4929	45.1601	38.9881	37.896	20.6164	63.0569	3.9147	3.1349	2.7745	0.6589	5.9423	2.5387	0	0	0	0	0	45.1514	0	5.9911	0	0	0	4.486	0.8796	0	0	0	3.0563	2.223	1.3956	0	0	0	0	0
SNORA75	SNORA75	ENSG00000212620	NA	ENSMUSG00000065231	0	0	0	0	0	0	0	0	0	0	0	0	0	0	0	0	0	0	0	0	0	0	0	0	0	0	0	0	0	0	0	0	0	0	0	0	0	0	0	0	0	0	0	0	0
RNA5SP228	5S_rRNA	ENSG00000252041	NA	ENSMUSG00000089436	0	0	0	0	0	0	0	0	0	0	0	0	0	0	0	0	0	0	0	0	0	0	0	0	0	0	0	0	0	0	0	0	0	0	0	0	0	0	0	0	0	0	0	0	0
SNORA74	SNORA74	ENSG00000252213	NA	ENSMUSG00000088059	602.959	938.015	578.481	576.217	946.418	724.252	1201.09	4432.53	973.879	88.3435	44.2644	177.457	127.16	75.701	109.232	0.5471	0.613	0.3808	0.4103	0.6575	0	23.0897	0	0	0	0	0	0	0	0	0	0	0	0	0	0	0	0	0	0	0	0	0	1.5472	0
SNORD125	SNORD125	ENSG00000239127	NA	ENSMUSG00000088634	4.177	6.8359	2.8212	17.599	28.3559	25.7405	0	0.9435	1.9939	0	0.4828	5.047	0.9351	2.18	1.6684	2.3437	3.1434	2.4875	2.2791	4.4884	3.8116	0	0	0	0	0	0	0.4943	0	4.5796	0	0	0.699	0	0.8848	0	0	0	0	0	0	0	0	0	0
U6	U6	ENSG00000212327	NA	ENSMUSG00000065090	0	0	0	0	0	0	0	0	0	0	0	0	0	0	0	0.2376	0	0.9929	0	0	0	0	0	0	0	0	0	0	0	0	0	0	0	0	0	0	0	0	0	0	0	0	0	0	0
U4	U4	ENSG00000201317	NA	ENSMUSG00000084731	3.6393	0	1.0935	2.3117	1.2792	0.5756	0	0	0	0	0	0	0	0	0	0	0	0	0	0	0	0	0	0	0	0	0	0	0	0	0	0	0	0	0	0	0	0	0	0	0	0	0	0	0
7SK	7SK	ENSG00000252978	NA	ENSMUSG00000089217	0	0	0	0	0	0	0	0	0	0	0	0	0	0	0	0	0	0	0	0	0	0	0	0	0	0	0	0	0	0	0	0	0	0	0	0	0	0	0	0	0	0	0	0	0
7SK	7SK	ENSG00000199218	NA	ENSMUSG00000084671	0	0.6757	0.3921	0	0	0	1.0946	1.9496	0.6499	0.9684	0.3079	0.8541	1.1303	2.7351	1.2892	0	0	0	0	0	0	0	0	0	0	0	0	0	0	0	0	0	0	0	0	0	0	0	0	0	0	0	0	0	0
U6	U6	ENSG00000200732	NA	ENSMUSG00000088312	0	0	0	0	0	0	0	0	0	0	0	0	0	0	0	0	0	0	0	0	0	0	0	2.1897	1.8816	0	0	0	0	0	0	0	0	0	0	0	0	0	0	0	0	0	0	0	2.2471
U6	U6	ENSG00000206803	NA	ENSMUSG00000064718	0	0	0	0	0	0	0	0.116	0	0	0	0	0	0	0	0	0	0	0	0	0	0	0	0	0	0	0	0	0	0	0	0	0	0	0	0	0	0	0	0	0	0	0	0	0
U6	U6	ENSG00000200366	NA	ENSMUSG00000089269	0	0	0	0	0	0	0	0	0	0	0	0	0	0	0	0	0	0	0	0	0	0	0	0	0	0	0	0	0	0	0	0	0	0	0	0	0	0	0	0	0	0	0	0	0
MIR761	Mir761	ENSG00000212076	NA	ENSMUSG00000076444	0	0	0	0	0	0.3741	0	0.1353	0	0	0.6348	0	0	0	1.732	0	0	0	0	0	0	0	0	0	0	0	0	0	0	0	0	0	0	0	0	0	0	0	0	0	0	0	0	0	0
RNA5SP162	n-R5s58	ENSG00000251823	NA	ENSMUSG00000070192	0	0	0	0	0	0	0	0.573	0	0	0	0	0	0	0	0	0	0	0	0	1.4329	0	0	0	0	0	0	0	0	0	0	0	0	0	0	0	0	0	0	0	0	0	0	0	0
U2	U2	ENSG00000251870	NA	ENSMUSG00000088498	0	0	0	0	0	0	2.043	0.5727	0.2521	2.3274	1.6744	0.9062	0	0	1.4507	0.5138	0.6776	0	0.3192	0.2968	0.3085	0	0	0	0	0	0	0	11.2048	0	0	0	0	0	0	0	0	0	0	0	0	0	0	0	0
MIR134	Mir134	ENSG00000207993	NA	ENSMUSG00000065426	0	0	0	35.916	63.101	58.8372	28.0268	22.4722	12.4338	10.3439	10.1884	11.439	23.5218	7.7798	20.7345	0	0	0	0.2814	0	0	0	0	0	0	0	0	0	0	0	0	0	0	0	0	0	0	0	0	0	0	0	0	0	0
U6	U6	ENSG00000222862	NA	ENSMUSG00000064916	0	0	0	0	0	0	0	0	0	0	0	0	0	0	0	0	0	0	0	0	0	0	0	0	0	0	0	0	0	0	0	0	0	0	0	0	0	0	0	0	0	0	0	0	0
U6	U6	ENSG00000206866	NA	ENSMUSG00000065313	0	0	0	0	0	0	0	0	0	0	0	0	0	0	0	0	0	0	0	0	0	0	0	0	0	0	0	0	0	0	0	0	0	0	0	0	0	0	0	0	0	0	0	0	0
MIR18B	Mir18b	ENSG00000239594	NA	ENSMUSG00000077111	32.5434	44.9193	31.6889	0.2835	0	0	65.813	42.2682	25.3967	30.365	27.9707	25.6517	90.3755	46.2752	84.7725	0.3747	0.7036	0	1.0334	0	0	0	0	0	0	0	0	0	0	0	0	0	0	0	0	0	0	0	0	0	0	0	0	0	0
MIR342	Mir342	ENSG00000199082	NA	ENSMUSG00000065436	0	0	0	1.2136	0	0.4435	3.7127	0.5153	2.9775	0	0	1.3285	0.3112	1.7878	0	0	0.2543	0	0	0	0	0	0	0	0	0	0	0	0	0	0	0	0	0	0	0	0	0	0	0	0	0	0	0	0
U6	U6	ENSG00000201431	NA	ENSMUSG00000089124	0	0	0	0	0	0	0	0	0	0	0	0	0	0	0	0	0	0	0	0	0	0	0	0	0	0	0	0	0	0	0	0	0	0	0	0	0	0	0	0	0	0	0	0	0
SNORD50	SNORD50	ENSG00000199857	NA	ENSMUSG00000096191	0	0	0	0	0	0	5.6327	2.0862	0.3141	1.2302	1.2765	0	0	0	5.9951	0	0	0	0	0	0	0	0	0	0	0	0	0	0	0	0	0	0	0	0	0	0	0	0	0	0	0	0	0	0
MIR16-2	Mir16-2	ENSG00000198987	NA	ENSMUSG00000065606	0	2.8396	0.8083	0	0	0.8887	17.5549	10.4571	7.929	33.4587	42.3485	33.6022	26.6466	19.2058	24.0431	0	0	0	0	0	0	0	0	0	0	0	0	0	0	5.8953	0	0	0	0	0	0	0	0	0	0	0	0	0	0	0
MIR154	Mir154	ENSG00000207978	NA	ENSMUSG00000065448	0	0	0	21.7389	12.2924	11.2604	4.5471	4.2586	1.0281	3.5664	3.956	4.6387	7.0504	4.3039	5.1867	0	0	0	0	0	0	0	0	0	0	0	0	0	0	0	0	0	0	0	0	0	0	0	0	0	0	0	0	0	0
U6	U6	ENSG00000207044	NA	ENSMUSG00000089394	0	0	0	0	0	0	0	0	0	0	0	0	0	0	0	0	0	0	0	0	0	0	0	0	0	0	0	0	0	0	0	0	0	0	0	0	0	0	0	0	0	0	0	0	0
U6	U6	ENSG00000199348	NA	ENSMUSG00000084449	0	0	0	0	0	0	0	0	0	0	0	0	0	0	0	0	0	0	0	0	0	0	0	0	0	0	0	0	0	0	0	0	0	0	0	0	0	0	0	0	0	0	0	0	0
U2	U2	ENSG00000222729	NA	ENSMUSG00000088339	0	0	0	0	0	0	0	0	0	0	0	0	0	0	0	0	0	0	0	0	0	0	0	0	0	0	0	0	0	0	0	0	0	0	0	0	0	0	0	0	0	0	0	0	0
RNA5SP64	n-R5s171	ENSG00000207341	NA	ENSMUSG00000077316	0	0	0	0	0	0	0	0	0	0	0	0	0	0	0	0	0	0	0	0	0	0	0	0	0	0	0	0	0	0	0	0	0	0	0	0	0	0	0	0	0	0	0	0	0
RNA5SP365	5S_rRNA	ENSG00000252207	NA	ENSMUSG00000088194	0	0	0	0	0	0	0	0	0	0	0	0	0	0	0	0	0	0	0	0	0	0	0	0	0	0	0	0	0	0	0	0	0	0	0	0	0	0	0	0	0	0	0	0	0
U6	U6	ENSG00000201825	NA	ENSMUSG00000088748	0	0	0	0	0	0	0	0	0	0	0	0	0	0	0	0	0	0	0	0	0	0	0	0	0	0	0	0	0	0	0	0	0	0	0	0	0	0	0	0	0	0	0	0	0
U6	U6	ENSG00000252998	NA	ENSMUSG00000088918	0	0	0	0	0	0	3.7646	0	1.5063	0	0.5655	0.9022	1.0424	0	0	0	0	0	0	0	0	0	0	0	0	0	0	0	0	0	0	0	0	0	0	0	0	0	0	0	0	0	0	0	0
U6	U6	ENSG00000212248	NA	ENSMUSG00000088705	6.1693	5.0902	2.5526	1.4116	0.5312	2.1586	1.1129	0.9526	2.0043	3.2279	1.8111	1.922	3.4184	3.6606	2.8389	0	0	0	0	0	0	0	0	0	0	0	0	0	0	0	0	0	0	0	0	0	0	0	0	0	0	0	0	0	0
SCARNA21	SCARNA21	ENSG00000252409	NA	ENSMUSG00000087739	0	1.6375	0	0.6917	0.2522	0.6262	9.4881	47.5956	14.522	5.3713	6.0939	7.0057	4.8978	6.4526	2.8228	0	0	0	0	0	0	0	0	0	0	0	0	0	0	0	0	0	0	0	0	0	0	0	0	0	0	0	0	0	0
U6	U6	ENSG00000253087	NA	ENSMUSG00000089015	0	0	0	0	0	0	0	1.5956	2.6043	6.3422	4.618	3.2495	5.1578	10.3522	7.8342	0	0	0.3229	0	0	0	0	0	0	0	0	0	0	0	0	0	0	0	0	0	0	0	0	0	0	0	0	0	0	0
U6	U6	ENSG00000252962	NA	ENSMUSG00000088432	0	0	0	0	0	0	0	0	0	0	0	0	0	0	0	0	0	0	0	0	0	0	0	0	0	0	0	0	0	0	0	0	0	0	0	0	0	0	0	0	0	0	0	0	0
SNORA63	SNORA63	ENSG00000199363	NA	ENSMUSG00000064724	0	0	0	0	0	0	2.5786	6.859	3.3876	0	0.3762	0.8463	0	0	0	0	0	0	0	0	0	0	0	0	0	0	0	0	0	0	0	0	0	0	0	0	0	0	0	0	0	0	0	0	0
MIR499A	Mir499	ENSG00000207635	NA	ENSMUSG00000076312	0	0	0	0	0.6134	0.3938	0	0.2871	0	0	0.5339	0	0	0	0	0	0	0	0.196	0	0	0	0	0	0	0	0	0	0	0	0	0	0	0	0	0	0	0	0	0	0	0	0	0	0
RNA5SP210	n-R5s73	ENSG00000212336	NA	ENSMUSG00000084457	0	0	0	0	0	0	0	0	0	0	0	0	0	0	0	0	0	0	0	0	0	0	0	0	0	0	0	0	0	0	0	0	0	0	0	0	0	0	0	0	0	0	0	0	0
MIR361	Mir361	ENSG00000199051	NA	ENSMUSG00000065510	0	0	0	0.7313	0.3263	0.2804	0	2.0468	2.4709	1.5204	0	2.2943	2.6773	0	2.2934	0	0	0	0	0	0	0	0	0	0	0	0	0	0	0	0	0	0	0	0	0	0	0	0	0	0	0	0	0	0
U6	U6	ENSG00000222287	NA	ENSMUSG00000089443	0	0	0	0	0	0	3.2919	0.2336	0.6897	0	1.1455	0.5187	1.8924	0	1.5336	0	0	0	0	0	0	0	0	0	0	0	0	0	0	0	0	0	0	0	0	0	0	0	0	0	0	0	0	0	0
snoU13	snoU13	ENSG00000238818	NA	ENSMUSG00000089419	1.5781	0	2.6864	1.7257	1.598	0.149	0	0	0	0	0	0	0	0	0	0	0	0	0	0	0	0	0	0	0	0	0	0	0	0	0	0	0	0	0	0	0	0	0	0	0	0	0	0	0
MIR30D	Mir30d	ENSG00000199153	NA	ENSMUSG00000065437	0	0	0	0	0	0	0	0	0	0	0	0	0	0	0	0	0	0	0	0	0	0	0	0	0	0	0	0	0	0	0	0	0	0	0	0	0	0	0	0	0	0	0	0	0
U6	U6	ENSG00000252916	NA	ENSMUSG00000087792	5.7789	2.5841	0	2.1458	4.18	0.8544	0	0	0	0	0	0	0	0	0	0.9404	2.6637	1.3027	0.7074	0	1.9082	0	0	0	0	0	0	0	0	0	0	0	0	0	0	0	0	0	0	0	0	0	0	0	11.8436
MIR451A	Mir451	ENSG00000207794	NA	ENSMUSG00000070065	0	0	0	0	0	0	0	0	0	0	0.8112	0	0	0	0	0	0	0	0	0	0	0	0	0	0	0	0	0	0	0	0	0	0	0	0	0	0	0	0	0	0	0	0	0	0
7SK	7SK	ENSG00000252396	NA	ENSMUSG00000088819	3.1232	5.9515	8.0026	0.5317	0.1073	0.3296	0	1.0064	1.5992	1.515	2.3508	0.8569	0.4821	3.3856	0	0	0	0	0	0	0	0	0	0	0	0	0	0	0	0	0	0	0	0	0	0	0	0	0	0	0	0	0	0	0
MIR505	Mir505	ENSG00000207633	NA	ENSMUSG00000070081	6.968	0	7.9136	10.782	8.6304	10.3419	6.4227	3.8409	7.3249	2.7483	2.88	2.9607	9.3845	11.8014	6.0436	0	0	0	0	0	0	0	0	0	0	0	0	0	0	0	0	0	0	0	0	0	0	0	0	0	0	0	0	0	0
RNA5SP379	5S_rRNA	ENSG00000201469	NA	ENSMUSG00000093952	0	0	0	0.3995	0.0569	0	0	0	0	0	0	0	0	0	0	0	0	0.2443	0	0	0	0	0	0	0	0	0.6426	0	0	20.3193	0	0	0	0	0	0	0	0	0	0	0	0	0	0	0
SNORD74	SNORD74	ENSG00000200954	NA	ENSMUSG00000064440	0	0	0	0	0	0	0	0	0	0	0	0	0	0	0	0	0	0	0	0	0	0	0	0	0	0	0	0	0	0	0	0	0	0	0	0	0	0	0	0	0	0	0	0	0
SNORA40	SNORA40	ENSG00000212134	NA	ENSMUSG00000077650	0	0	0	0	0	0	0	0	0	0	0	0	0	0	0	0	0	0	0	0	0	0	0	0	0	0	0	0	0	0	0	0	0	0	0	0	0	0	0	0	0	0	0	0	0
RNU6V	U6	ENSG00000206832	NA	ENSMUSG00000064644	0	0	0	0	0	0	0	0	0	0	0	0	0	0	0	0	0	0	0	0	0	0	1.0454	0	0	0	0	0	0	0	0	0	0	0	0	0	0	0	0	0	0	0	0	0	0
MIR124-1	Mir124a-1	ENSG00000208010	NA	ENSMUSG00000065597	0	0	0	0	0	0	0	0	0	0	0	0	0	0	0	0	0	0	0	0	0	0	0	0	0	0	0	0	0	0	0	0	0	0	0	0	0	0	0	0	0	0	0	0	0
snoU109	snoU109	ENSG00000252040	NA	ENSMUSG00000088735	0	0	0	0	0.1581	0	0	0.279	0	0	0	0	0	0	0	0	0	0	0	0	0	0	0	0	0	0	0	0	0	0	0	0	0	0	0	0	0	0	0	0	0	0	0	0	0
snoU109	snoU109	ENSG00000238754	NA	ENSMUSG00000088323	5.9113	1.8391	0.52	3.6385	1.8474	2.3949	72.7997	222.759	41.6481	33.0977	40.4812	32.7421	29.1437	17.5824	47.3385	0	0	0	0	0	0	1.2827	0.8654	0	0	0	0	0	0	0	0	30.186	1.1965	79.1062	0.6721	0.4408	0	0	0	0	0	0	0	0	15.0254
U1	U1	ENSG00000199426	NA	ENSMUSG00000088064	0	0	0	0	0.264	0.5693	0	0	0	0	0	0	0	0	0	0	0	0	0.2169	0	0	0	0	0	0	0	0	0	0	0	0	0	0	0	0	0	0	0	0	0	0	0	0	0	0
U1	U1	ENSG00000202215	NA	ENSMUSG00000065718	0	0	0	0	0	0	0	0	0	0	0	0	0	0	0	0	0	0	0	0	0	0	0	0	0	0	0	0	0	0	0	0	0	0	0	0	0	0	0	0	0	0	0	0	0
MIR196B	Mir196b	ENSG00000207584	NA	ENSMUSG00000065443	0	0	0	0	0	0	0	0	0	0	0	0	0	0	0	0	0	0	0	0	0	0	0	0	0	0	0	0	0	0	0	0	0	0	0	0	0	0	0	0	0	0	0	0	0
RNA5SP392	n-R5s96	ENSG00000252714	NA	ENSMUSG00000064508	0	0	0	0	0	0	0	2.7834	0	0	0	0.429	0	0	0	0	0	0	0	0	0	0	0	0	0	0	0	0	0	0	0	0	0	0	0	0	0	0	0	0	0	0	0	0	0
RNU6-58	U6	ENSG00000252952	NA	ENSMUSG00000087734	0	0	0	0	0	0.1955	0	0.8142	1.3631	1.151	2.2393	3.3148	3.6009	1.9464	8.1914	0	0	0	0	0	0	0	0	0	0	0	0	0	0	0	0	0	0	0	0	0	0	0	0	0	0	0	0	0	0
MIR19A	Mir19a	ENSG00000207610	NA	ENSMUSG00000065416	0	0	0	0	0	0	0	0	0	0	0	0	0	0	0	0	0	0	0	0	0	0	0	0	0	0	0	0	0	0	0	0	0	0	0	0	0	0	0	0	0	0	0	0	0
RNA5SP85	n-R5s13	ENSG00000202248	NA	ENSMUSG00000070219	0	0	0	0	0	0	0	0	0	0	0	0	0	0	0	0.2039	0	0	0	0	0	0	0	0	0	0	0	0	0.85	0	0	0	0	0	0	0	0	0	0	0	0	0	0	0	0
SNORD58	SNORD58	ENSG00000212615	NA	ENSMUSG00000065853	0.7002	6.2558	8.1631	3.9112	2.1547	3.4551	0	1.4164	1.6064	0	1.6459	2.1076	1.7265	0	6.8573	0	0	0	0	0	0	0	0	0	0	0	0	1.5783	0	0	0	0	0	0	0	0	1.3049	1.138	0	0	0	0	0	0	0
RNA5SP339	5S_rRNA	ENSG00000212289	NA	ENSMUSG00000088700	0	0	0	0	0	0	0	0.161	0	0	0	0	0	0	0	0	0	0	0	0	0	0	0	0	0	0	0	0	0	0	0	0	0	0	0	0	0	0	0	0	0	0	0	0	0
U6	U6	ENSG00000252710	NA	ENSMUSG00000065312	0	0	0	0	0	0	0	0	0	0	0	0	0	0	0	0	0	0	0	0	0	0	0	0	0	0	0	0	0	0	0	0	0	0	0	0	0	0	0	0	0	0	0	0	0
MIR30C1	Mir30c-1	ENSG00000207962	NA	ENSMUSG00000065490	1.4579	12.623	4.5633	4.2532	6.1045	5.1891	0	4.7198	4.8306	13.7902	18.7615	17.3807	14.7359	6.2549	7.5999	0	0	0	0	0	0	0	0	0	0	0	0	0	0	0	0	0	0	0	0	0	0	0	0	0	0	0	0	0	0
MIR653	Mir653	ENSG00000208014	NA	ENSMUSG00000076357	0	0	0	0	0	0	0	0	0	0	0	0	0	0	0	0	0	0	0	0.3607	0	0	0	0	0	0	0	0	0	0	0	0	0	0	0	0	0	0	0	0	0	0	0	0	0
MIR497	Mir497	ENSG00000207791	NA	ENSMUSG00000070109	0	0	0	0	0	0	0	1.6042	0.9564	0	0	1.1876	1.1867	0	0	0	0	0	0	0	0	0	0	0	0	0	0	0	0	0	0	0	0	0	0	0	0	0	0	0	0	0	0	0	0
U1	U1	ENSG00000201119	NA	ENSMUSG00000077406	0	0	0	0	0	0	0	0	0	0	0	0	0	0	0	0	0	0	0	0	0	0	0	0	0	0	0	0	0	0	0.548	0	0	0	0	0	0.4488	0	0.6124	0	0	0.3243	0	0	0
U6	U6	ENSG00000252489	NA	ENSMUSG00000089107	0	0	0	0	0	0	0	0	0	0	0	0	0.9582	0	0	0	0	0	0	0	0	0	0	0	0	0	0	0	0	0	0	0	0	0	0	0	0	0	0.9559	0	0	0	0	0	0
U6	U6	ENSG00000201805	NA	ENSMUSG00000064497	0	0	0	0	0	0.2454	0	0	0	0	0	0	0	0	0	0	0	0	0	0	0	0	0	0	0	0	0	0	0	0	0	0	0	0	0	0	0	0	0	0	0	0	0	0	0
MIR676	Mir676	ENSG00000211991	NA	ENSMUSG00000076398	0	3.5345	0	0	0.2864	0.7692	0	0.2738	0.4187	0	0	0	0	0	0	0	0	0	0	0	0	0	0	0	0	0	0	0	0	0	0	0	0	0	0	0	0	0	0	0	0	0	0	0	0
SNORD60	SNORD60	ENSG00000206630	NA	ENSMUSG00000064768	37.336	34.8305	20.343	44.4157	57.2282	46.2656	0	0	0	0	0	0	0	0	0	11.772	11.1076	11.6443	11.1534	11.5411	7.554	0	0	0	0	0	12.9794	8.628	10.2282	42.9365	30.6515	4.3303	0.7621	0	0	0	0	0	0	5.7874	32.4131	0	0	0	0
RNA5SP137	5S_rRNA	ENSG00000252642	NA	ENSMUSG00000087721	0	0	0	0	0	0	0	0	0	0	0	0	0	0	0	0	0	0	0	0	0	0	0	0	0	0	0	0	0	0	0	0	0	0	0	0	0	0	0	0	0	0	0	0	0
MIR450A1	Mir450-1	ENSG00000199132	NA	ENSMUSG00000065486	0	0	1.417	0	0.5539	0	0	0	0	0	0	0	0	0	0	0	0.2966	0	0	0	0	0	0	0	0	0	0	0	0	0	0	0	0	0	0	0	0	0	0	0	0	1.7422	0	0	0
RNA5SP309	5S_rRNA	ENSG00000252479	NA	ENSMUSG00000088618	0	0	0	0	0	0	0	0.1916	0	0	0	0	0	0	0	0	0	0	0	0	0	0	0	0	0	0	0	0	0	0	0	0	0	0	0	0	0	0	0	0	0	0	0	0	0
U6	U6	ENSG00000206960	NA	ENSMUSG00000065625	0	0	0	0	0	0	0	0	0	0	0	0	0	0	0	0.2543	0	0	0	0	0	0	0	0	0	0	0	0	0	0	0	0	0	0	0	0	0	0	0	0	0	0	0	0	0
SNORD19B	SNORD19B	ENSG00000238862	NA	ENSMUSG00000087912	0	0	0	0	0	0	21.6845	14.8548	2.5749	24.301	21.9603	12.4076	16.4202	18.9641	22.1343	0	0	0	0	0	0	0	0	0	0	0	0	0	0	0	0	0	0	0	0	0	0	0	0	0	0	0	0	0	0
MIR23B	Mir23b	ENSG00000207563	NA	ENSMUSG00000065599	1.1726	0	0	5.4466	10.2042	6.8402	12.5261	20.9698	12.7439	13.7871	20.7831	17.5461	35.702	16.3242	5.7996	0	0.2727	0	3.4383	2.3502	0.2991	0	0	0	0	0	0	0	0	0	0	0	0	0	0	0	0	0	0	0	0	0	0	0	0
U6	U6	ENSG00000202039	NA	ENSMUSG00000088972	0	0	0	0	0	0	0	0	0	0	0	0	0	0	0	0	0	0	0	0	0	0	0	0	0	0	0	0	0	0	0	0	0	0	0	0	0	0	0	0	0	0	0	0	0
U6	U6	ENSG00000201517	NA	ENSMUSG00000065869	0	0	0	0.6024	0	0	0	0	0.389	0	0	0	0	0	0.4016	0	0	0	0	0	0	0	0	0	0	0	0	0	0	0	0	0	0	0	0	0	0	0	0	0	0	0	0	0	0
U1	U1	ENSG00000202380	NA	ENSMUSG00000065937	0	0	0	0	0	0	0	0	0	0	0	0	0	0	0	0	0	0	0	0	0	0	0	0	0	0	0	0	0	0	0	0	0	0	0	0	0	0	0	0	1.734	0	1.4998	0	0
MIR194-1	Mir194-1	ENSG00000207624	NA	ENSMUSG00000065581	0	0	0	0	0	0	0	0	0	0	0	0	0	0	0	0.2857	0	0	0.3691	0	0.3456	0	0	0	0	0	0	0	0	0	0	0	0	0	0	0	0	0	0	0	0	0	0	0	0
RN7SKP9	7SK	ENSG00000201793	NA	ENSMUSG00000065254	5.0264	6.2193	6.4325	22.1307	14.9684	36.9943	5.2124	36.9341	12.5082	2.3093	4.7468	2.5689	3.0702	3.7524	2.0563	0	0	0.0944	0	0	0	0	0	0	0	0.3895	0	0	0	0	0	0.3863	0	0	0	0	0	0.2051	0	0	2.229	0	5.4223	0	0
MIR200B	Mir200b	ENSG00000207730	NA	ENSMUSG00000065549	1.3845	0	1.6762	0	0	0	0	0.3507	1.5014	0	0.7381	0	0	0	1.9119	0.6655	0.7097	0	0.3051	0.3257	0	0	0	0	0	0	0	0	0	0	0	0	0	0	0	0	0	0	0	0	0	0	0	0	0
RNU6-22	U6	ENSG00000207083	NA	ENSMUSG00000065765	0	0	0	0.3975	0	0.7374	0	0	0	0	0	0	0	0	0	0	0	0	0	0	0	3.78	0	0	0	2.7576	0	0	3.9393	0	1.414	0	0.5961	0	0	0	0	0	0	0	0	0.717	2.0454	0	0
RNA5SP240	5S_rRNA	ENSG00000202225	NA	ENSMUSG00000089601	0	0	0	0	0	0	0	0.2315	0	0	0	0	0	0	0	0	0	0	0	0	0	0	0	0	0	0	0	0	0	0	0	0	0	0	0	0	0	0	0	0	0	0	0	0	0
U6	U6	ENSG00000202336	NA	ENSMUSG00000064517	0	0	0	0.2179	0.2324	0	0	0.2602	0	0	0	0	0	0	0	0	0	0	0	0	0	0	0	0	0	0	0	0	0	0	0	0	0	0	0	0	0	0	0	0	0	0	0	0	0
SNORA57	SNORA57	ENSG00000212567	NA	ENSMUSG00000065100	2.0294	8.2684	3.2166	4.6932	4.9395	4.288	22.3518	63.7693	21.6746	11.2981	11.884	17.4773	4.5791	11.9588	9.2354	0	0	0.2617	0	0	0	0	0	0	0	0	0	0	0	0	0	0	0	0	0	0	0	0	0	0	0	0	0	0	0
MIR10A	Mir10a	ENSG00000207777	NA	ENSMUSG00000065519	0	0	0	0	0	0	0	0	0	0	0	0	0	0	0	0	0	0	0	0	0	0	0	0	0	0	0	0	0	0	0	0	0	0	0	0	0	0	0	0	0	0	0	0	0
U7	U7	ENSG00000252478	NA	ENSMUSG00000089083	0	0	0	0	0.736	0	0	0	0	0	0	0	0	0	0	0	0.2283	0	0	0	0	0	0	0	0	0	0	0	0	0	0	0	0	0	0	0	0	0	0	0	0	0	0	0	0
U6	U6	ENSG00000206718	NA	ENSMUSG00000065892	0	0	0	0	0	0	0	0	0.1955	0	0	0	0	0	0	0	0	0	0	0	0	0	0	0	0	0	0	0	0	0	0	0	0	0	0	0	0	0	0	0	0	0	0	0	0
MIR137	Mir137	ENSG00000207958	NA	ENSMUSG00000065569	0	0	0	0	0	0	0	0	0	0	0	0	0	0	0	0	0	0	0	0	0	0	0	0	0	0	0	0	0	0	0	0	0	0	0	0	0	0	0	0	0	0	0	0	0
RNA5SP78	n-R5s62	ENSG00000201492	NA	ENSMUSG00000064714	0	0	0	0	0	0	0	0	0	0	0	0	0	0	0	0.1798	0.29	0	0.2407	0.3163	0	0	0	0	0	0	0	0	0	0	0	0	0	0	0	0	0	0	0	0	0	0	0	0	0
7SK	7SK	ENSG00000238875	NA	ENSMUSG00000087876	0	0	0	0	0	0	0	0	0	0	0	0	0	0	0	0	0	0	0	0	0	0	0	0	0	0	0	0	0	0	0	0	0	0	0	0	0	0	0	0	0	0	0	0	0
U6	U6	ENSG00000207312	NA	ENSMUSG00000095305	0	0	0	0	0	0	0	0	0	0	0	0	0	0	0	0	0	0	0	0	0	0	0	0	0	0	0	0	0	0	0	0	0	0	0	0	0	0	0	0	0	0	0	0	0
SNORA11	SNORA11	ENSG00000221716	NA	ENSMUSG00000080582	69.8683	62.9209	53.7787	197.095	433.501	85.2782	0	0.3275	0.4324	0.8001	2.1975	0.4094	0.7876	0	3.049	2.237	1.0877	2.593	1.67	1.9802	1.2847	0	0	0	0	0	0	0	0	0	0	0	0	0	0	0	0	0	0	0	0	0	0	0	0
SNORA24	SNORA24	ENSG00000206903	NA	ENSMUSG00000065634	3.5681	4.1323	2.4977	35.8751	73.9478	42.6206	0	0	0	0	0	0	0	0	0	0	0	0	0	0	0.192	0	0	0	1.6844	2.1949	0	0	0	0	0	0	0	0	0	0	0	0	0	0	0	0	0	0	0
SCARNA11	SCARNA11	ENSG00000251898	NA	ENSMUSG00000088208	4.7309	11.7914	6.4178	1.783	3.4471	5.3314	8.2023	105.614	23.9282	11.6731	25.679	26.3891	24.1887	7.8545	18.0443	0.2336	0	0.2256	0	0	0	0	0	0	0	0	0	0	0	0	0	0	0	0	0	0	0	0	0	0	0	0	0	0	0
U2	U2	ENSG00000222582	NA	ENSMUSG00000084448	0	0	0	0	0	0	0	0	0	0	0	0	0	0	0	0	0	0	0	0	0	0	0	0	0	0	0	0	0	0	0	0	0	0	0	0	0	0	0	0	0	0	0	0	0
RNU6-39	U6	ENSG00000207072	NA	ENSMUSG00000065714	0	5.0902	2.5526	11.2929	7.4367	12.7119	0	1.0867	0.1829	0	1.6528	1.3156	3.1197	0	1.2954	0	0	0	0	0	0	3.188	0	0	0	2.203	0	0	0	0	0	0	0.763	0	0	0	0	0	0	0	0	0	0	0	0
AL355512.1	AC119834.1	ENSG00000221359	NA	ENSMUSG00000080601	0	0	0	0	0	0	0	0.3975	0	0	0	0.3417	0	0	0	0	0	0	0	0	0	0	0	0	0	0	0	0	0	0	0	0	0	0	0	0	0	0	0	0	0	0	0	0	0
snoU13	snoU13	ENSG00000239154	NA	ENSMUSG00000088869	0	0	0	0	0	0	0	0	0	0	0	0	0	1.7081	0	0.2492	0	0	0	0	0.3622	0	0	0	0	0	0	0	0	0	0	0	0	0	0	0	0	0	0	0	0	0	0	0	0
SNORA70	SNORA70	ENSG00000202389	NA	ENSMUSG00000089188	0	0	0	0	0	0	0	0	0	0	0	0	0	0	0	0	0	0	0	0	0	0	0	0	0	0	0	0	0	0	0	0	0	0	0	0	0	0	0	0	0	0	0	0	0
U6	U6	ENSG00000202099	NA	ENSMUSG00000065667	0	0	0	0	0	0.4995	0	1.5389	0.385	1.1772	2.8216	1.0579	0.9226	1.6967	1.267	0	0	0	0	0	0	0	0	0	0	0	0	0	0	0	0	0	0	0	0	0	0	0	0	0	0	0	0	0	0
MIR424	Mir322	ENSG00000199097	NA	ENSMUSG00000065418	1.6482	0	1.63	0.4975	0.5091	0	0	3.1038	2.6786	0	0	0.5643	1.053	0	1.7064	0	0	0	0	0	0	0	0	0	0	0	0	0	0	0	0	0	0	0	0	0	0	0	0	0	0	0	0	0	0
U6	U6	ENSG00000200102	NA	ENSMUSG00000089422	0	0	0	0	0	0	0	0.4862	0	0	0	1.6042	0	0	0	0	0	0	0	0	0	0	0	0	0	0	0	0	0	0	0	0	0	0	0	0	0	0	0	0	0	0	0	0	0
snoU13	snoU13	ENSG00000238800	NA	ENSMUSG00000088965	0	0	0	0	0	0	0	0	0	0	0	0	0	0	0	0	0	0	0	0	0	0	0	0	0	0	0	0	0	0	0	0	0	0	0	0	0	0	0	0	0	0	0	0	0
MIR770	Mir770	ENSG00000211574	NA	ENSMUSG00000076451	1.3759	0	0	18.7343	16.0273	14.7599	0	0	0	0	0	0	0	0	0	0	0	0	0	0	0	0	0	0	0	0	0	0	29.3003	0	0	0	0	0	0	0	0	0	0	0	0	0	0	0	0
MIR190B	Mir190b	ENSG00000215938	NA	ENSMUSG00000077996	0	0	0	0	0.2919	0	0	0	0.2337	0	0	0.673	0	0	0	0	0	0	0	0	0	0	0	0	0	0	0	0	0	0	0	0	0	0	0	0	0	0	0	0	0	0	0	0	0
MIR340	Mir340	ENSG00000198995	NA	ENSMUSG00000065417	0	0	0	0	1.6854	0.7694	3.6775	2.1665	2.3616	0	0	0.9771	0	0	0	0	0	0	0	0	0	0	0	0	0	0	0	0	0	0	0	0	0	0	0	0	0	0	0	0	0	0	0	0	0
7SK	7SK	ENSG00000251827	NA	ENSMUSG00000088743	0	0	0.8518	0	0	0.039	0	0	0	0	0	0	0	0	0	0	0	0	0	0	0	0	0	0	0	0	0	0	0	0	0	0	0	0	0	0	0	0	0	0	0	0	0	0	0
RNA5SP468	n-R5s63	ENSG00000252591	NA	ENSMUSG00000084705	0	0	0	0	0.2228	0	0	0	0	0	0	0	0	0	0	0	0	0	0	0	0	0	0	0	0	0	0	0	0	0	0	0	0	0	0	0	0	0	0	0	0	0	0	0	0
RNU6-61	U6	ENSG00000202398	NA	ENSMUSG00000064840	0	0	0	0	0	0.1833	0	0.212	0	1.1705	0	0	0	0	0	0	0	0	0	0	0	0	0	0	0	0	0	0	0	0	0	0	0	0	0	0	0	0	0	0	0	0	0	0	0
MIR27A	Mir27a	ENSG00000207808	NA	ENSMUSG00000065444	0	0	0	0.683	0.8994	0.5433	0	1.9866	3.2768	0	1.1917	1.5314	4.1606	2.4417	1.2504	0	0	0	0	0.8745	0	0	0	0	0	0	0	0	0	0	0	0	0	0	0	0	0	0	0	0	0	0	0	0	0
MIR873	Mir873	ENSG00000215939	NA	ENSMUSG00000078057	0	0	0	0	0.0836	0	0	0	0	0	0	0	0	0	0	0	0	0	0	0	0	0	0	0	0	0	0	0	0	0	0	0	0	0	0	0	0	0	0	0	0	0	0	0	0
U1	U1	ENSG00000199283	NA	ENSMUSG00000088168	0	0	0	0	0	0	3.9738	0.5444	2.6578	3.0734	1.187	1.1245	2.8692	4.434	4.0833	0	0	0	0	0	0	0	0	0	0	0	0	0	0	0	0	0	0	0	0	0	0	0	0	0	0	0	0	0	0
snoU13	snoU13	ENSG00000238896	NA	ENSMUSG00000087797	0	0	0	0	0	0	0	0	0	0	0	0	0	0	0	0.3278	0	0	0.3	0	0.3638	0	0	0	0	0	0	0	0	0	0	0	0	0	0	0	0	0	0	0	0	0	0	0	0
RNA5SP31	n-R5s98	ENSG00000223076	NA	ENSMUSG00000084498	0	0	0	0	0	0	0	0.1817	0	0	0	0	0	0	0	0	0	0	0	0	0	0	0	0	0	0	0	0	0	0	0	0	0	0	0	0	0	0	0	0	0	0	0	0	0
U6	U6	ENSG00000251923	NA	ENSMUSG00000088236	0	0	0	0	0	0	0	0	0	0	0	0	0	0	0	0	0	0	0	0	0	0	0	0	0	0	0	0	0	0	0	0	0	0	0	0	0	0	0	0	0	0	0	0	0
SNORD12	SNORD12	ENSG00000212304	NA	ENSMUSG00000077294	85.8122	128.264	61.1768	76.0983	74.4239	70.1283	0	0	0	0	0	0	0	0	0	13.2945	2.434	15.043	19.5353	14.4664	15.8052	30.1042	158.304	59.7073	0	0	0	0	0	0	0	0	0.4192	0	0	0	0	45.5167	1.1765	0	0	0	0	0	0
7SK	7SK	ENSG00000252634	NA	ENSMUSG00000088187	0	0	0	0.1509	0	0	0	0	0	0	0	0	0	0	0	0	0	0	0	0	0	0	0	0	0	0	0	0	0	0	0	0	0	0	0	0	0	0	0	0	0	0	0	0	0
U6	U6	ENSG00000252729	NA	ENSMUSG00000065242	0	0	0	0	0	0	0	0.5263	1.2773	0	0	1.4765	0	2.0488	5.6041	0	0	0	0	0	0	0	0	0	0	0	0	0	0	0	0	0	0	0	0	0	0	0	0	0	0	0	0	0	0
SNORA75	SNORA75	ENSG00000206780	NA	ENSMUSG00000064862	0	0	0	0	0	0	0	0	0	0	0	0	0	0	0	0	0	0	0	0	0	0	0	0	0	0	0	0	0	0	0	0	0	0	0	0	0	0	0	0	0	0	0	0	0
MIR151A	Mir151	ENSG00000207792	NA	ENSMUSG00000065612	0	0	0	0	0	0	19.4139	2.7465	5.5728	0	0.3217	2.3179	1.8158	3.1927	0	0	0	0	0	0	0	0	0	0	0	0	0	0	0	0	0	0	0	0	0	0	0	0	0	0	0	0	0	0	0
U1	U1	ENSG00000199652	NA	ENSMUSG00000064769	0	0	0	0	0	0	0	0.3471	0.3204	0	0	0	0	0	1.0568	0	0	0	0	0	0	0	0	0	0	0	0	0	0	0	0	0	0	0	0	0	0	0	0	0	0	0	0	0	0
U6	U6	ENSG00000251719	NA	ENSMUSG00000088620	0	0	0	0	0.2199	0	0	0	0	0	0	0	0	0	0	0	0	0	0	0	0	0	0	0	0	0	0	0	0	0	0	0	0	0	0	0	0	0	0	0	0	0	0	0	0
snoU13	snoU13	ENSG00000252679	NA	ENSMUSG00000088952	0	0	0	0	0	0	0	0	0.0886	0	0	0	0	0	0	0	0	0	0	0	0	0	0	0	0	0	0	0	0	0	0	0	0	0	0	0	0	0	0	0	0	0	0	0	0
MIR26B	Mir26b	ENSG00000199121	NA	ENSMUSG00000065468	1.722	0	1.7562	0	3.1659	1.9792	4.7001	3.7872	4.0723	1.6659	5.3542	8.1327	11.3953	6.3846	3.3015	0	0	0	0	0	0	0	0	0	0	0	0	0	0	0	0	0	0	0	0	0	0	0	0	0	0	0	0	0	0
MIR26A2	Mir26a-2	ENSG00000207789	NA	ENSMUSG00000065430	0	0	4.8104	0	0	1.7275	0	0.7082	0.5355	2.4834	0	3.5126	2.8775	0	1.9048	0.6129	1.0466	0	0.4355	1.2097	0.8356	0	0	0	0	0	0	0	2.1972	0	0	0	0	0	0	0	0	0	0	0	0	0	0	0	0
MIR381	Mir381	ENSG00000199020	NA	ENSMUSG00000065566	0	0	0	10.9278	5.9283	11.9636	5.3644	2.1836	3.8494	1.5943	1.5793	3.9028	1.4328	2.3833	3.9585	0	0	0	0	0	0	0	0	0	0	0	0	0	0	0	0	0	0	0	0	0	0	0	0	0	0	0	0	0	0
MIRLET7A1	Mirlet7a-1	ENSG00000199165	NA	ENSMUSG00000065421	0	7.2394	0	2.8321	2.8319	2.3278	14.7786	6.7685	12.9007	19.1728	15.5837	12.7522	8.3443	6.3097	13.5225	0	0	0	0	0.3335	0.3308	0	0	0	0	0	0	0	0	0	0	0	0	0	0	0.6937	0	0	0	0	0	0	0	0	0
MIR135A1	Mir135a-1	ENSG00000207926	NA	ENSMUSG00000065407	0	0	0	0	0	0	0	0	0	0	0	0	0	0	0	0	0	0	0	0	0	0	0	0	0	0	0	0	0	0	0	0	0	0	0	0	0	0	0	0	0	0	0	0	0
MIR302D	Mir302d	ENSG00000199145	NA	ENSMUSG00000065447	360.804	342.278	354.899	62.7154	93.6359	67.4289	0	0.8271	0	0	0	0	0	0	2.0588	54.5938	39.6858	38.6361	54.7032	65.1875	104.576	0	0	0	0	0	0	0	0	0	0	0	0	0	0	0	0	0	0	0	0	0	0	0	0
MIR193B	Mir193b	ENSG00000207639	NA	ENSMUSG00000076972	0	0	0	1.085	0.4716	0.2409	0	1.0234	0.7627	1.6173	0	0.6314	0	0	0	0	0	0	0.3331	0	0	0	0	0	0	0	0	0	0	0	0	0	0	0	0	0	0	0	0	0	0	0	0	0	0
SNORA22	SNORA22	ENSG00000199571	NA	ENSMUSG00000088144	6.8915	1.6921	4.3281	1.0451	0.6136	0.6313	0	0.4505	0	0	0	0	0	0	0	0	0	0	0.2206	0	0	0	0	0	0	0	6.1104	0	0	0	0	0	0	0	0	0	0	0	0	0	0	0	0	0	0
MIR449B	Mir449b	ENSG00000207728	NA	ENSMUSG00000078027	1.3765	0	1.3572	0	0	0	0	0	0	0	0	0	1.2936	0	0	0	0	0	0	0	0	0	0	0	0	0	0	0	0	0	0	0	0	0	0	0	0	0	0	0	0	0	0	0	0
U6	U6	ENSG00000252723	NA	ENSMUSG00000088490	0	0	0	0	0	0	0	1.537	2.9162	2.1473	0.2338	0.7643	2.2057	1.6795	4.5397	0	0	0	0	0	0	0	0	0	0	0	0	0	0	0	0	0	0	0	0	0	0	0	0	0	0	0	0	0	0
U6	U6	ENSG00000206870	NA	ENSMUSG00000088873	1.2477	2.1726	1.1494	0.8365	0.3521	0	0	0.2649	0.6075	1.2388	0.587	0	0	2.2392	0	0	0	0	0	0	0	0	0	0	0	0	0	0	0	0	0	0	0	0	0	0	0	0	0	0	0	0	0	0	0
SNORD22	SNORD22	ENSG00000207487	NA	ENSMUSG00000089350	0	0	0	0	0	0	0	0.7116	0.1648	0	0	0	0	0	0	0	0	0	0	0	0	0	0	0	0	0	0	0	0	0	0	0	0	0	0	0	0	0	0	0	0	0	0	0	0
SNORD63	SNORD63	ENSG00000206989	NA	ENSMUSG00000065904	7.8626	6.4338	7.9659	14.4933	23.1377	17.9824	82.2375	47.0687	39.5096	47.1987	36.7979	49.5918	16.1968	30.2084	48.5502	0.6618	0.4034	1.1706	1.2066	2.7157	1.9567	51.336	380.813	18.0609	169.025	0	49.6591	27.218	14.312	60.3427	0	9.5083	0	0	0	41.0276	0	74.8386	52.5436	71.6499	125.212	3.4708	1242.08	0	0
RNA5SP385	n-R5s46	ENSG00000251756	NA	ENSMUSG00000065894	0	0	1.1723	0	0	0	0	0.6995	0	0	0	0	0	0	0	0	0.2453	0	0	0	0	0	0	0	0	0	0	0	0	0	0	0	0	0	0	0	0	0	0	0	0	0	0	0	0
MIR662	AC134908.1	ENSG00000207579	NA	ENSMUSG00000076274	0	0	0	0	0	0	0	0	0.1112	1.2665	0	0	0	0	0	0	0	0	0	0	0	0	0	0	0	0	0	0	0	0	0	0	0	0	0	0	0	0	0	0	0	0	0	0	0
U6	U6	ENSG00000222522	NA	ENSMUSG00000065261	1.3255	1.9982	1.2334	1.7511	1.8201	0.6129	0	0	0	0	0	0	0	0	0	0	0	0	0	0	0	0	0	0	0	0	0	0	0	0	0	0	0	0	0	0	0	0	0	0	0	0	0	0	0
MIR183	Mir183	ENSG00000207691	NA	ENSMUSG00000065619	7.0902	8.1821	8.3096	47.064	72.4655	27.8487	0	1.0059	0.7265	1.4434	3.4422	1.9095	1.6847	0	0	0	0	0	0	0	0.2425	0	0	0	0	0	0	0	0	0	0	0	0	0	0	0	0	0	0	0	0	0	0	0	0
SNORD19B	SNORD19B	ENSG00000252787	NA	ENSMUSG00000089001	1.4218	2.6782	3.2264	1.4676	2.4745	1.5278	0	0	0	0	0	0	0	0	0	0.3097	0.3307	0	0	0.4071	0.7253	0	0	0	0	0	0	0	0	0	0	0	0	0	0	0	0	0	0	0	0	0	0	0	0
SNORD102	SNORD102	ENSG00000207500	NA	ENSMUSG00000077185	0	0	0	0	0	0	0	0	0	0	0	0	0	0	0	0	0	0	0	0	0	0	0	0	0	0	0	0	0	0	0	0	0	0	0	0	0	0	0	0	0	0	0	0	0
MIR615	Mir615	ENSG00000207571	NA	ENSMUSG00000076010	0	0	0	0	0.4412	0.2799	0	0	0	0	0	0	0	0	0	0	0	0	0	0	0	0	0	0	0	0	0	0	0	0	0	0	0	0	0	0	0	0	0	0	0	0	0	0	0
U6	U6	ENSG00000200713	NA	ENSMUSG00000088668	0	0	0	0	0	0	0	0	0	0	0	0	0	0	0	0	0	0	0	0	0	0	0	0	0	0	0	0	0	0	0	0	0	0	0	0	0	0	0	0	0	0	2.2356	0	0
RNA5SP224	5S_rRNA	ENSG00000201939	NA	ENSMUSG00000088460	0	0	0	0	0	0	0	0	0	0	0	0	0	0	0	0	0	0	0	0	0	0	0	0	0	0	0	0	0	0	0	0	0	0	0	0	0	0	0	0	0	0	0	0	0
U4	U4	ENSG00000222686	NA	ENSMUSG00000088096	0	0	0	0	0.1752	0.1512	0	0	0	0	0	0	0	0	0	0	0	0	0	0	0	0	0	0	0	0	0	0	0	0	0	0	0	0	0	0	0	0	0	0	0	0	0	0	0
7SK	7SK	ENSG00000201782	NA	ENSMUSG00000088637	0	0	0	0	0	0	0	0	0.0973	0	0	0	0	0	0	0	0	0	0	0	0	0	0	0	0	0	0	0	0	0	0	0	0	0	0	0	0	0	0	0	0.9285	0	1.5488	0	0
MIR24-2	Mir24-2	ENSG00000209707	NA	ENSMUSG00000065541	0	0	0	0	1.3773	0.3603	0	0	0	0	0	0	0	0	0	0	0	0.3059	0	0.4036	0	0	0	0	0	0	0	0	0	0	0	0	0	0	0	0	0	0	0	0	0	0	0	0	0
MIR30A	Mir30a	ENSG00000207827	NA	ENSMUSG00000065405	0	0	0	0	0.3496	0	0	3.8146	1.7433	4.6666	1.7347	7.1728	0.7305	2.318	0	0	0	0	0	0	0	0	1.5322	0	0	0	0	0	0	0	0	0	0	0	0	0	0	0	0	0	0	0	0	0	0
SNORA67	SNORA67	ENSG00000252473	NA	ENSMUSG00000065151	12.7325	5.9179	13.3303	5.9264	14.1298	13.7505	0	0	0	0	0	0	0	0	0	0.2304	0.2163	0.5091	1.4825	1.3529	0.4513	0	0	0	0	0	0	0	0	0	0	0	0	0	0	0	0	0	0	0	0	0	0	0	0
RNA5SP233	5S_rRNA	ENSG00000238391	NA	ENSMUSG00000089441	0	0	0	0	0	0	0	0	0	0	0	0	0	0	0	0	0.2228	0	0	0	0	0	0	0	0	0	0	0	0	0	0	0	0	0	0	0	0	0	0	0	0	0	0	0	0
U6	U6	ENSG00000200570	NA	ENSMUSG00000088656	0	0	0	0.5227	0.4508	0	0	0	0	0	0	0	0	0	0	0.2796	0	0	0	0	0	0	0	0	0	0	0	0	0	0	0	0	0	0	0	0	0	0	0	0	0	0	0	0	0
7SK	7SK	ENSG00000222974	NA	ENSMUSG00000087921	0	0	0	0	0.1707	0.4124	0	0	0	0	0	0	0	0	0	0	0	0	0	0	0	0	0	0	0	0	0	0	0	0	0	0	0	0	0	0	0	0	0	0	0	0	0	0	0
U6	U6	ENSG00000206733	NA	ENSMUSG00000065935	0	0	0	0	0	0	0	0.2321	0.3911	0	0	0	0	0	0	0	0	0	0	0	0	0	0	0	0	0	0	0	0	0	0	0	0	0	0	0	0	0	0	0	0	0	0	0	0
MIR196A1	Mir196a-1	ENSG00000210741	NA	ENSMUSG00000065546	0	0	0	0.8415	0	0	0	0	0	0	0	0	0	0	0	0	0	0	0	0	0	0	0	0	0	0	0	0	0	0	0	0	0	0	0	0	0	0	0	0	0	0	0	0	0
SNORA70	SNORA70	ENSG00000253027	NA	ENSMUSG00000087722	0	0	0	0	0	0	0	1.9243	1.9099	0	1.2246	1.0513	1.3144	1.1798	2.6026	0	0	0	0	0	0	0	0	0	0	0	0	0	0	0	0	0	0	0	0	0	0	0	0	0	0	0	0	0	0
U1	U1	ENSG00000207182	NA	ENSMUSG00000065876	0	0	0	0	0.1277	0.0731	2.2858	1.1715	1.8827	0	0	0.6555	1.2134	0	0	0	0	0	0	0	0	0	0	0	0	0	0	0	0	0	0	0	0	0	0	0	0	0	0	0	0	0	0	0	0
U6	U6	ENSG00000206605	NA	ENSMUSG00000065636	7.6642	2.0334	4.5605	2.6748	4.0895	2.1451	0	0	0	0	0	0	0	0	0	0	0	0	0	0	0	0	0	0	0	0	0	0	0	0	0	0	0	0	0	0	0	0	0	0	0	0	0	0	0
7SK	7SK	ENSG00000252982	NA	ENSMUSG00000088097	0	2.4796	5.8535	0.2191	0	0	0	0	0	0	0	0	0	0	0	0	0	0	0	0	0	0	0	0	0	0	0	0	0	0	0	0	0	0	0	0	0	0	0	0	0	0	0	0	0
7SK	7SK	ENSG00000222594	NA	ENSMUSG00000089485	0	0	0	0	0	0	0	0	0	0	0	0	0	0	0	0	0	0	0	0	0	0	0	0	0	0	0	0	0	0	0	0	0	0	0	0	0	0	0	0	0	0	0	0	0
MIR300	Mir300	ENSG00000215957	NA	ENSMUSG00000065419	0	0	0	16.9451	9.5057	14.4592	1.4864	4.7431	7.0616	5.0239	5.1575	5.3446	10.7461	7.7266	9.8095	0	0	0	0	0	0	0	0	0	0	0	0	0	0	0	0	0	0	0	0	0	0	0	0	0	0	0	0	0	0
MIRLET7F2	Mirlet7f-2	ENSG00000208012	NA	ENSMUSG00000065602	0	0	0	1.2926	0	1.1351	0	0.5321	1.3747	0	1.3763	1.6467	6.3426	1.9994	1.5308	0	0	0	0	0	0	0	0	0	0	0	0	0	0	0	0	0	0	0	0	0	0	0	0	0	0	0	0	0	0
MIR503	Mir503	ENSG00000208005	NA	ENSMUSG00000076122	4.6487	0	1.9234	1.4182	0.6671	1.4458	0	3.7836	3.1842	1.4245	0.7993	0	1.5086	0	0	0	0.4837	0	0	0	1.0626	0	0	0	0	0	2.1099	0	0	0	0	0	0	0	0	0	0	0	0	0	0	0	0	0	0
SNORD28	SNORD28	ENSG00000207437	NA	ENSMUSG00000065280	0	0	0	0	0	0	0	0	0	0	0	0	0	0	0	0	0	0	0	0	0	0	0	0	0	0	0	0	0	0	0	0	0	0	0	0	0	0	0	0	0	0	0	0	0
MIR34B	Mir34b	ENSG00000207811	NA	ENSMUSG00000065492	0	0	0	0.3171	0	0	0	0	0.9444	0	0	0	0	0	1.5389	0	0	0	0	0	0	0	0	0	0	0	0	0	0	0	0	0	0	0	0	0	0	0	0	0	0	0	0	0	0
SCARNA23	SCARNA23	ENSG00000251869	NA	ENSMUSG00000088712	39.532	44.1049	39.035	21.9282	16.3466	18.4508	94.8393	233.1	49.1165	23.8809	34.7997	13.1961	20.0881	29.958	25.1038	0.2052	0	0	0.2324	0	0	0	0	0	0	0	0	0	0	0	0	0	0	0	0	0	0	0	0	0	0	0	0	0	0
MIR93	Mir93	ENSG00000207757	NA	ENSMUSG00000065527	10.1139	5.6727	7.0043	1.379	9.2372	10.7147	0	0	0	0	0	0	0	0	0	5.9117	4.6729	5.2297	4.8849	5.5835	5.6826	12.702	61.2395	0	0	0	0.9985	1.8445	0	1.4225	6.728	5.1311	0	1.1541	4.3349	0	0	0	0	0	0	0	0	0	0
MIR92A2	Mir92-2	ENSG00000208034	NA	ENSMUSG00000065613	23.6907	14.3057	6.3897	0	0.3326	0	3.7282	0.4985	1.1984	0	0.927	0.5892	7.6953	0	7.1257	2.1084	1.4714	1.7053	0	0	1.3474	0	0	0	0	0	0	0	0	4.3863	0	0	0	0	0	0	0	0	0	0	0	0	0	0	0
U6	U6	ENSG00000201770	NA	ENSMUSG00000064867	0	0	1.425	0	1.4794	0.6874	6.3162	8.9973	3.8648	9.2183	1.8086	6.432	4.4514	9.586	7.6447	0.8409	0.3245	2.317	0.6929	0	1.1821	1.8404	0	0	0	0	0	0	0	0	0	1.1259	0	0	0	0	0	0.7952	0	17.4052	0	0	0	0	0
MIR208A	Mir208a	ENSG00000199157	NA	ENSMUSG00000065432	0	0	0	0	0	0	0	0	0	0	0	0	0	0	0	0	0	0	0	0	0	0	0	0	0	0	0	0	0	0	0	0	0	0	0	0	0	0	0	0	0	0	0	0	0
SNORA54	SNORA54	ENSG00000207008	NA	ENSMUSG00000065118	61.3885	164.635	28.4494	143.201	174.722	128.482	45.8274	130.452	25.5561	18.2781	30.9546	28.0321	13.9474	8.2326	26.3739	0.2536	0.2346	0.2702	0	0.3039	0.3039	0	0	0	0	0	0	0	0	0	0	0	0	0	0	0	0	0	0	0	0	0	0	0	0
SNORA49	SNORA49	ENSG00000208892	NA	ENSMUSG00000077254	290.653	413.747	213.469	412.67	435.874	45.7272	28.0904	72.1436	29.3797	10.9467	11.785	15.3835	8.7034	1.612	5.9669	0.5321	1.2164	0.7537	0.5207	0.7332	0.919	0	0	0	0	0	0	0	0	0	0	0	0	0	0	0	0	0	0	0	0	0	0	0	0
MIR182	Mir182	ENSG00000207990	NA	ENSMUSG00000076361	0	3.358	1.4138	14.1175	9.7731	16.1692	0	1.0294	0.7121	8.9069	5.3502	4.4684	8.898	14.4237	4.2833	0	0	0	0	0.5514	0	0	0	0	0	0	0	0	0	0	0	0	0	0	0	0	0	0	0	0	0	0	0	0	0
7SK	7SK	ENSG00000252292	NA	ENSMUSG00000087905	0	0	0	0	0.0778	0	0	0	0.355	0	0	0	0	0	0.4684	0	0	0	0	0	0	0	0	0	0	0	0	0	0	0	0	0	0	0	0	0	0	0	0	0	0	0	0	0	0
RNA5SP429	n-R5s165	ENSG00000200558	NA	ENSMUSG00000077262	0	0	0	0	0.7604	0.7753	0	0.4352	0	0	0	0	0	0	0	0	0	0	0	0	0	0	0	1.7467	0	0	0	0	0	0	0	0	0	0	0	0	0	0	0	0	0	0	0	0	0
AC008752.3	AC139943.1	ENSG00000266247	NA	ENSMUSG00000096064	1.7721	2.5327	0	0	0.0406	0	0	0	0	0	0	0	0	0	0	0	0	0	0	0	0	0	0	0	0	0	0	0	0	0	0	0	0	0	0	0	0	0	0	0	0	0	0	0	0
7SK	7SK	ENSG00000251776	NA	ENSMUSG00000088203	0	0	0	0	0	0	0	0	0.1039	0	0	0	0	0	0	0	0	0	0	0	0	0	0	0	0	0	0	0	0	0	0	0	0	0	0	0	0	0	0	0	0	0	0	0	0
U6	U6	ENSG00000253024	NA	ENSMUSG00000065239	0	0	0	0	0	0.2106	0	0	0	0	0	0	0	0	0	0	0	0.5414	0	0	0	0	0	0	0	0	0	0	0	0	0	0	0	0	0	0	0	0	0	0	0	0	0	1.0227	0
7SK	7SK	ENSG00000252322	NA	ENSMUSG00000088133	0	0	0	0	0	0	0	0	0	0	0	0	0	0	0	0	0	0	0	0	0	0	0	0	0	0	0	0	0	0	0	0	0	0	0	0	0	0	0	0	0	0	0	0	0
RNA5SP471	5S_rRNA	ENSG00000252780	NA	ENSMUSG00000089353	0	0	0	0	0	0	0	0	0	0	0	0	0	0	0	0	0	0	0	0	0	0	0	0	0	0	0	0	0	0	0	0	0	0	0	0	0	0	0	0	0	0	0	0	0
U6	U6	ENSG00000206859	NA	ENSMUSG00000064779	2.8702	10.3224	1.3854	7.6359	1.9007	2.4834	0	0	0	0	0.4494	0	0	0	0	0	0	0	0	0	0	0	0	0	0	0	0	0	0	0	0	0	0	0	0	0	0	0	0	0	0	0	0	0	0
MIR448	Mir448	ENSG00000199001	NA	ENSMUSG00000065450	0	0	0	0	0	0	0	0	0	0	0	0	0	0	0	0	0	0	0	0	0	0	0	0	0	0	0	0	0	0	0	0	0	0	0	0	0	0	0	0	0	0	0	0	0
MIR345	Mir345	ENSG00000198984	NA	ENSMUSG00000065429	0	0	1.3703	5.3017	6.1748	7.3287	0	0.4592	3.2061	3.2811	6.2402	1.8942	3.1682	6.9189	3.4201	0.2978	0	0	0	0	0	0	0	0	0	0	0	0	0	0	0	0	0	0	0	0	0	0	0	0	0	0	0	109.725	0
U6	U6	ENSG00000252953	NA	ENSMUSG00000087871	0	0	0	0	0	0	0	0	0	0	0	0	0	0	0	0	0	0	0	0	0	0	0	0	0	0	0	0	0	0	0	0	0	0	0	0	0	0	0	0	0	0	0	0	0
U6	U6	ENSG00000201894	NA	ENSMUSG00000077461	0	0	0	0	0	0	0	0	0	0	0	0	0	0	0	0	0	0	0	0	0	0	0	0	0	0	0	0	0	0	0	0	0	0	0	0	0	0	0	0	0	0	0	0	0
U6	U6	ENSG00000199492	NA	ENSMUSG00000084527	0	0	0	0.9416	0	0.2285	0	0	0	0	0	0	0	0	0	0	0	0	0	0	0	0	0	0	0	0	0	0	0	0	0	0	0	0	0	0	0	0	0	0	0	0	0	0	0
MIR199A2	Mir199a-2	ENSG00000208024	NA	ENSMUSG00000070126	0	0	0	0.8837	1.7091	3.4634	0	0	0	0	0	0	0	0	0	0	0	0	3.8007	4.7012	3.1456	0	0	0	0	0	0	0	0	0	0	0	0	0	0	0	0	0	0	0	0	0	0	0	0
RNA5SP184	5S_rRNA	ENSG00000223003	NA	ENSMUSG00000087799	0	0	0	0.4482	0.2052	0.343	0	0.1967	0.121	0	0	0	0	0	0	0	0	0	0	0	0	0	0	0	0	0	0	0	0	0	0	0	0	0	0	0	0	0	0	0	0	0	0	0	0
MIR9-1	mmu-mir-9-1	ENSG00000207933	NA	ENSMUSG00000092876	0	0	0	0	0	0	0	0	0	0	0	0	0	0	0	0	0	0	0	0	0	0	0	0	0	0	0	0	0	0	0	0	0	0	0	0	0	0	0	0	0	0	0	0	0
MIR496	Mir496	ENSG00000207961	NA	ENSMUSG00000070136	0	0	0	27.8884	29.1725	30.0924	5.0899	3.8166	3.5471	7.7191	7.9306	10.7822	12.1681	11.1271	11.3539	0	0	0	0	0	0	0	0	0	0	0	0	0	0	0	0	0	0	0	0	0	0	0	0	0	0	0	0	0	0
U6	U6	ENSG00000252103	NA	ENSMUSG00000089431	0	0	0	0	0	0	0	0	0	0	0	0	0	0	0	0	0	0	0	0	0	0	0	0	0	0	0	0	0	0	0	0	0	0	0	0	0	0	0	0	0	0	0	0	0
snoU109	snoU109	ENSG00000239197	NA	ENSMUSG00000089573	0.1616	2.8873	0.9419	0.361	0.9945	0.4349	0	0	0	0	0	0	0	0	0	0	0	0	0.2558	0.2369	0	0	0	0	0	0	0	0	0	0	0	44.5828	0	162.823	0	0	0	0	0	0	0	0	0	0	0
U6	U6	ENSG00000199279	NA	ENSMUSG00000088969	0	0	1.2873	0.4787	0.3613	1.1435	0	0	0	0	0	0	0	0	0	0	0	0	0	0	0	0	0	0	0	0	0	0	0	0	0	0	0	0	0	0	0	0	0	0	0	0	0	0	0
RNY1	Y_RNA	ENSG00000201098	NA	ENSMUSG00000065701	1749.25	9762.47	5121.54	2530.36	1624.42	998.383	337.994	684.427	638.012	496.825	973.673	1151.84	990.083	409.529	1011.5	0.2337	0.2549	0	0.3147	0.2716	0.2693	0	0	0	0	0	0.8017	0	0	0	0	0	0	0	0	0	0	0	0	0	2.9836	0	0	0	0
RNU11	U11	ENSG00000209804	NA	ENSMUSG00000077323	339.887	442.673	217.21	598.168	746.486	691.967	305.767	1027.37	262.414	136.472	247.5	215.376	199.51	90.0116	76.1746	0.3926	0	0.3535	0.4909	0.0798	0	0	0	0	0	0	0	0	22.4058	0	0	0	58.0098	0	0	0	0	0	0	0	0	0	5.8392	0.9812	0
RNA5SP164	n-R5s157	ENSG00000252342	NA	ENSMUSG00000084492	0	0	0	0	0	0	0	0	0	0	0	0	0	0	0	0	0	0	0	0	0	0	0	0	0	0	0	0	0	0	0	0	0	0	0	0	0	0	0	0	0	0	0	0	0
MIR494	Mir494	ENSG00000194717	NA	ENSMUSG00000070141	0	0	0	4.4471	5.3162	7.651	0	2.2195	3.3079	6.0126	3.1074	2.3472	4.691	2.3096	3.6653	0	0	0	0	0	0	0	0	0	0	0	0	0	0	0	0	0	0	0	0	0	0	0	0	0	0	0	0	0	0
SNORD95	SNORD95	ENSG00000264549	NA	ENSMUSG00000064500	0	0	0	0	0	0	0	0	0	0	0	0	0	0	0	0	0	0	0	0	0	0	0	0	0	0	0	0	0	0	0	0	0	0	0	0	0	0	0	0	0	0	0	0	0
U6	U6	ENSG00000201113	NA	ENSMUSG00000096290	0	0	0	0	0	0	0	0	0	0	0	0	0	0	0	0	0	0	0	0	0	0	0	0	0	0	0	0	0	0	0	0	0	0	0	0	0	0	0	0	0	0	0	0	0
U6	U6	ENSG00000252715	NA	ENSMUSG00000088210	0	0	0	0	0	0	0	0	0	0	0	0	0	0	0	0	0	0	0	0	0	0	0	0	0	0	0	0	0	0	0	0	0	0	0	0	0	0	0	0	0	0	0	0	0
7SK	7SK	ENSG00000222762	NA	ENSMUSG00000089048	0	0	0	0	0	0	1.5951	0.7707	1.1045	0.9009	1.0674	1.3716	1.5146	0	1.3158	0	0	0	0	0	0	0	0	0	0	0	0	0	0	0	0	0	0	0	0	0	0	0	0	0	0	0	0	0	0
SNORD16	SNORD16	ENSG00000199673	NA	ENSMUSG00000094411	0	0	0	0	0	0	32.9762	57.9504	19.7732	13.6552	6.9047	20.4325	15.3881	15.6824	18.4839	0	0	0	0	0	0	0	0	0	0	0	0	0	0	0	0	0	0	0	0	0	0	0	0	0	0	0	0	0	0
SNORD56	SNORD56	ENSG00000206794	NA	ENSMUSG00000065289	0	0	0	0	0	0	0	0	0	0	0	0	0	0	0	0	0	0	0	0	0	0	0	0	0	0	0	0	0	0	0	0	0	0	0	0	0	0	0	0	0	0	0	0	0
U6	U6	ENSG00000201641	NA	ENSMUSG00000088760	0	0	0	0.8433	0	0.2344	0	0	0	0	0	0	0	0	0	0	0	0	0	0	0	0	0	0	0	0	0	0	0	0	0	0	0	0	0	0	0	0	0	0	0	0	0	0	0
RNA5SP324	n-R5s172	ENSG00000202047	NA	ENSMUSG00000077696	0	0	0	0	0	0	0	0.595	0	0	0	0	0	0	0	0	0	0	0	0	0	0	0	0	0	0	0	0	0	0	0	0	0	0	0	0	0	0	0	0	0	0	0	0	0
U6	U6	ENSG00000207010	NA	ENSMUSG00000096163	0	0	0	0	0	0	0	0	0	0	0	0	0	0	0	0	0	0	0	0	0	0	0	0	0	0	0	0	0	0	0	0	0	0	0	0	0	0	0	0	0	0	0	0	0
MIR31	Mir31	ENSG00000199177	NA	ENSMUSG00000065408	0	0	0	0	0	0	3.2322	2.657	0.2399	0.9532	0	0.4203	1.1125	0	0	0	0	0	0	0	0	0	0	0	0	0	0	0	0	0	0	0	0	0	0	0	0	0	0	0	0	0	0	0	0
RNA5SP500	n-R5s24	ENSG00000201356	NA	ENSMUSG00000084467	0	0	0	0	0	0	0	0.2288	0.1601	0.8165	0	0	1.0207	1.6917	0.2003	0	0	0	0	0	0	0	0	0	0	2.3795	0	0	0	0	0	0	0	0	0	0	0	0	0	0	8.529	0	0	0	0
RNA5SP108	5S_rRNA	ENSG00000252564	NA	ENSMUSG00000087794	3.1717	9.007	8.5027	8.3698	2.7385	2.8788	8.6805	3.2896	7.1572	8.6607	6.7125	10.0228	7.3449	16.7825	5.1898	0.4447	0.7176	0.8395	0	0	0.7712	0	0	0	0	0	0	0	0	0	0	0	0	0	0	0	0	0	0	0	0	0	0	0	0
MIR141	Mir141	ENSG00000207708	NA	ENSMUSG00000065474	0	0	0	1.8073	0.8917	1.4143	0	0	0	0	0.6754	0	0	2.3107	0	0	0.3625	0	0	0	0	0	0	0	0	0	0	0	0	0	0	0	0	0	0	0	0	0	0	0	0	0	0	0	0
MIR217	Mir217	ENSG00000207548	NA	ENSMUSG00000065415	0	0	0	0	0	0	0	0	0	0	0	0	0	0	0	0	0	0	0	0	0	0	0	0	0	0	0	0	0	0	0	0	0	0	0	0	0	0	0	0	0	0	0	0	0
MIR30E	Mir30e	ENSG00000198974	NA	ENSMUSG00000065409	0	6.9923	5.3261	6.8913	2.7324	4.4974	8.7123	7.4118	12.6144	6.7536	11.1286	9.8908	9.5985	2.3586	9.4689	0	0	0	0	0	0	0	0	0	0	0	0	0	0	0	0	0	0	0	0	0	0	0	0	0	0	0	0	0	0
RNA5SP402	n-R5s54	ENSG00000252957	NA	ENSMUSG00000065771	0	0	0	0	0	0	0	0.2327	0.6146	1.8911	0	0	0	0	0	0	0	0	0	0	0	0	0	0	0	0	0	0	0	0	0	0	0	0	0	0	0	0	0	0	0	0	0	0	0
snoU13	snoU13	ENSG00000238409	NA	ENSMUSG00000089172	0	0	0	0	0	0	0	0	0	0	0	0	0	0	0	0	0	0	0	0	0	0	0	0	0	0	0	0	0	0	0	0	0	0	0	0	0	0	0	0	0	0	0	0	0
U6	U6	ENSG00000200875	NA	ENSMUSG00000089510	0	0	0	0	0.4698	0	0	0	0	0	0	0	0	0	0	0	0	0	0	0	0	0	0	0	1.0309	0	0	0	0	0	0	0	0	0	0	0	0	0	0	0	0	0	0	0	0
MIR22	Mir22	ENSG00000199060	NA	ENSMUSG00000065529	0	0	0	0	0	0	0	0	0	0	0	0	0	0	0	0	0	0	0	0	0	0	0	0	0	0	0	0	0	0	0	0	0	0	0	0	0	0	0	0	0	0	0	0	0
MIR127	Mir127	ENSG00000207608	NA	ENSMUSG00000070076	0	0	0	14.0703	45.2817	30.3557	32.1795	17.7968	23.419	28.2417	24.394	27.5443	81.9485	48.5954	54.0474	0	0	0	0	0	0	0	0	0	0	0	0	0	0	0	0	0	0	0	0	0	0	0	0	0	0	0	0	0	0
RNA5SP196	5S_rRNA	ENSG00000252793	NA	ENSMUSG00000087748	0	0	0	0	0	0	0	2.7866	0.2914	0	0	0	0	0	0	0.3034	0.2469	0.9851	0	0	0.3674	0	0	0	0	0	0	0	0	0	0	0	0	0	0	0	0	0	0	0	0	0	0	0	0
snoU13	snoU13	ENSG00000239166	NA	ENSMUSG00000089567	0	0	0	0	0	0	0	0	0	0	0	0	0	0	0	0	0	0	0	0	0	0	0	0	0	0	0	0	0	0	0	0	0	0	0	0	0	0	0	0	0	0	0	0	0
U4	U4	ENSG00000252501	NA	ENSMUSG00000084583	0	0	0	0	0	0	0	0.214	0.2485	0	0	0.726	0	3.0499	1.2298	0	0	0	0	0	0	0	0	0	0	0	0	0	0	0	0	0	0	0	0	0	0	0	0	0	0	0	0	0	0
RNU6-5	U6	ENSG00000206965	NA	ENSMUSG00000065627	13.3105	8.5985	4.2833	24.586	28.7098	18.1639	15.5861	12.9981	6.8442	2.7006	1.6898	1.5299	0	0	1.3342	0	0	0	0	0.2809	0	4.8138	0	0	0	65.8912	0	0	1.7575	4.4628	0	0	0.6213	0	0	0	0.9609	2.3761	0	0	0	0	16.6889	0	3.4325
U1	U1	ENSG00000206908	NA	ENSMUSG00000065881	0	0	0	0.3592	1.5419	0.2746	0	0	0	0	0	0	0	0	0	0	0	0	0	0	0	1.2375	0	0	1.4673	1.7286	0	0.4852	0	0	0.3858	0	0	1.1432	0	0	0	0	0	0	19.575	0	1.3502	0	0.3959
HAR1A	HAR1A	ENSG00000238820	NA	ENSMUSG00000088334	0	0	0	0	0	0.1946	0	0	0	0	0	0	0	0	0	0	0	0	0	0	0	0	0	0	0	0	0	0	0	0	0	0	0	0	0	0	0	0	0	0	0	0	0	0	0
SNORD30	SNORD30	ENSG00000212611	NA	ENSMUSG00000077413	0	0	0	0	0	0	0	0	0	0	0	0	0	0	0	0	0	0	0	0	0	0	0	2.9584	0	0	0	0	0	0	0	0	0	0	0	0	0	0	0	0	0	0	0	0	0
MIR20B	Mir20b	ENSG00000207710	NA	ENSMUSG00000076041	1.9808	1.5766	2.3574	0	0	0	4.6486	3.174	2.7294	1.2191	2.7697	1.9781	3.8157	7.0797	3.1371	0	0	0.8138	0	0.5274	0.9212	0	0	0	0	0	0	0	0	6.7302	0	0	0	0	0	0	0	0	0	0	0	0	0	0	0
MIR27B	Mir27b	ENSG00000207864	NA	ENSMUSG00000065475	0	2.8631	3.3793	9.614	11.5879	2.7472	19.4904	5.8341	12.5515	47.5131	45.4298	45.9247	64.4341	65.3402	49.623	0.984	0	0.3422	3.6729	2.613	1.6953	0	0	0	0	0	0	0	0	0	0	0	0	0	0	0	0	0	0	0	0	0	0	0	0
MIR106B	Mir106b	ENSG00000208036	NA	ENSMUSG00000065514	0	3.3008	1.9951	4.953	6.6132	3.9896	0	3.4908	1.8214	2.4486	4.9236	6.996	6.098	0	3.3083	2.2987	1.8871	2.3683	1.7538	1.3406	0.9201	0	7.7731	0	0	0	0	0	1.2085	0	0	0	0	0	0	0	0	0	0	0	0	0	0	0	0
MIR181C	Mir181c	ENSG00000207613	NA	ENSMUSG00000065483	0	0	0	0	0	0	0	1.5711	0.3509	0.9361	0.5491	0.4979	3.0033	1.4396	0	0	0	0	0	0	0	0	0	0	0	0	0	0	0	0	0	0	0	0	0	0	0	0	0	0	0	0	0	0	0
SNORA50	SNORA50	ENSG00000220986	NA	ENSMUSG00000089447	0	0	0	0	0	0	0	1.5773	3.5316	1.3658	1.6319	3.5796	3.7603	4.7415	3.6301	0	0	0	0	0	0	0	0	0	0	0	0	0	0	0	0	0	0	0	0	0	0	0	0	0	0	0	0	0	0
MIR665	Mir665	ENSG00000211521	NA	ENSMUSG00000076313	0	0	0	7.692	6.1837	13.9012	0	3.096	7.2153	4.3038	6.6407	5.766	11.3946	7.3211	7.0972	0	0	0	0	0	0	0	0	0	0	0	0	0	0	0	0	0	0	0	0	0	0	0	0	0	0	0	0	0	0
MIR96	Mir96	ENSG00000199158	NA	ENSMUSG00000065586	0	0	0	1.4721	2.9522	3.665	0	8.9772	2.9975	11.7391	14.9166	14.3313	16.5151	6.7691	9.871	0	0	0	0	0.3182	0	0	0	0	0	0	0	0	0	0	0	0	0	0	0	0	0	0	0	0	0	0	0	0	0
MIR449A	Mir449a	ENSG00000198983	NA	ENSMUSG00000065575	0	0	0	0	0	0	0	0	0.2179	0	0	0	0	0	0	0	0	0	0	0	0	0	0	0	0	0	0	0	0	0	0	0	0	0	0	0	0	0	0	0	0	0	0	0	0
MIR224	Mir224	ENSG00000207621	NA	ENSMUSG00000065542	0	0	0	0	0	0	0	0	0.4799	0	0	0	1.1286	0	0	0	0	0	0	0	0	0	0	0	0	0	0	0	0	0	0	0	0	0	0	0	0	0	0	0	0	0	0	0	0
U6	U6	ENSG00000252515	NA	ENSMUSG00000088201	2.5285	3.5455	10.9442	0.6895	1.1547	3.2469	5.3209	0.7258	1.9064	1.9433	0	0	0	0	0	0	0	0	0	0	0	0	0	0	0	0	0	0	0	0	0	0	0	0	0	0	0	0	0	0	0	0	0	0	0
SNORA31	SNORA31	ENSG00000252580	NA	ENSMUSG00000087791	0	0	0	0	0.189	0.182	0	0	0	0	0	0	0	0	0	0.1997	0.1194	0.4845	0.5434	0.5569	0	0	0	0	0	0	0	0	0	0	0	0	0	0	0	0	0	0	0	0	0	0	0	0	0
SNORD121A	SNORD121A	ENSG00000238886	NA	ENSMUSG00000089308	5.2547	5.4685	0.9037	12.9514	17.1997	13.6591	8.3436	11.5881	14.7268	25.8766	21.9801	21.5681	9.4083	27.4364	16.1578	0	0	0	0	0.4533	0	11.671	40.1746	1.4376	0	0	0	0	0	0	0	0	0	0	0	0	0	0	0	0	0	0	0	71.3782	0
AC100791.2	CR974444.1	ENSG00000238331	NA	ENSMUSG00000077807	0	0	0	0	0	0	0	0.2683	0	0	0	0	0	0	0	0	0	0	0	0	0	0	0	0	0	0	0	0	0	0	0	0	0	0	0	0	0	0	0	0	0	0	0	0	0
U6	U6	ENSG00000251754	NA	ENSMUSG00000084479	0	0	0	0.5464	0.2374	0.4112	0	0	0	0	0	0	0	0	0	0	0	0	0	0	0	0	0	1.6726	0	0	0	0	0	0	0	0	0	0	0.7659	0	0.9348	0	0	0	0	0	0	0.9645	0
MIR221	Mir221	ENSG00000207870	NA	ENSMUSG00000065422	23.1841	24.1293	30.8324	1.5845	1.2576	0.171	0	2.3219	1.1808	0	3.0554	1.7003	1.0154	0	1.6707	1.0526	2.4063	3.7273	3.5409	5.4393	3.1248	0	0	0	0	0	0.6334	0.7385	0	0	0	0	0	0	0	0	0	0	0	0	0	0	0	0	0
RMRP	RNase_MRP	ENSG00000199916	NA	ENSMUSG00000088088	185905	118037	184371	608569	1.12426e+06	722488	185782	395434	167705	125423	219044	243425	215947	153233	222082	10.2099	4.2503	3.7941	5.1538	1.6083	5.2366	11.9621	0.6474	0	0	0	0	0	0	0	0	0	0	0	0	0	0	0.317	0	0.7456	1.0573	0	0	0	0
U7	U7	ENSG00000239164	NA	ENSMUSG00000087941	0	0	0	0	0	0	0	0	0	0	0	0	0	0	0	0	0	0	0	0	0	0	0	0	0	0	0	0	0	0	0	0	0	0	0	0	0	0	0	0	0	0	0	0	0
U6	U6	ENSG00000212495	NA	ENSMUSG00000077253	0	0	0	0	0	0	0	0	0	0	0	0	0	0	0	0	0	0	0	0	0	0	0	0	0	0	0	0	0	0	0	0	0	0	0	0	0	0	0	0	0	0	0	0	0
U6	U6	ENSG00000207003	NA	ENSMUSG00000089055	6.0662	2.1674	3.1087	3.6146	0.1389	3.265	0	0	0	0	0	0	0	0	0	0.5841	0.6799	0.5861	0.9237	0	0.165	0	0	0	0	0	0	0	4.2862	0	0	0	0	0	0	0	0	0	0	0	0	0	0	0	0
U6atac	U6atac	ENSG00000221046	NA	ENSMUSG00000080499	0	0	0	0	0	0	0	0	0	0	0	0	0	0	0	0	0	0	0	0	0	0	0	0	0	0	0	0	0	0	0.7286	0	0	0	0	0	0	0	0	0	0	0	0	0	0
snosnR60_Z15	snosnR60_Z15	ENSG00000252849	NA	ENSMUSG00000089521	0	0	0	0	0	0	0	0.9771	0	0	1.0873	0	0	0	0	0	0	0	0	0	0	0	0	0	0	0	0	0	0	0	0	0	0	0	0	0	0	0	0	0	0	0	0	0	0
U6	U6	ENSG00000207007	NA	ENSMUSG00000070214	0	0	0	0	0	0	0	0	0	0	0	0	0	0	0	0	0	0	0	0.3288	0	0	0	0	0	0	0	0	0	0.8628	0	0	0	0	0	0	0	0	0	0	0	0	0	0	0
MIR744	Mir744	ENSG00000211589	NA	ENSMUSG00000076460	0	0	0	0	0	0	0	4.5943	4.469	3.7734	6.3282	4.2059	4.6824	1.5678	4.895	0	0	0	0	0	0	0	0	0	0	0	0	0	0	0	0	0	0	0	0	0	0	0	0	0	0	0	0	0	0
MIR139	Mir139	ENSG00000207809	NA	ENSMUSG00000065446	0	0	0	0	0	0	0	0	0	0	0	0	0	0	0	0	0	0	0	0	0	0	0	0	0	0	0	0	0	0	0	0	0	0	0	0	0	0	0	0	0	0	0	0	0
MIR370	Mir370	ENSG00000199005	NA	ENSMUSG00000065433	0	0	0	2.5978	6.0478	7.3127	0	0.5275	2.801	1.2917	0.6733	5.9477	2.5889	2.1956	0	0	0	0	0	0	0	0	0	0	0	0	0	0	0	0	0	0	0	0	0	0	0	0	0	0	0	0	0	0	0
SNORA58	SNORA58	ENSG00000201129	NA	ENSMUSG00000077569	2.3179	0	0.9874	2.0838	1.074	0.8001	4.9147	1.4586	1.4549	1.5441	4.4048	1.9313	4.4728	8.1399	6.0354	0.2146	0	0	0	0.2279	0	0	0	0	0	0	0	0.7552	0	0	0	0	0.2774	0	0	0	0	0	0	0	0	0	0	0	0
MIR1251	Mir1251	ENSG00000221479	NA	ENSMUSG00000093227	13.3005	8.8669	2.2288	0	0	0	0	0	0	0	0	0	0	0	0	0	0	0	0	0	0	0	0	0	0	0	0	0	0	0	0	0	0	0	0	0	0	0	0	0	0	0	0	0	0
U6	U6	ENSG00000201243	NA	ENSMUSG00000065201	0	0	0	0	0.5959	0	0	0	0.2069	0	0	0	0	0	0	0	0	0	0	0	0	0	0	0	0	0	0	0	0	0	0	0	0	0	0	0	0	0	0	0	0	0	0	0	0
MIR135A2	Mir135a-2	ENSG00000207586	NA	ENSMUSG00000065524	0	2.0868	0.834	0	0	0	0	0	0	0	0	0	0	0	0	5.2455	6.1511	7.5067	1.4865	2.9182	8.2313	0	0	0	0	0	2.6436	8.3376	2.2653	0	0.8866	0	0	0	1.7811	0	0	0	3.3128	2.5881	0	1.2484	0	1.2963	1.0702
U6	U6	ENSG00000252581	NA	ENSMUSG00000088768	0	0	0	0	0	0	0	0	0.1895	0	0	0	0	0	0	0	0	0	0.9332	0.3848	0.3604	22.5748	0	0	0	0	0	0	0	0	0	0	0	0	0	0	0	0	0	2.9318	0	0	0	0	0
MIR599	Mir599	ENSG00000207804	NA	ENSMUSG00000076333	0	0	0	0	0	0	0	0	0	0	0	0	0	0	0	0	0	0	0	0	0	0	0	0	0	0	0	0	0	0	0	0	0	0	0	0	0	0	0	0	0	0	0	0	0
MIR212	Mir212	ENSG00000207953	NA	ENSMUSG00000065590	0	0	0	0	0	0	0	0.5905	0.3296	0	0.609	0	0	0	0	0	0	0	0	0	0	0	0	0	0	0	0	0	0	0	0	0	0	0	0	0	0	0	0	0	0	0	0	0	0
SNORD46	SNORD46	ENSG00000200913	NA	ENSMUSG00000064751	27.4241	17.9878	33.4037	39.6133	70.991	54.6103	0	0	0	0	0	0	0	0	0	2.9616	4.9793	3.7468	9.4607	7.81	5.9803	0	0	0	0	0	0	0	37.1878	0	0	0	0	0	0	0	0	0	0	0	0	0	0	0	0
MIR802	Mir802	ENSG00000211590	NA	ENSMUSG00000076457	0	0	0	0	0	0	0	0	0	0	0	0	0	0	0	0	0	0	0	0	0	0	0	0	0	0	0	0	0	0	0	0	0	0	0	0	0	0	0	0	0	0	0	0	0
MIR369	Mir369	ENSG00000199025	NA	ENSMUSG00000065561	0	0	0	78.1664	121.112	64.3228	0	1.757	0.8541	0	0	3.1125	0	0	0	0	0	0	0	0	0	0	0	0	0	0	0	0	0	0	0	0	0	0	0	0	0	0	0	0	0	0	0	0	0
U6	U6	ENSG00000206830	NA	ENSMUSG00000088322	2.771	0	2.5507	0	0.179	0.7553	0	0	0	0	0	0	0	0	0	0.2416	0.2688	0	0	0	0.1788	0	0	0	0	0	0	0	0	0	0	0	0	0	0	0	0	0	0	0	0	0	0	0	0
SNORA4	SNORA4	ENSG00000263776	NA	ENSMUSG00000065208	0	0	0	0	0	0	5316.89	6145.84	2849.91	2307.1	3001.17	2884.51	2281.85	1063.9	2505.66	0	0	0	0	0	0	0	0	0	0	0	0	0	0	0	0	0	0	0	0	0	0	0	0	0	0	0	0	0	0
MIR532	Mir532	ENSG00000207758	NA	ENSMUSG00000070139	0	0	0	2.0799	4.8222	1.8455	0	3.5005	3.2999	1.2785	0.5998	0	2.1018	0	3.2026	0	0	0	0	0	0	0	0	0	0	0	0	0	0	0	0	0	0	0	0	0	0	0	0	0	0	0	0	0	0
U6	U6	ENSG00000207364	NA	ENSMUSG00000070236	0	0	0	0	0	0	0	0	0	0	0	0	0	0	0	0	0	0	0	0	0	0	0	0	0	0	0	0	0	0	0	0	0	0	0	0	0	0	0	0	0	0	0	0	0
MIR28	Mir28	ENSG00000207651	NA	ENSMUSG00000065494	1.5131	2.6612	0	0.5236	0.2276	0.2325	0	1.5669	1.8683	1.4857	3.0712	1.7399	2.3182	1.1414	0	0	0	0	0	0	0	0	0	0	0	0	0	0	0	0	0	0	0	0	0	0	0	0	0	0	0	0	0	0	0
U6	U6	ENSG00000200924	NA	ENSMUSG00000065322	0	0	0	0	0	0	0	0	0	0	0	0	0	0	0	0.7413	0.2618	0.5204	0.5525	0.5613	0.878	0	0	0	0	0	0	0	0	0	0	0	0	0	0	0	0	0	0	0	0	0	0	0	0
U6	U6	ENSG00000252611	NA	ENSMUSG00000087922	0	0	0	0	0	0	0	0	0	0	0	0	0	0	0	0	0	0	0	0	0	0	0	0	0	0	0	0	0	0	0	0	0	0	0	0	0	0	0	0	0	0	0	0	0
MIR146B	Mir146b	ENSG00000202569	NA	ENSMUSG00000070127	0	0	0	5.7138	8.4565	8.2731	0	0	0	0	0	0	0	0	0	0	0	0	0	0	0	0	0	0	0	0	0	0	0	0	0	0	0	0	0	0	0	0	0	0	0	0	0	0	0
MIR490	Mir490	ENSG00000207597	NA	ENSMUSG00000070075	0	0	0	0.3562	0	0	0	0	0	0	0	0	0	0	0	0	0	0	0	0	0	0	0	0	0	0	0	0	0	0	0	0	0	0	0	0	0	0	0	0	0	0	0	0	0
MIR582	Mir582	ENSG00000202601	NA	ENSMUSG00000076946	0	0	0	0	0.4143	0.2612	0	0	0.2544	0	0	0.5429	1.4467	4.7918	0	0	0	0	0	0	0	0	0	0	0	0	0	0	0	0	0	0	0	0	0	0	0	0	0	0	0	0	0	0	0
U6	U6	ENSG00000202112	NA	ENSMUSG00000089381	0	0	0	0	0	0	0	0.22	0	0	0	0	0	0	0	0	0	0	0	0	0	0	0	0	0	0	0	0	0	0	0	0	0	0	0	0	0	0	0	0	0	0	0	0	0
RNA5SP498	5S_rRNA	ENSG00000223274	NA	ENSMUSG00000088384	0	0	0	0	0	0	0	0	0.2274	0	0	0	0	0	0	0	0	0	0	0	0	0	0	0	0	0	0	0	0	0	0	0	0	0	0	0	0	0	0	0	0	0	0	0	0
MIR450B	Mir450b	ENSG00000216001	NA	ENSMUSG00000076050	0	0	0	0	0	0.2853	0	1.1028	0.2495	0	0	0.5528	0	2.6846	0	0	0	0	0	0	0	0	0	0	0	0	0	0	0	0	0	0	0	0	0	0	0	0	0	0	0	1.0144	0	0	0
U6	U6	ENSG00000251703	NA	ENSMUSG00000088804	8.5043	4.2734	10.5513	12.171	11.1911	8.5195	7.0846	0	0.699	0	0	0.9556	1.1514	0	0	0	0	0	0	0	0	0	0	0	0	0	0	0	0	0	0	0	0	0	0	0	0	0	0	0	0	0	0	0	0
MIR412	Mir412	ENSG00000199012	NA	ENSMUSG00000065570	0	0	0	0.6392	5.1053	1.8818	0	0.8801	0.5297	3.789	0	0.5569	4.4223	2.6753	0	0	0	0	0	0	0	0	0	0	0	0	0	0	0	0	0	0	0	0	0	0	0	0	0	0	0	0	0	0	0
RNA5SP331	5S_rRNA	ENSG00000201856	NA	ENSMUSG00000088475	0	0	0	0	0	0	0	0	0.3286	0	0	0	0	0	0	0	0	0	0	0	0	0	0	0	0	0	0	0	0	0	0	0	0	0	0	0	0	0	0	0	0	0	0	0	0
MIR132	Mir132	ENSG00000207724	NA	ENSMUSG00000065537	0	0	0	0	0	0	0	0.3688	0	0	0	0	0	0	0	0	0	0	0	0	0	0	0	0	0	0	0	0	0	0	0	0	0	0	0	0	0	0	0	0	0	0	0	0	0
U6	U6	ENSG00000200388	NA	ENSMUSG00000064843	0	0	0	0.511	0.1891	0.2399	0	0	0	0	0	0	0	1.5997	0	0	0	0	0	0	0	3.9856	0	0	0	2.706	0.6736	0	0	0	0	0	0	0.5904	0.6862	0.546	0.9204	0	0	1.0755	0	0.5827	0	0	0
U6	U6	ENSG00000252832	NA	ENSMUSG00000088812	0	0	0	0	0	0	0	0.0989	0	0	0	0	0	0	0	0	0	0	0	0	0	0	0	0	0	0	0	0	0	0	0	0	0	0	0	0	0	0	0	0	0	0	0	0	0
MIR195	Mir195	ENSG00000207929	NA	ENSMUSG00000065411	0	0	0	0	0	0	0	0.2418	0.2374	0	0	0	0	0	0	0	0	0	0	0	0	0	0	0	0	0	0	0	0	0	0	0	0	0	0	0	0	0	0	0	0	0	0	0	0
U6	U6	ENSG00000206601	NA	ENSMUSG00000065381	10.5343	5.793	16.477	6.0447	4.1544	6.3541	0	0	0	0	0	0	0	0	0	0.7204	0.9499	1.5822	0.2983	1.1095	0	0	0	0	0	0	0	0	0	0	0	0	0	0	0	0	0	0	0	0	0	0	0	0	0
MIR378A	mmu-mir-378a	ENSG00000199047	NA	ENSMUSG00000093026	3.9856	0	0	2.242	7.034	3.9922	0	0	0	0	0	0	0	0	0	0	0	0	0.4391	0	0.4581	0	0	0	0	0	0	0	0	0	0	1.8571	0	0	0	0	0	0	0	0	0	0.543	0	0	0
U6	U6	ENSG00000207461	NA	ENSMUSG00000077598	0	0	0	0	0	0	0	0	0	0	0	0	0	0	0	0	0	0	0	0	0	0	0	0	0	0	0	0	0	0	0	0	0	0	0	0	0	0	0	0	0	0	0	0	0
U2	U2	ENSG00000252847	NA	ENSMUSG00000077419	0	0	0	0	0	0	0	1.2724	0.1385	0	0	0	0.116	0	0	0	0	0	0	0	0	0	0	0	0	0	0	0	0	0	0	0	0	0	0	0	0	0	0	0	0	0	0	0	0
MIR184	Mir184	ENSG00000207695	NA	ENSMUSG00000065596	0	0	0	0	0	0	0	0	0	0	0	0	0	0	0	0	0	0	0	0	0	0	0	0	0	0	0	0	0	0	0	0	0	0	0	0	0	0	0	0	0	0	0	0	0
MIR484	Mir484	ENSG00000202641	NA	ENSMUSG00000070074	0	0	0	0	0	0	0	12.1828	5.6936	8.319	6.9082	5.2348	1.8391	10.5666	8.1602	0	0	0	0	0	0	0	0	0	0	0	0	0	0	0	0	0	0	0	0	0	0	0	0	0	0	0	0	0	0
SNORA19	SNORA19	ENSG00000251822	NA	ENSMUSG00000089491	0	0	0	0	0	0	0	0	0	0	0	0	0	0	0	0	0	0	0	0	0	0	0	0	0	0	0	0	0	0	0	0	0	0	0	0	0	0	0	0	0	0	0	0	0
MIR204	Mir204	ENSG00000207935	NA	ENSMUSG00000065507	1.466	0	1.9747	0	0	0	0	0	0	0	0	0	0	0	0	0	0	0	0	0	0	0	0	0	0	0	0	0	0	0	0	0	0	0	0	0	0	0	0	0	0	0	0	0	0
U6	U6	ENSG00000200575	NA	ENSMUSG00000064845	4.5648	6.6349	0.6295	6.7454	3.7415	4.3836	0	0	0	0	0	0	0	0	0	0	0	0	0	0	0	0	0	0	0	0	0	0	0	0	0	0	0	0	0	0	0	0	0	0	0	0	0	0	0
U6	U6	ENSG00000206836	NA	ENSMUSG00000088172	0	0	0	0	0.3939	0	0	0.2083	0.057	0	0	0	0	0	0	0	0	0	0	0.3456	0	0	0	0	0	0	0	0	0	0	0	0	0	0	0	0	0	0	0	0	0	0	0	0	0
U1	U1	ENSG00000253089	NA	ENSMUSG00000064943	0	0	0	0	0	0	0	12.2725	3.5988	0.8605	3.8457	0.8804	0.8256	0	1.0898	0	0	0	0	0	0	0	0	0	0	0	0	0	0	0	0	0	0	0	0	0	0	0	0	0	0	0	0	0	0
RNA5SP505	5S_rRNA	ENSG00000201618	NA	ENSMUSG00000089477	0	0	0	0	0	0.1103	0	0	0	0	0	0	0	0	0	0	0	0	0	0	0	0	0	0	0	0	0	0	0	0	0	0	0	0	0	0	0	0	0	0	0	0	0	0	0
RNU6-9	U6	ENSG00000206932	NA	ENSMUSG00000065164	28.102	12.2004	22.8025	112.342	151.526	107.73	0	0	0	0	0	0	0	0	0	0.3051	0	0.2624	0	0.6801	0	26.3354	1.8812	8.4353	0	21.43	4.7812	0	7.9174	5.425	0.6951	9.3714	0.7701	1.7	0.6592	1.4427	1.93	1.5631	4.5905	0.9495	12.4741	4.0525	10.7817	0	4.9614
U6	U6	ENSG00000212305	NA	ENSMUSG00000064526	1.2783	0	0	0	0	0	0	0	0.174	0	0	0	0	0	0	0	0	0	0	0	0	0	0	0	0	0	0	0	0	0	0	0	0	0	0	0	0	0	0	0	0	0	0	0	0
MIR196A2	Mir196a-2	ENSG00000207924	NA	ENSMUSG00000065488	0	0	0	0.5275	0.2241	0	0	0	0	0	0	0	0	0	0	0	0	0	0	0	0	0	0	0	0	0	0	0	0	0	0	0	0	0	0	0	0	0	0	0	0	0	0	0	0
RNA5SP77	n-R5s89	ENSG00000202264	NA	ENSMUSG00000065466	0	0	0	0	0	0	0	0	0	0	0	0	0	0	0	0	0	0	0.294	0	0	0	0	0	0	0	0	0	0	0	0	0	0	0	0	0	0	0	0	0	0	0	0	0	0
MIR432	Mir432	ENSG00000207793	NA	ENSMUSG00000087855	0	0	0	14.8371	26.0403	13.2801	20.2786	49.7579	32.4547	11.4727	12.9464	9.1118	30.8842	19.9142	22.0224	0	0	0	0	0	0	0	0	0	0	0	0	0	0	0	0	0	0	0	0	0	0	0	0	0	0	0	0	0	0
MIR219-2	Mir219-2	ENSG00000207955	NA	ENSMUSG00000065485	0	0	0	0	0	0	0	0.2308	0	0	0	0	0	0	0	0	0	0	0	0	0	0	0	0	0	0	0	0	0	0	0	0	0	0	0	0	0	0	0	0	0	0	0	0	0
RNA5SP171	5S_rRNA	ENSG00000212373	NA	ENSMUSG00000088680	0	0	0	0	0	0	5.4498	8.4261	2.1625	1.0284	0.4667	0	0	2.965	2.1618	0	0	0	0	0	0	0	0	0	0	0	0	0	0	0	0	0	0	0	0	0	0	0	0	0	0	0	0	0	0
RNU2-7P	U2	ENSG00000222726	NA	ENSMUSG00000084678	2.6767	1.3579	1.5162	0.4489	1.483	0.6004	0	0	0	0	0	0	0	0	0	0.1456	0.3568	0.3665	0.6848	0.2521	0.6348	0	0	0	0	0	0	0	0	0	0	0	0	0	0	0	0	0	0	0	0	0	0	0	0
SNORA71	SNORA71	ENSG00000201393	NA	ENSMUSG00000064405	0	0	0	0	0	0	0	0	0	0	0	0	0	0	0	0	0	0	0	0	0	0	0	0	0	0	0	0	0	0	0	0	0	0	0	0	0	0	0	0	0	0	0	0	0
SNORA51	SNORA51	ENSG00000207427	NA	ENSMUSG00000065287	47.811	156.43	36.0827	45.1312	161.791	91.1093	425.95	1177.03	259.326	290.886	381.697	387.961	326.799	100.832	330.895	1.4331	1.0298	1.4791	0.7895	0.846	1.435	0	0	0	0	0	0	0	0	0	0	0	0	0	0	0	0	0	0	1.6819	0	0	0	4.3639	0
RNU6-38	U6	ENSG00000206812	NA	ENSMUSG00000065875	0	0	0	0	0	0	0	0	0	0	0	0	0	0	0	0	0	0	0	0	0	0	0	0	0	0	0	0	0	0	0	0	0	0	0	0	0	0	0	0	0	0	0	0	0
U2	U2	ENSG00000222598	NA	ENSMUSG00000084606	0	0	0	0	0	0	0	0	0	0	0.207	0	0	0	0	0	0	0	0	0	0	0	0	0	0	0	0	0	0	0	0	0	0	0	0	0	0	0	0	0	0	0	0	0	0
RNU1-24P	U1	ENSG00000201155	NA	ENSMUSG00000088543	0	0	0	0	0	0	0	0	0	0	0	0	0	0	0	0	0	0	0	0	0	0	0	0	0	0	0	0	0	0	0	0	0	0	0	0	0	0	0	0	0	0	0	0	0
7SK	7SK	ENSG00000222069	NA	ENSMUSG00000087946	0	0	0	0	0	0	0	0	0.1114	0	0	0	0	0	0	0	0	0.1045	0	0	0	0	0	0	0	0	0	0	0	0	0	0	0	0	0	0	0	0	0	0	0	0	0	0	0
MIR206	Mir206	ENSG00000207604	NA	ENSMUSG00000065559	0	0	0	0	0	0	0	0	0	0	0	0	0	0	0	0	0	0	0	0	0	0	0	0	0	0	0	0	0	0	0	0	0	0	0	0	0	0	0	0	0	0	0	0	0
U6	U6	ENSG00000200814	NA	ENSMUSG00000089306	0	0	0	0	0	0	0	0	0	0	1.0615	0.8866	0	0	0	0	0	0	0	0	0	0	0	0	0	0	0	0	0	0	0	0	0	0	0	0	0	0	0	0	0	0	0	0	0
U6	U6	ENSG00000253084	NA	ENSMUSG00000089189	0	0	0	0	0	0	0	0	0	0	0	0	0	0	0	0.9223	1.045	3.0663	1.6651	2.4004	1.9963	0	0	0	0	0	39.3915	0	0	0	13.0006	0	0	119.74	1.4647	0	0	0	0	0	0	0	0	0	0
MIR877	Mir877	ENSG00000216101	NA	ENSMUSG00000077931	0	0	0	0	0	0	0	0	0	0	0	0	0	0	0	0	0	0	0	0	0	0	0	0	0	0	0	0	0	0	0	0	0	0	0	0	0	0	0	0	0	0	0	0	0
MIR218-2	Mir218-2	ENSG00000207739	NA	ENSMUSG00000065583	0	0	0	0	0.1313	0.1816	3.0027	1.0313	2.1306	0	0.53	0	1.0869	3.8164	1.0777	0.2761	0	0	0	0	0	0	0	0	0	0	0	0	0	0	0	0	0	0	0	0	0	0	0	0	0	0	0	0	0
SNORA81	SNORA81	ENSG00000221420	NA	ENSMUSG00000088895	0	0	0	0	0	0	47.0879	133.998	27.6269	22.928	19.2216	10.9779	18.98	10.7406	12.8342	0	0	0	0	0	0	0	0	0	0	0	0	0	0	0	0	0	0	0	0	0	0	0	0	0	0	0	0	0	0
MIR502	Mir500	ENSG00000208007	NA	ENSMUSG00000070108	1.8212	0	0	0	0.2245	0.2498	0	0	0	0	0	0	0	0	0	0	0	0	0	0	0	0	0	0	0	0	0	0	0	0	0	0	0	0	0	0	0	0	0	0	0	0	0	0	0
MIR367	Mir367	ENSG00000199169	NA	ENSMUSG00000065413	111.422	300.349	275.622	33.3594	38.7687	27.4947	0	0	0.2422	0	0	0	0	0	0	44.5716	37.3992	5.4482	46.5101	50.4587	70.222	0	0	0	0	0	0	3.0765	0	2.8169	1.2992	0	0	0.6255	0	0	0	0	1.4899	0	0	0.8911	0	0	0
U6	U6	ENSG00000252452	NA	ENSMUSG00000084453	2.6264	7.8998	7.3246	0.6597	2.2555	1.9106	3.1752	3.6804	3.9678	5.8776	4.3013	7.3701	8.7522	4.3956	1.5249	0	0	0	0	0	0	0	0	0	0	0	0	0	0	0	0	0	0	0	0	0	0	0	0	0	0	0	0	0	0
U6	U6	ENSG00000202428	NA	ENSMUSG00000093905	0	0	0	0	0	0	0	0	0	0	0	0	0	0	0	0	0	0	0	0	0	0	0	0	0	0	0	0	0	0	0	0	0	0	0	0	0	0	0	0	0	0	0	0	0
7SK	7SK	ENSG00000222826	NA	ENSMUSG00000088456	0	0	0	0	0	0.0734	0	0	0.4688	0.4324	0	0	0	0	0	0	0	0	0	0	0	0	0	0	0	0	0	0	0	0	0	0	0	0	0	0	0	0	0	0	0	0	0	0	0
MIR23A	Mir23a	ENSG00000207980	NA	ENSMUSG00000065611	4.3182	18.3877	7.3584	11.6466	29.7276	10.7329	0	1.4694	2.6382	1.3999	0	1.0776	4.0553	0	0	0	0	0.3499	0	0.8493	0.5128	0	0	0	0	0	0	0	0	0	0	0	0	0	0	0	0	0	0	0	0	0	0	0	0
U6	U6	ENSG00000201433	NA	ENSMUSG00000087714	0	0	0	0	0	0	0	0	0	0	0	0	0	0	0	0	0	0.2398	0	0	0	0	0	0	0	0	0	0	0	0	0	0	0	0	0	0	0	0	0	0	0	0	0	0	0
RNA5SP296	5S_rRNA	ENSG00000222455	NA	ENSMUSG00000088207	0	0	0	0	0	0	0	0	0	0	0	0	0	0	0	0	0	0	0	0	0	0	0	0	0	0	0	0	0	0	0	0	0	0	0	0	0	0	0	0	0	0	0	0	0
U1	U1	ENSG00000200807	NA	ENSMUSG00000064762	0	0	0	0	0.1324	0	0	0	0	0	0	0	0	0	0	0	0	0	0	0	0	0	0	0	0	0	0	0	0	0	0	0	0	0	0	0	0	0	0	0	0	0	0	0	0
7SK	7SK	ENSG00000252036	NA	ENSMUSG00000088416	0	0.8326	0	0.1814	0.0779	0	1.2943	0	0	0	0	0	0	0	0	0	0	0	0	0	0	0	0	0	0	0	0	0	0	0	0	0	0	0	0	0	0	0	0	0	0	0	0	0	0
MIR24-1	Mir3074-1	ENSG00000207617	NA	ENSMUSG00000092741	0	0	0	0	0.2737	0	0	2.723	1.3966	2.0994	0	1.3641	3.0856	0	1.382	0	0	0	0	0	0	0	0	0	0	0	0	0	0	0	0	0	0	0	0	0	0	0	0	0	0	0	0	0	0
U6	U6	ENSG00000252569	NA	ENSMUSG00000089498	0	0	0	0	0	0	0	0	0	0	0	0	0	0	0	0	0	0	0	0.3313	0	0	0	0	0	0	0	0	0	0	0	0	0	0	0	0	0	0	0	0	0	0	0	0	0
U1	U1	ENSG00000253000	NA	ENSMUSG00000087754	0	0	0	0	0	0	0	0.3866	0.452	1.0164	0.4351	0.4175	0	1.4651	0	0	0	0	0	0	0	0	0	0	0	0	0	0	0	0	0	0	0.5837	0	0	0	0	0	0	0	0	0	0	0	0
RNA5SP516	n-R5s169	ENSG00000201000	NA	ENSMUSG00000065044	0	0	0	0	0	0.1829	0	0.5748	0	0	0.4741	0.4431	0	0	0	0	0	0	0	0	0	0	0	0	0	0	0	0	0	0	0	0	0	0	0	0	0	0	0	0	0	0	0	0	0
MIR335	Mir335	ENSG00000199043	NA	ENSMUSG00000065501	1.9664	0	7.1644	1.0985	2.4584	1.9848	0	3.6421	4.1309	8.5145	5.8782	8.0289	9.8657	10.9103	4.898	0	0	0	0	0	0	0	0	0	0	0	0	0	0	0	0	0	0	0	0	0	0	0	0	0	0	0	0	0	0
U6	U6	ENSG00000212359	NA	ENSMUSG00000084593	0	0	0	0	0	0	3.7601	0.5102	0.4151	0	0	0	0	0	0	0	0	0	0	0	0	0	0	0	0	0	0	0	0	0	0	0	0	0	0	0	0	0	0	0	0	0	0	0	0
U1	U1	ENSG00000212473	NA	ENSMUSG00000064553	0	0	0	0	0	0.1686	0	0	0	0	0	0	0	0	0	0.4159	0.9071	0.2131	0.5601	0.4832	0.9585	0	0	0	0	0	0	0	30.0502	0	0	0	0	0	0	0	0	0	0	0	0	0	0	54.2621	0
snoU109	snoU109	ENSG00000252640	NA	ENSMUSG00000088308	0	0	0	0	0	0	59.0979	123.302	30.0578	67.778	77.3439	58.7091	53.4535	27.6959	27.9919	0	0	0	0	0	0	0	0	0	0	0	0	0	0	0	0	0	0	0	0	0	0	0	0	0	0	0	0	0	0
MIR216B	Mir216b	ENSG00000211520	NA	ENSMUSG00000076318	0	0	0	0	0	0	0	0	0	0	0	0	0	0	0	0	0	0	0	0	0	0	0	0	0	0	0	0	0	0	0	0	0	0	0	0	0	0	0	0	0	0	0	0	0
SNORD105	SNORD105	ENSG00000209645	NA	ENSMUSG00000077702	1.5309	2.6925	0	2.6486	1.8422	1.4112	0	0	0	0	0	0	0	0	0	0	0	0	0	0.1121	0	0	0	0	0	0	0	0	0	0	0	0	0	0	0	0	0	0	0	0	0	0	0	0	0
U1	U1	ENSG00000201737	NA	ENSMUSG00000089274	0	0	0	0	0	0	0	0	0	0	0	0	0	0	0	0	0	0	0	0	0	0	0	0	0	0	0	0	0	0	0	0	0	0	0	0	0	0	0	0	0	0	0	0	0
MIR410	Mir410	ENSG00000199092	NA	ENSMUSG00000065497	0	0	0	4.2587	10.5782	9.7573	0	0	0	0	0	0	0	0	0	0	0	0	0.0644	0	0	0	0	0	0	0	0	0	1.2881	0	0	0	0	0	0	0	0	0	0	0	0	0	0	0	0
U6	U6	ENSG00000201687	NA	ENSMUSG00000089018	0	0	0	0	0	0	0	0	0	0	0	0	0	0	1.4992	0	0	0	0	0.2896	0	0	0	0	0	0	0	0	0	0	0	0	0	0	0	0	0	0	0	0	0	0	0	0	0
MIR98	Mir98	ENSG00000207787	NA	ENSMUSG00000065536	0	3.98	6.3167	13.7917	10.8034	11.2594	11.21	7.2215	4.6575	1.0553	9.0014	4.4179	0.5069	0	4.6237	0.238	0	0	0	0	0.2655	0	5.4843	0	0	0	0	0	0	2.3659	3.7285	0	0	2.6089	0	0	7.1822	0	0	5.9831	0	0	0	30.7039	5.2908
MIR92B	Mir92b	ENSG00000208011	NA	ENSMUSG00000076255	2.807	2.5095	1.3529	1.4961	2.3259	1.3333	0	2.6791	0.7448	0	0.179	0	1.4119	0	1.8373	0.2678	1.2004	0.5593	0	0.6438	0	0	0	0	0	0	0	0	0	0	0	0	0.6589	0	0	0	0	0	0	0	0	0	0	0	0
AL354741.1	CT025701.1	ENSG00000239050	NA	ENSMUSG00000087744	0	0	0	0	0	0	0	0.279	0.2359	0	0	0	0	0	0	0	0	0	0	0	0	0	0	0	0	0	0	0	0	0	0	0	0	0	0	0	0	0	0	0	0	0	0	0	0
SNORA62	SNORA62	ENSG00000252443	NA	ENSMUSG00000065269	0	0	0	0	0	0	0	0	0	0	0	0	0	0	0	0	0	0	0	0	0	0	0	0	0	0	0	0	0	0	0	0	0	0	0	0	0	0	0	0	0	0	0	0	0
MIR148A	Mir148a	ENSG00000199085	NA	ENSMUSG00000065505	0	0	0	0.6572	1.8185	1.6364	7.3729	5.7092	1.9635	7.0618	3.7954	4.579	12.7654	8.8943	5.999	0	0	0	0	0	0	0	1.6543	0	0	0	0	0	0	0	0	0	0	0	0	0	0	0	1.7913	1.3034	0	0	0	0	0
MIR450A2	Mir450-2	ENSG00000207755	NA	ENSMUSG00000076399	0	2.1581	0	0	0	0.4413	0	0	0	0	0	0	0	0	0	0	0.2778	0.3328	0	0	0	0	0	0	0	0	0	0	0	0	0	0	0	0	0	0	0	0	0	0	0	0.7036	0	0	0
MIR187	Mir187	ENSG00000207797	NA	ENSMUSG00000065532	2.3851	4.1286	1.198	0	0	0	0	0.3848	0	0	0	0	0	0	0	0.2311	0	0	0.272	0.9034	0	0	0	0	0	0	0	0	0	0	0	0	0	0	0	0	0	0	0	0	0	0	0	0	0
U6	U6	ENSG00000251980	NA	ENSMUSG00000065648	0	0	0	0	0	0	0	0	0	0	0	0	0	0	0	0	0	0	0	0	0	0	0	0	0	2.4839	0	0	0	0	0	0	0	0	0	0	0.7283	0	0	0	0	0	0	0	0
U3	U3	ENSG00000222666	NA	ENSMUSG00000077403	0	0	0	0	0	0	0	0	0	0	0	0	0	0	0	0	0	0	0	0	0	0	0	0	0	0	0	0	0	0	0	0	0	0	0	0	0	0	0	0	0	0	0	0	0
MIR133A2	Mir133a-2	ENSG00000207764	NA	ENSMUSG00000065460	0	0	0	0	0	0	0	0	0	0	0	0	0	0	0	0	0	0	0	0	0	0	0	0	0	0	0	0	0	0	0	0	0	0	0	0	0	0	0	0	0	0	0	0	0
MIRLET7B	Mirlet7b	ENSG00000207875	NA	ENSMUSG00000065564	0	0	0	0	0	0	0	0.242	1.0371	1.2232	0	0.5097	0	0	0	0	0	0	0	0	0	0	0	0	0	0	0	0	0	0	0	0	0	0	0	0	0	0	0	0	0	0	0	0	0
MIR7-1	Mir7-1	ENSG00000207603	NA	ENSMUSG00000065434	0	0	0	0	0	0	63.0838	50.51	46.4955	33.5597	31.2837	30.5423	29.6398	6.8887	44.9395	0	0	0	0	0	0	0	0	0	0	0	0	0	0	0	0	0	0	0	0	0	0	0	0	0	0	0	0	0	0
MIR375	Mir375	ENSG00000198973	NA	ENSMUSG00000065616	0	0	0	0	0	1.8678	0	0	0	0	0	0	0	0	0	0	0	0	0	0	0	0	0	0	0	0	0	0	0	0	0	0	0	0	0	0	0	0	0	0	0	0	0	0	0
Y_RNA	Y_RNA	ENSG00000199263	NA	ENSMUSG00000065721	0	0	0	0	0	0	0	24.3274	6.3808	55.2685	101.955	148.465	115.975	6.9046	84.8396	0	0.301	0	0	0	0	0	0	0	0	0	0	0	0	0	0	0	0	0	0	0	0	0	0	0	0	0	0	0	0
7SK	7SK	ENSG00000223117	NA	ENSMUSG00000065645	0	0	0.4647	0.8732	0.5897	0.8484	0	1.2616	0.5612	0.9819	0.4426	0.2803	0	1.0949	0	0.0935	0	0	0	0	0	0	0	0	0	0	0	0	0	0	0	0	0	0	0	0	0	0	0	0	0	0	0	0	0
MIR143	Mir143	ENSG00000208035	NA	ENSMUSG00000065445	1.2021	0	1.5129	0	0	0	0	1.7196	1.9647	0	0	1.3473	0	2.6124	2.1414	0	0	0	0	0	0.2717	0	0	0	0	0	0	0	0	0	0	0	0	0	0	0	0	0	0	0	0	0	0	0	0
SNORA75	SNORA75	ENSG00000212593	NA	ENSMUSG00000088340	0	0	0	0	0	0	0	0	0	0	0	0	0	0	0	0	0	0	0	0	0	0	0	0	0	0	0	0	0	0	0	0	0	0	0	0	0	0	0	0	0	0	0	0	0
MIR16-1	Mir16-1	ENSG00000208006	NA	ENSMUSG00000092995	1.4594	0	0	0	0	0	3.9523	0.8228	0.9322	14.3838	16.4238	15.5566	2.9811	9.5156	13.2274	0	0	0	0	0	0	0	0	0	0	0	0	0	0	0	1.7729	0	0	0	0	0	0	0	0	2.2708	0	0	0	0	0
MIR215	Mir215	ENSG00000207590	NA	ENSMUSG00000065562	0	0	0	0	0	0	0	0	0	0	0	0	0	0	0	0.5695	0.4201	0	0	0	0.3438	0	0	0	0	0	0	0	0	0	0	0	0	0	0	0	0	0	0	0	0	0	0	0	0
U1	U1	ENSG00000200745	NA	ENSMUSG00000064543	0	0	0	0	0.1275	0.1233	0	0	0	0	0	0	0	0	0	0	0	0	0	0	0	0	0	0	0	0	0	0	0	0	0	0	0	0	0	0	0	0	0	0	0	0	0	0	0
MIR302C	Mir302c	ENSG00000199102	NA	ENSMUSG00000065482	1961.79	1244.76	518.971	296.599	358.093	277.699	0	1.0957	0.6154	2.833	5.3181	4.2129	1.4318	2.6832	0	46.1181	60.1375	49.0585	48.2968	48.6261	113.879	0	0	0	0	0	0	0	0	0	0	0	0	0	0	0	0	0	0	0	0	0	0	0	0
U6	U6	ENSG00000212221	NA	ENSMUSG00000089292	0	0	0	0	0	0	31.2508	9.7561	7.1702	8.1702	13.3783	15.7436	12.5625	19.7195	15.8429	0	0	0	0	0	0	0	0	0	0	0	0	0	0	0	0	0	0	0	0	0	0	0	0	0	0	0	0	0	0
SNORD63	SNORD63	ENSG00000222937	NA	ENSMUSG00000089239	40.2315	25.2837	18.6172	51.2383	76.5098	81.0789	72.6008	45.6708	37.3715	41.957	57.646	57.2414	44.7302	5.353	37.395	2.1212	1.9555	2.9908	4.4641	5.3317	2.122	0	0	0	7.0681	0	0	0	0	0	0	7.7308	0	0	0	0	0	0	0	0	0	0	0	0	0
RNU6-10	U6	ENSG00000206763	NA	ENSMUSG00000065373	1.4798	3.3731	3.0067	3.4204	1.1676	1.2247	0	0	0	0	0	0	0	0	0	0	0	0	0	0	0	0	0	0	0	0	0	0	0	0	0	1.0623	0	0	0	0	0	0	0	2.1482	0	0.7303	1.8749	0	0
RNA5SP110	n-R5s40	ENSG00000199508	NA	ENSMUSG00000064409	0	0	0	0	0	0	0	23.7539	7.9241	3.9324	5.718	8.9333	4.9235	6.0901	4.0479	0	0	0	0	0	0	0	0	0	0	0	0	0	0	0	0	0	0	0	0	0	0	0	0	0	0	0	0	0	0
U6	U6	ENSG00000200728	NA	ENSMUSG00000065173	0	0	0	0	0	0	0	0	0	0	0	0	0	0	0	0	0	0	0	0	0	0	0	0	2.1184	0	0	0	0	0.9675	1.349	0	0	0	0	0	0	0	0	0	0	0.6828	2.1562	0	0
MIR101-1	Mir101a	ENSG00000199135	NA	ENSMUSG00000065451	3.1161	3.6089	2.1813	2.3208	0.6573	0.8724	0	0	0	0	0	0	0	0	0	0	0	0.3699	0.4794	0	0	0	0	0	0	0	0	0	0	0	0	0	0	0	0	0	0	0	0	0	0	0	0	0	3.5857
SNORA61	SNORA61	ENSG00000207311	NA	ENSMUSG00000077622	0	0	0	0	0	0	0	0	0	0	0	0	0	0	0	0	0	0	0	0	0	0	0	0	0	0	0	0	0	0	0	0	0	0	0	0	0	0	0	0	0	0	0	0	0
MIR433	Mir433	ENSG00000207569	NA	ENSMUSG00000070072	0	0	3.211	87.384	94.7529	77.6879	12.2653	11.5752	22.3903	3.0841	9.6729	9.1853	28.0199	16.0598	12.2954	0	0	0	0	0	0	0	0	0	0	0	0	0	0	0	0	0	0	0	0	0	0	0	0	0	0	0	0	0	0
RNA5SP20	n-R5s150	ENSG00000251785	NA	ENSMUSG00000084654	0	0	0	0	0	0	0	0	0	0	0	0	0	0	0	0	0	0	0	0	0	0	0	0	0	0	0	0	0	0	0	0	0	0	0	0	0	0	0	0	0	0	0	0	0
SNORA35	SNORA35	ENSG00000222687	NA	ENSMUSG00000084421	52.366	105.36	42.5486	74.7699	82.4357	52.5802	43.4504	87.8171	25.5001	15.4337	20.5744	13.8897	14.3245	12.515	19.2637	0.2202	0	0	0	0	0.2888	0	0	0	0	0	0	0	0	0	0	0	0	0	0	0	0	0	0	0	0	0	0	0	0
MIR15A	Mir15a	ENSG00000207718	NA	ENSMUSG00000093007	0	0	0	0	0.8674	0.3219	14.8434	24.9847	12.7494	25.4141	32.6561	8.9361	6.0788	20.3347	12.3108	0	0	0	0	0	0	0	0	0	0	0	0	0	0	0	0	0	0	0	0	0	0	0	0	0	0	0	0	0	0
DEFB1	Defb1	ENSG00000164825	13214	ENSMUSG00000044748	0	0	0	0	0	0	0	0.0529	0.0226	0	0	0	0	0.1927	0	0.0558	0	0.0264	0.1264	0.0799	0.0794	0	0	0	0	0	0	0	0	0	0	0	0	0	0	0	0	0	0	0	0	0	0	0	0
ITIH4	Itih4	ENSG00000055955	16427	ENSMUSG00000021922	0.0593	0.1662	0	0.0485	0.1533	0.1617	0	0.0413	0.1267	0	0.0147	0.0166	0	0.0532	0	0.0577	0.0684	0.0613	0.0238	0.0409	0.0347	0.0372	0	0	0	0	0	0	0	0	0	1.2275	0	0	0	0	0	0	0	0	0	0	0	0	0
SGK223	D8Ertd82e	ENSG00000182319	244418	ENSMUSG00000050271	12.448	10.9113	15.9678	4.7941	6.7917	5.8729	3.5671	2.5147	5.0691	1.4078	1.0713	1.8418	1.0831	1.6206	1.3332	12.019	6.6966	12.9416	9.8328	14.3885	8.938	0.726	0	0	0.0401	0	5.4113	5.4779	0.3425	3.183	10.7066	1.1831	0.0886	0.1527	1.4714	0.5349	0.307	3.2735	1.2201	0.596	0.0704	11.0436	1.0418	2.0843	2.7207
CLDN23	Cldn23	ENSG00000253958	71908	ENSMUSG00000055976	1.4568	1.3438	0.7175	1.005	1.4778	1.1976	0	0.013	0.0344	0	0.0418	0	0	0	0	0.6048	0.6068	0.6666	0.3389	0.5141	0.5951	0	0	0	0	0	0	0	0	0	0	0	0	0	0	0	0	0	0	0	0	0	0	0	0
MFHAS1	Mfhas1	ENSG00000147324	52065	ENSMUSG00000070056	31.1088	32.9308	37.1057	18.3832	20.9528	16.8499	1.8144	2.067	2.1562	0.5109	0.3885	1.0038	1.3073	1.0873	1.5413	20.0257	9.0266	22.4494	20.3341	18.5378	12.4189	6.227	8.9237	106.362	45.5657	78.5114	1.4785	15.9013	15.3937	19.2633	14.7687	3.3011	21.1829	24.201	20.4363	35.6501	6.9662	23.8338	15.6699	1.9172	0.5589	10.941	0.873	6.4399	7.744
ERI1	Eri1	ENSG00000104626	67276	ENSMUSG00000031527	17.3218	19.1809	8.0213	10.2829	9.3742	8.1276	24.3914	22.0679	18.9225	38.1077	41.5198	39.7395	26.0825	24.7955	30.0615	6.5496	5.3039	6.3575	7.6852	8.1641	7.0045	12.7435	2.1878	1.3482	23.2763	74.7198	11.0002	10.001	13.2286	26.2654	13.7296	4.7184	3.9004	28.5288	29.9112	6.3367	11.0873	4.0057	8.5868	4.9252	24.3372	11.731	0.4003	5.2038	13.5013
ARMC6	Armc6	ENSG00000105676	76813	ENSMUSG00000002343	20.6136	23.4666	18.7871	33.0139	36.5609	5.9366	5.3101	10.8057	8.9641	10.6002	16.5506	18.173	15.5251	15.0507	16.6894	13.7686	27.5298	29.4356	33.5951	30.3016	20.0718	81.3698	72.7942	14.5518	5.3973	0.851	26.7713	52.0188	48.9336	51.4389	50.3601	20.9871	81.9836	113.731	125.704	65.1612	87.0429	35.5637	82.0985	20.7643	1.0259	18.1478	304.844	97.0866	36.5233
PPP1R3B	Ppp1r3b	ENSG00000173281	244416	ENSMUSG00000046794	18.0379	10.5091	23.5599	3.9501	3.4611	3.7163	2.999	2.5882	2.9206	3.9508	3.9524	3.688	1.6093	1.9547	2.4059	15.271	14.5107	14.6209	79.6815	67.4702	104.541	2.2963	3.3671	17.4607	76.6339	93.1063	3.1137	7.8724	23.6904	25.5757	14.42	66.3691	2.9904	16.8679	1.0118	13.043	5.1632	2.3475	9.2042	2.6921	0.0483	0	12.3599	0.1327	7.9191
TNKS	Tnks	ENSG00000173273	21951	ENSMUSG00000031529	18.2618	17.7811	18.094	6.993	5.8088	1.8907	41.0616	23.7458	38.8489	16.8574	41.8279	39.9929	31.2195	51.5283	35.9117	4.6579	12.7387	12.0431	9.0157	7.4879	10.6172	1.2496	0.4632	2.102	1.1649	0.0352	7.0869	6.007	6.4255	7.5946	5.7002	3.4587	2.1842	6.2964	10.9124	1.4228	4.423	4.638	0.0621	4.6501	0.0588	3.9083	3.4574	7.1052	2.734
MSRA	Msra	ENSG00000175806	110265	ENSMUSG00000054733	0.864	0.4166	1.6876	0.2651	0.3087	0.2944	6.6422	10.9857	8.4252	7.4537	6.4931	6.1311	8.6637	8.3831	9.302	0.9995	1.3138	1.0039	0.822	0.78	0.7732	0	0	0	0	0.0525	0	0.973	0.1364	1.8348	1.4476	0.7585	0	18.5715	0.0424	4.9574	0	2.6384	0.3639	0.1186	25.9593	0.9606	0.2698	8.3268	0.2061
MUSTN1	Mustn1	ENSG00000243696	66175	ENSMUSG00000042485	0.1279	0.1625	0.2477	0.1694	0.0348	0.2016	0.8419	0.3084	0.6739	0.532	0.4458	0.5417	0.1016	0.535	0.3022	0.4243	0.5257	0.401	0.3752	0.3585	0.2026	0.0859	0.0389	0.0175	0.0382	0	0.0127	0.0574	0.1205	0.011	0.5153	0.075	0.0122	0	0	0	0.1039	0	0	0.018	0	0.1138	0.0699	0.0873	0.0759
PRSS55	Prss55	ENSG00000184647	71037	ENSMUSG00000034623	0	0	0	0.017	0	0	0	0	0	0	0	0.0317	0	0	0	0	0	0	0	0.0218	0	0	0	0	0	0	0	0	0	0	0	0	0	0	0	0	0	0	0	0	0	0	0	0	0
ABHD15	Abhd15	ENSG00000168792	67477	ENSMUSG00000000686	0.5668	1.2199	0.7629	2.7521	1.1035	3.7136	0.5178	0.2171	0.2489	0.4121	0.3117	0.5341	0.5462	0.5438	0.1513	0.9721	1.1675	0.9301	0.7448	0.6684	0.3285	19.7331	0.2777	6.8189	0	87.8339	2.8302	0	0	0.0291	0.4483	0	0.0458	0	0	0	0	0	0	0	0.2477	23.3142	11.4763	0	6.1831
RP1L1	Rp1l1	ENSG00000183638	271209	ENSMUSG00000046049	0.0546	0	0.1092	0.0598	0.0457	0.0636	0	0.0033	0	0	0	0	0	0	0	0.192	0.1468	0.026	0.148	0.1233	0.0531	0	0	0	0	0	0	0	0	0	0	0	0	0	0	0	0	0	0	0	0	0	0	0	0
C8orf74	4930578I06Rik	ENSG00000171060	67750	ENSMUSG00000021961	0	0	0	0	0	0	0	0	0	0	0	0	0	0	0	0	0	0	0	0	0	0	0	0	0	0	0	0	0	0	0	0	0	0	0	0	0	0	0	0	0	0	0	0	0
SOX7	Sox7	ENSG00000171056	20680	ENSMUSG00000063060	0.1245	0.1492	0.2403	0.2502	0.1484	0.2333	0.6867	0.1967	0.8	0	0.0146	0.0148	0.1078	0	0.0977	0.233	0.1733	0.0741	0.3107	0.382	0.2658	0	0.0302	0	0	0.0683	5.159	3.7475	0.7735	0.4779	12.0881	0.1889	0.0771	0.019	0.1028	114.407	0.0916	0.791	0	3.5336	0	0	0	0	2.8055
SLC25A42	Slc25a42	ENSG00000181035	73095	ENSMUSG00000002346	0.6082	0.8397	1.1117	0.9087	2.6508	2.9759	1.9638	1.9493	3.6203	1.3615	1.5612	2.1855	1.4326	0.6943	1.576	3.2261	2.7438	2.6906	3.6166	1.3938	3.6811	0.4515	1.2032	19.4368	0.0446	124.718	2.9676	0.3593	0	0.0318	0	5.1512	10.1864	38.4412	0.0213	9.823	0.0033	0.0142	1.1685	3.7849	0.2105	0	0	3.3014	0.0525
TMEM161A	Tmem161a	ENSG00000064545	234371	ENSMUSG00000002342	9.0419	8.592	5.636	7.316	9.6457	10.192	6.644	11.5785	10.5674	13.6963	12.8338	6.4817	9.4149	7.959	10.1931	15.0145	2.572	12.0705	13.8128	11.2504	14.9756	0.9714	0.1067	2.2616	0.6955	0.5914	30.1394	12.9618	9.9184	2.3127	2.2435	5.0059	6.0487	26.7897	11.3339	18.4492	17.9924	19.9136	16.4641	17.3694	31.623	27.1555	26.0247	8.6057	10.1107
PINX1	Pinx1	ENSG00000254093	72400	ENSMUSG00000021958	14.994	13.1076	2.0077	11.077	13.014	13.1427	16.4891	17.4422	18.3472	10.1057	8.7644	7.7333	8.4778	11.9791	12.1291	10.3283	10.3387	9.9931	5.547	11.3814	12.3247	23.0577	3.0839	6.8744	69.9296	0.1832	32.3165	20.959	0.9366	10.4682	12.1113	16.7588	25.8029	33.6879	40.6128	30.493	1.9616	15.1545	36.3646	13.53	0.3122	8.3286	0.3814	36.8267	9.5542
SPCS1	Spcs1	ENSG00000114902	69019	ENSMUSG00000021917	25.7602	21.5406	20.4961	19.7033	22.877	21.7203	30.5763	52.8545	36.2033	36.7072	21.283	36.9811	34.6151	41.0716	47.312	31.4151	10.2718	33.3189	42.5315	37.3339	42.2337	147.628	106.374	133.618	97.1188	222.854	173.406	145.261	166.838	243.615	155.161	193.721	60.7373	75.0501	96.418	105.811	223.108	64.9122	134.078	191.751	11.5678	73.5821	641.986	62.8969	89.1559
NEK4	Nek4	ENSG00000114904	23955	ENSMUSG00000021918	21.7916	19.654	6.0144	14.5628	13.1864	13.9248	14.5	15.055	11.8391	14.875	13.9582	13.2887	5.0053	14.7084	10.4747	10.0876	10.147	10.4603	4.6911	12.1141	13.9936	9.2317	1.4899	14.3939	47.8762	0.2271	12.9488	6.2416	25.3005	11.3819	10.2742	28.4966	3.9677	27.9076	1.2515	1.8726	40.5228	12.3344	15.3005	9.0609	6.7595	24.1299	0.9023	1.0866	8.6147
TP53I13	Trp53i13	ENSG00000167543	216964	ENSMUSG00000044328	3.77	2.8807	2.6457	3.5627	5.147	4.9185	1.6831	4.9105	4.0671	5.2428	2.5356	7.5507	6.812	5.9384	4.5025	0.8881	4.9801	4.9204	2.8295	3.0634	4.028	0	0.1033	0.0399	0	0	0	0	0	0	0	0	0	0	0	0	0	0	0	0	0	0	0	0	0
ITIH1	Itih1	ENSG00000055957	16424	ENSMUSG00000006529	0	0	0	0.032	0.0098	0.0041	0	0.0081	0.0198	0.0373	0.0147	0.0162	0	0	0.0491	0	0	0	0	0.0251	0	0	0	0	0	0	0	0	0	0	0	0	0	0	0	0	0	0	0	0	0	0	0	0	0
XKR6	Xkr6	ENSG00000171044	219149	ENSMUSG00000035067	3.3716	3.7707	4.2001	2.1478	2.8287	2.374	3.2181	1.9583	1.7726	0.2198	0.6262	0.6179	1.277	1.0354	1.0242	0.4675	1.6044	1.465	1.3683	1.5895	1.0776	0	0	0	0.0376	0.058	1.4505	5.158	12.0543	4.3926	6.7205	2.6849	17.943	0.7833	11.2163	0.1913	0.0983	0.0539	12.4731	6.4245	14.437	3.817	106.93	8.081	5.1306
MTMR9	Mtmr9	ENSG00000104643	210376	ENSMUSG00000035078	18.8932	5.8454	17.0456	16.7071	16.4178	15.1944	38.168	33.3028	17.5329	26.3524	24.7139	25.7829	30.015	25.7637	29.4382	6.5985	6.5324	7.0635	9.2574	9.9446	7.5984	10.7647	25.3807	19.1813	33.2012	33.8409	18.0875	27.9942	20.9912	37.8271	38.2863	20.2946	12.9136	14.0028	3.4523	29.1165	4.8908	16.9813	25.9983	9.8156	6.8151	24.2244	5.148	10.1117	38.8904
RFXANK	Rfxank	ENSG00000064490	19727	ENSMUSG00000036120	8.6619	8.4217	7.1845	6.1083	7.1234	7.8309	3.1517	3.5779	4.2499	1.7591	4.5343	5.0195	4.8088	3.9368	4.0842	10.4857	10.6344	11.2394	11.3991	9.9031	1.4289	17.2137	11.9383	5.0971	43.4413	16.4038	6.489	38.6768	25.2368	58.7242	20.7419	16.2935	88.2046	155.594	2.2039	56.8188	84.2981	32.3106	57.1158	31.85	370.334	45.5774	277.841	68.6694	18.828
FAM167A	Fam167a	ENSG00000154319	219148	ENSMUSG00000035095	0.0735	0.082	0.2944	0.1846	0.1554	0.1854	2.4184	1.5496	2.3469	0.2928	0.4044	0.3797	0.3393	0.4003	0.3744	0.4194	0.4774	0.4658	4.7971	5.1282	3.4656	0	0	0	0	0	0	0	0	0	6.1626	0	0.2618	0	0	0.0126	0	0	0	0	0	0	0.0407	0.0268	0
BLK	Blk	ENSG00000136573	12143	ENSMUSG00000014453	0	0	0	0	0	0.0042	0.1626	0	0.009	0	0	0	0	0	0	0.0054	0	0	0	0.0119	0.002	0	0	0	0	0	0	0	0	0	0	0	0	0	0	0	0	0	0	0	0	0	0	0	0
GIT1	Git1	ENSG00000108262	216963	ENSMUSG00000011877	2.6961	8.2736	9.9047	17.5336	18.0711	17.0945	20.0281	7.5187	31.0486	12.2466	13.4346	12.5935	18.3404	26.1534	19.2783	16.6761	16.8259	15.4479	12.9073	10.5154	8.6465	6.8886	7.6927	4.5876	0.6279	0.0398	9.4528	0	0.9761	1.4999	1.0314	1.3707	14.6344	1.1203	0.0131	4.0884	9.1869	0.7096	0.0704	7.7177	73.2938	2.4225	0.1728	0.3692	0.4579
GATA4	Gata4	ENSG00000136574	14463	ENSMUSG00000021944	0.0292	0.2023	0.0914	1.6614	2.3328	1.8758	1.5875	1.4203	1.7968	1.1318	0.8997	0.7585	0.2067	0.3327	0.0945	0.2428	0.2339	0.2239	5.5227	0.9653	7.4146	0.146	0.0476	0.2079	214.757	0.6493	0.0201	0	0.0422	0	0.9613	0	0	0	0	0	0	2.0596	0	0	0.1489	0	0.022	0	0
NEIL2	Neil2	ENSG00000154328	382913	ENSMUSG00000035121	6.4737	7.6966	6.5586	5.978	6.141	7.252	3.9959	4.2946	3.3085	7.0119	6.0635	1.0684	2.2222	2.8476	1.688	6.5479	7.6052	6.3076	5.9107	6.2526	7.3653	9.7396	4.8955	0.6045	0.0611	0.0368	0.8313	0.1764	0.7076	8.4189	0.5725	3.081	2.3128	0.7096	0.0236	0.9009	6.9724	6.084	1.7608	1.4895	1.2669	19.6198	0.9623	0.0786	8.7568
FDFT1	Fdft1	ENSG00000079459	14137	ENSMUSG00000021273	70.3224	77.0908	76.912	52.2781	58.2583	56.0731	44.1112	84.0274	59.584	102.93	85.6836	92.0486	73.9613	38.0279	84.2598	190.089	208.725	180.455	126.744	40.3366	182.759	59.9727	33.596	70.5172	92.25	2.6112	79.5891	86.7057	54.185	21.8016	46.2053	98.0224	44.5284	235.434	228.773	86.6949	194.68	226.387	64.9704	100.033	29.628	41.2162	299.176	118.363	82.0473
SUGP2	Sugp2	ENSG00000064607	234373	ENSMUSG00000036054	19.3183	20.6419	22.5051	16.4864	16.3985	15.7659	2.8348	6.9642	6.0592	10.0355	8.7852	3.2188	8.4137	9.9909	7.7604	24.0978	25.1805	23.8907	21.5445	20.4868	22.8794	2.3319	2.09	14.9246	0.273	0.0399	19.0555	5.8075	23.5509	10.2885	0.5962	10.8659	1.2416	4.2728	2.0525	0.6943	6.7507	10.4461	9.5183	4.7383	0.1282	2.3945	0.9309	6.4229	13.2636
CRYBA1	Cryba1	ENSG00000108255	12957	ENSMUSG00000000724	0	0	0	0	0.0761	0.0328	0	0.0689	0.0237	0.1559	0	0.0543	0	0.051	0	0.0353	0	0.0334	0.0065	0.0358	0.0786	0	0	0	0	0	0	1.8503	0	0	0	0	0	0	0	0	0.0996	0	0	0	0	0	0	0	0
ITIH3	Itih3	ENSG00000162267	16426	ENSMUSG00000006522	0	0	0	0.0078	0	0.0044	0	0.0301	0.0061	0	0	0.0112	0	0	0	0.0282	0.0225	0.0176	0	0.0305	0.0108	0	0	0	0	0	0	0	0	0	0	0	0	0	0	0	0	0	0	0	0	0	0	0	0
NUFIP2	Nufip2	ENSG00000108256	68564	ENSMUSG00000037857	62.4023	61.2458	57.39	39.9075	32.7077	41.6655	106.952	71.0855	71.1617	71.6033	78.1687	64.3005	33.8827	88.7422	85.0666	29.8711	27.1065	28.0107	8.7256	29.2738	30.9176	9.5789	25.0125	8.8994	1.6408	13.6112	13.9215	9.5176	7.8941	12.8084	15.6225	11.4659	14.235	14.0424	12.6311	11.3989	0.9966	10.2536	12.2238	7.2811	1.8913	18.7877	0.9343	2.5318	11.3279
BCS1L	Bcs1l	ENSG00000074582	66821	ENSMUSG00000026172	5.5425	6.2028	5.1507	9.7907	10.1284	14.1298	9.3084	8.4707	7.8494	9.4711	2.7117	8.4057	11.013	8.4994	10.4351	5.7147	5.6359	5.2994	9.4347	8.9528	7.4407	45.1036	4.5743	26.6856	4.4494	38.5796	18.8369	3.0579	11.1942	1.9406	24.7002	1.2409	28.6424	3.0429	0.3294	2.8108	16.8358	19.4488	25.4901	45.2779	127.322	8.3578	0.9647	22.3057	6.0829
PRKAR2A	Prkar2a	ENSG00000114302	19087	ENSMUSG00000032601	13.0968	14.9805	14.4103	42.6007	52.1959	56.7476	21.2666	9.569	18.3879	13.6692	12.5052	13.6127	5.7909	18.2626	15.3384	8.6998	9.6786	10.1436	11.2873	11.8543	12.2114	57.7337	89.9799	15.5967	31.7155	1.2046	36.6618	14.4714	32.1932	48.5474	38.9668	28.0852	25.1074	65.5631	25.2246	13.7319	75.6835	20.8263	31.469	38.9441	0.4882	80.4228	13.3988	44.3062	9.3281
RNF25	Rnf25	ENSG00000163481	57751	ENSMUSG00000026171	6.8992	7.416	6.7722	9.3444	12.9758	11.6753	15.2433	14.0632	13.6512	1.9634	9.5009	11.6665	11.6255	15.2179	13.3813	9.3427	8.4339	8.5185	14.225	14.2534	10.8403	3.8166	15.533	7.2507	0.1042	131.375	18.3648	21.1231	9.4281	15.1996	15.1441	8.4699	50.7195	45.9217	29.9079	14.5437	6.6231	7.6273	0.1054	0.1327	141.246	7.5414	6.4109	6.3856	1.8228
SLC25A20	Slc25a20	ENSG00000178537	57279	ENSMUSG00000032602	4.6978	3.7905	3.8497	8.1609	11.7715	10.5589	42.7797	49.7309	22.5212	49.2745	44.4916	47.6455	63.469	59.2622	54.2934	3.336	3.34	2.996	5.5492	5.0472	4.6873	0	0	0	6.664	0	6.0288	0	0.1123	8.0716	7.0137	0	0.4179	17.2145	0	0	0	0.0848	4.2514	1.4794	0	0	0.244	30.5014	1.6904
STK36	Stk36	ENSG00000163482	269209	ENSMUSG00000033276	6.4728	6.1487	6.3944	4.6782	5.1556	5.0256	0.9311	0.6643	1.0683	0.1345	0.4512	0.6349	0.7062	0.9712	0.5277	5.8851	5.6481	7.1621	7.2321	7.2857	5.8962	2.0977	7.0754	47.1358	0.7919	0.0949	4.2505	14.8794	5.9871	0.0204	0.3861	3.6443	4.1094	0.4341	0	0.3311	14.8069	5.4503	1.5462	7.7201	26.119	7.1251	0.8428	3.0051	6.0747
ARIH2	Arih2	ENSG00000177479	23807	ENSMUSG00000064145	23.737	27.5892	26.2233	39.725	36.6788	29.6905	83.8204	97.1539	38.067	71.4035	73.342	71.0783	91.0599	84.5405	76.5779	20.0641	19.5586	25.2452	25.5181	26.1425	16.6379	73.1562	42.197	71.5547	35.3844	84.7834	16.2429	32.376	85.0802	61.8445	49.1826	50.1187	31.5686	92.0271	26.4595	31.6285	85.6196	23.0017	65.3582	28.2607	1.6752	36.0071	31.009	30.6292	22.6076
P4HTM	P4htm	ENSG00000178467	74443	ENSMUSG00000006675	2.4446	2.6071	2.3249	0.2319	0.3558	0.2125	3.804	4.8057	4.3151	3.8527	4.0309	4.9628	3.4967	2.7338	0.4533	2.7248	2.8931	3.1609	1.5237	1.4205	1.7009	0	0	0	0	0	0.7528	0	0	0	0.105	0.3243	4.6771	0.0395	3.5108	0.2992	0.0656	2.3595	24.4572	0.5538	53.1961	0.0418	24.8024	0.3294	0.3356
CYP27A1	Cyp27a1	ENSG00000135929	104086	ENSMUSG00000026170	1.7416	1.6251	1.9176	0.251	0.1575	0.0635	0.8956	0.9065	1.3065	0.9114	0.8311	1.0672	0.2598	0.5195	0.241	2.1368	3.0211	2.7548	2.2456	2.088	3.9625	0	0	0	0	0	0	0	0	0	0	0	8.1332	0.0253	0.0271	0.0207	0	0	0.305	1.2268	0	0	0	0	0.0267
WDR6	Wdr6	ENSG00000178252	83669	ENSMUSG00000066357	19.9882	26.3867	25.3019	41.0964	36.8105	46.6983	32.2103	47.9598	38.116	36.2509	41.6183	45.2462	64.6441	44.5597	16.9335	56.227	68.942	64.2721	48.2362	46.7008	46.5042	0.6611	5.5121	49.8706	9.431	78.3199	10.2229	8.5473	6.3468	2.273	8.7794	7.6162	41.6988	16.8914	23.1752	6.7123	2.6334	10.9494	15.6251	15.676	56.4206	1.933	23.6477	11.0539	8.2905
BTNL2	Btnl2	ENSG00000204290	547431	ENSMUSG00000024340	0.0413	0	0	0	0.0056	0	0	0	0	0	0	0	0	0	0	0.1169	0.0967	0.0815	0.0195	0	0	0.6331	0.0408	0	0	0.0435	0	2.6648	0	0.0413	0.0224	0.327	0	0	0.0234	0.0182	0	0	0.0156	0.113	0.1694	0.0223	0.1465	0.6223	0.1623
PRKAG3	Prkag3	ENSG00000115592	241113	ENSMUSG00000006542	0	0	0	0	0.0101	0	0.1291	0.0659	0.0791	0	0.0495	0	0	0.01	0	0	0	0	0.0094	0.0172	0	0	0	0	0	0	0	0	0	0	0	0	0	0	0	0	0	0	0	0	0	0	0	0	0
TRIML2	Triml2	ENSG00000179046	622117	ENSMUSG00000091490	29.4008	31.2975	41.0937	69.5557	33.6342	77.9089	79.2048	193.464	163.859	295.752	304.12	265.433	195.57	191.312	187.804	18.069	21.2043	18.9464	29.2897	26.8761	16.3541	15.433	26.1199	135.946	4.786	15.5041	5.3555	9.6689	13.1334	22.7222	24.6678	1.0604	0.7472	41.4619	0.051	21.4215	5.2465	3.0756	2.4224	10.9657	61.1838	1.1146	0.7309	7.4545	0.0483
TRIML1	Triml1	ENSG00000184108	244448	ENSMUSG00000031651	0	0	0	0.2334	0.2929	0.3367	70.1306	54.7853	64.2729	66.4661	75.0186	69.7103	49.7503	21.9454	59.971	0.015	0	0.023	0.0411	0	0	0	0.0635	0	0.2251	0.1218	0	0	0	0	0	0	0	0	0	0	0	0	0	0	0	0	0.11	0	0.0346
TMEM159	Tmem159	ENSG00000011638	233806	ENSMUSG00000030917	4.9897	5.5718	5.6992	7.6493	9.3353	12.1839	3.1987	10.429	8.3274	3.6208	3.2885	4.0033	2.3694	1.9885	2.1801	13.4682	13.6709	9.096	5.4128	5.7364	6.7176	6.9571	35.6132	6.2634	0	276.027	57.769	56.2247	31.8849	23.0355	38.7714	28.5717	48.0246	3.2446	19.9912	33.3981	1.4345	6.0197	39.7889	18.6888	85.8737	14.7868	8.727	62.3495	14.6347
TUBA4A	Tuba4a	ENSG00000127824	22145	ENSMUSG00000026202	5.3105	5.7883	5.4254	1.8852	2.2271	2.4596	43.4353	60.7771	51.5384	32.4927	25.9761	29.3331	8.6565	41.4459	42.6481	18.2644	16.7	7.808	6.5039	6.1395	4.384	1.2533	0.2667	0.2069	0.3474	143.647	3.9229	8.0651	2.2462	7.7414	4.9059	3.3362	11.2506	41.2183	10.6869	2.7191	15.4377	16.6422	16.5865	3.1339	1.0634	9.6522	119.732	42.8405	2.952
FRG1	Frg1	ENSG00000109536	14300	ENSMUSG00000031590	16.3991	19.8131	12.8942	9.5118	22.2759	19.037	64.0106	65.1303	49.3618	136.947	116.613	110.312	106.592	88.9813	104.14	15.9967	14.3849	17.4137	17.4021	18.4561	14.7585	140.387	137.973	185.598	42.1866	88.1798	37.3719	29.9776	31.3693	51.6255	20.4721	47.1832	31.4232	27.4409	20.7385	76.9718	30.0189	42.5645	46.193	34.9144	130.584	21.141	65.4989	48.3978	2.3032
DALRD3	Dalrd3	ENSG00000178149	67789	ENSMUSG00000019039	6.4889	9.2674	6.6701	8.0249	10.4992	8.1607	19.2563	25.5077	19.2064	21.6916	18.3062	21.8071	5.8346	15.6918	19.9084	9.277	7.0076	8.8572	6.6774	6.0842	8.955	13.738	0.4311	0.1226	8.3894	100.093	11.2357	1.8312	12.3849	10.6746	12.9816	12.4371	3.9929	8.0648	22.0696	0.6808	5.5649	8.2129	16.6689	0.0823	45.7268	5.4326	224.393	12.8182	8.8797
AMT	Amt	ENSG00000145020	434437	ENSMUSG00000032607	9.3896	8.4282	7.0841	5.8791	7.1509	7.1241	105.876	124.245	84.6484	111.009	108.341	104.969	98.2227	90.1944	98.5585	19.5502	13.0197	19.0265	10.082	9.0647	14.3959	1.9247	6.0142	0.1608	39.7442	0.3456	26.7487	48.7106	23.809	38.4813	30.6694	6.3045	40.8778	25.7417	65.4269	23.8859	0.1268	21.8368	17.0898	22.6426	0.4308	12.4753	34.0073	16.2487	0.9144
ZP2	Zp2	ENSG00000103310	22787	ENSMUSG00000030911	0	0.0772	0	0	0	0	0.1843	0.091	0.0088	0	0.0209	0	0	0.0811	0.1308	0.0548	0.0484	0.1066	0	0.0165	0.0645	0	0	0	0	0.0837	0	0	0	0	0	0	0	0	0.0275	0	0	0	0	0	0	0	0	0	0
SEZ6	Sez6	ENSG00000063015	20370	ENSMUSG00000000632	0.5892	0.7212	0.4234	0.126	0.1525	0.1505	0.0721	0.2321	0.3114	0.05	0.0313	0.0567	0.1011	0	0.1235	0.8614	1.1567	0.8782	0.1379	0.0942	0.065	5.1141	0.1125	0.034	0.2328	0.6007	3.6732	0.066	0.0737	0.0468	0.0283	0.0226	0.9641	0.091	0.074	0.0989	0.0604	0.0996	0.0973	0.2344	0.3293	0.0919	0.4812	0.0297	3.6946
DNAJB2	Dnajb2	ENSG00000135924	56812	ENSMUSG00000026203	5.5293	4.0678	5.6794	5.4142	4.7114	4.9319	5.487	7.7587	2.766	5.6583	5.2283	6.0468	5.9081	7.5017	5.6792	5.6708	7.8192	7.606	6.2703	7.6215	11.3276	1.4482	6.3178	0.1303	0.5315	47.8741	0.3538	0.1487	0.0318	0	0.0107	2.5422	4.934	0	0.0162	0.0087	0.138	0.0128	0.0352	2.093	0.3272	3.2773	0.1881	4.787	0.1103
WNT6	Wnt6	ENSG00000115596	22420	ENSMUSG00000033227	0	0	0	0.6905	1.0385	0.9802	0.9801	2.0563	1.5968	0.3021	0.2925	0.4894	0	0.0867	0.0638	0	0	0	0.2335	0.5041	0.1308	0	0	0	0	0	0	0	0	0	1.6566	0	0	0	0	0	0	0	0	0	0	0	0	0	0.0387
ANKS4B	Anks4b	ENSG00000175311	72074	ENSMUSG00000030909	0.1618	0.1229	0	0.0178	0.0213	0.0081	0	0.0019	0.0085	0	0	0	0	0.0937	0.0568	0.1176	0.1532	0.2324	0.0466	0.0748	0.0983	0	0.0886	0.2821	0	76.4511	0	0	0	0	0	0	0	0	0	0	0	0	0	0	0	0	0.0683	0	0
CRYM	Crym	ENSG00000103316	12971	ENSMUSG00000030905	2.3852	1.4958	2.1504	1.0342	1.3153	1.7397	0.2193	0.599	0.4722	0.2013	0.2222	0.2178	0.15	0.2227	0.3701	4.264	4.1027	3.6748	1.2557	1.2411	1.4621	0.0931	0.7318	0.0597	0	0	0.058	1.1449	6.0977	5.6482	1.7896	2.7692	21.744	51.2227	2.0702	0.5918	0.7098	5.3732	1.526	9.4016	125.903	1.7771	0.0277	10.2237	5.1761
WNT10A	Wnt10a	ENSG00000135925	22409	ENSMUSG00000026167	0.1589	0	0.0961	0.1007	0.1394	0.0607	0.383	0.0736	0.157	0.1245	0.057	0.0212	0.0408	0.0778	0.0527	0	0.0102	0	0.0522	0.0531	0	0	0	0	0	0	0	0	0	0	0	0	0	0	0	0	0	0	0	0	0	0	0	0	0
CDK5R2	Cdk5r2	ENSG00000171450	12570	ENSMUSG00000090071	0	0	0.1309	0.2785	0.2958	0.2879	1.1214	0.7247	1.0564	0.1114	0.1493	0.135	0.1849	0.0645	0.1003	0.1257	0.1238	0.0888	0.2732	0.2638	0.0604	0	0	0	0	0	0	0	0	0	0	0	0	0	0	0	0	0	0	0	0	0	0	0	0
FEV	Fev	ENSG00000163497	260298	ENSMUSG00000055197	0	0	0	0	0.0446	0.0854	0	0.0129	0.0115	0	0	0	0	0	0	0	0	0	0.1377	0.1544	0.0074	0	0	0	0	0	0	0	0	0	0	0	0	0	0	0	0	0	0	0	0	0	0	0	0
CRYBA2	Cryba2	ENSG00000163499	12958	ENSMUSG00000006546	0	0	0	1.2912	2.3569	2.2031	0	0.0556	0.0638	0	0	0	0	0	0	0	0	0	0.0241	0.0216	0.0266	0	0	0	0	0	0	0	0	0	0	0	0	0	0	0	0	0	0	0	0	0	0	0	0
BEND7	Bend7	ENSG00000165626	209645	ENSMUSG00000048186	1.3115	1.2208	1.4053	0.3642	0.1361	0.3268	0.7733	1.6013	2.0215	1.471	1.6778	1.637	0.4852	0.9845	0.8272	0.6934	0.6614	0.6559	0.4123	0.394	0.5496	0	0.0135	0	0	0	0.0076	0.1593	0.0082	0	2.9103	0.0142	0.0416	0.3938	0.0391	2.0786	6.2648	0.0626	0.0244	0.9129	0	0	0.0201	0	1.159
NICN1	Nicn1	ENSG00000145029	66257	ENSMUSG00000032606	5.4912	3.7122	4.6848	3.4303	3.9094	4.6581	6.3946	7.1271	8.1251	10.1831	8.5747	6.5595	6.8548	6.3641	7.6717	4.6948	4.3224	2.2315	4.7003	3.1096	4.9598	0	0	0	0	0	2.4321	0	0	0	0	0.6537	0.1684	0.0128	2.4161	0	0	0	0	1.6737	0	0.3925	0.1363	0.1506	1.0487
CCDC108	Ccdc108	ENSG00000181378	241116	ENSMUSG00000047021	0.0453	0.046	0.0385	0.0076	0.0342	0.0305	0	0.0202	0.0203	0	0	0.0046	0.0109	0	0	0.0222	0.0453	0.0341	0.0579	0.0156	0.0215	0	0	0	0	0	0	0	0.1889	0	0.2816	0	0	0	0	0	0.0084	0.3084	0	0	0.0264	0	0.2305	0.3017	0.1172
PTPRN	Ptprn	ENSG00000054356	19275	ENSMUSG00000026204	2.1579	1.7618	1.6983	4.2789	4.7562	4.616	1.5901	0.9662	1.8035	0.1743	0.1814	0.0975	0.0785	0.1901	0.2466	1.8339	1.8616	0.7456	4.6992	5.0071	1.9847	0	0	0	0	0	0	0.5511	0	0	0.5918	0.8511	3.4063	0.0226	0	0	0.0244	2.4501	0.0301	0	0.0292	0	0	3.6124	0
NDUFAF3	Ndufaf3	ENSG00000178057	66706	ENSMUSG00000070283	7.383	4.7057	5.0549	3.0657	9.992	9.6854	18.2387	24.043	18.4778	10.3365	10.3687	13.933	9.8108	10.2629	7.7872	10.004	10.3181	7.7162	5.4569	6.2682	9.8678	17.3644	25.908	1.0153	15.3425	34.9764	30.5488	9.9759	20.2301	15.8598	11.3854	2.1566	37.2686	44.4966	3.0566	12.8083	33.966	0	9.6434	18.2783	77.3341	2.8025	0.3414	25.0864	9.1649
PLK1	Plk1	ENSG00000166851	18817	ENSMUSG00000030867	28.3012	27.105	31.1097	38.9346	51.9312	47.64	64.3725	60.8485	78.2902	62.6023	44.704	66.3405	63.9375	65.8744	62.8428	29.9257	16.3182	34.1849	23.6614	32.988	26.6304	107.45	254.163	398.92	120.684	0.7137	86.5348	76.7945	35.9274	18.9826	62.4701	65.0622	50.1828	72.6864	61.2863	219.815	111.435	94.726	19.2513	35.6448	78.2645	12.1916	52.0339	113.014	146.302
DAG1	Dag1	ENSG00000173402	13138	ENSMUSG00000039952	26.2106	24.2705	14.8205	87.7178	106.803	93.7812	40.0642	31.5523	44.1316	28.6416	21.6889	36.9059	30.7927	44.133	36.9645	50.1871	51.2188	47.2356	24.868	61.0503	34.4479	113.901	32.5976	1.3733	68.593	34.3574	24.0256	26.3382	22.7601	30.7051	49.7543	24.7754	47.0805	56.8775	22.7447	28.0959	25.5465	39.7323	60.8607	13.5201	14.4473	17.8323	1.1414	22.6851	28.4153
IMPDH2	Impdh2	ENSG00000178035	23918	ENSMUSG00000062867	154.811	164.372	164.639	165.411	187.251	154.124	50.5485	66.3826	45.8327	57.6582	26.6093	68.6745	52.4628	42.1131	59.2269	202.606	93.3938	228.43	117.026	106.519	153.786	215.657	118.888	304.268	207.328	1557.35	106.796	137.486	88.0747	212.771	136.84	79.3525	169.671	257.789	327.88	252.938	212.742	222.775	91.5009	39.0178	842.013	185.73	722.086	311.904	193.248
FAM188A	Fam188a	ENSG00000148481	66960	ENSMUSG00000026767	6.2093	7.7155	2.513	5.6672	5.1582	4.2506	23.5041	19.6964	16.6624	14.6002	15.8817	16.2338	12.3859	16.0438	14.8973	5.0251	4.1993	5.2866	5.305	5.6719	7.4932	0	0.0341	2.4614	0.0446	0.2425	3.1783	4.0051	1.3175	0	0.7054	5.9374	2.1681	7.6714	16.2455	0.5233	0.0437	16.8156	0.1014	2.8026	0.121	0.5039	0.0474	4.1453	3.6982
METTL9	Mettl9	ENSG00000197006	59052	ENSMUSG00000030876	28.1624	27.6553	21.733	16.4262	15.1712	2.4194	21.0643	17.5542	20.964	15.6319	20.6463	22.4885	17.683	24.3571	22.3008	12.7713	27.3914	29.6309	19.1262	17.6621	22.2265	18.7818	51.9509	3.7603	44.0683	11.6847	11.5868	9.4573	14.097	19.9899	16.7514	3.0255	15.7503	5.4141	13.8075	32.0624	17.8493	10.7847	23.6596	4.5364	22.6998	16.3711	0.6773	19.52	10.0753
IHH	Ihh	ENSG00000163501	16147	ENSMUSG00000006538	0.3299	0	0.1541	1.0946	1.2575	1.0861	0	0.0711	0.153	0.1025	0.1408	0.098	0.2732	0.0886	0.263	0.1074	0.1235	0.062	1.2591	0.9914	1.2839	0	0	0	0	0	0	0	0	0	0	0	0	0	0	0	0	0	0	0	0	0	0	0	0
NHEJ1	Nhej1	ENSG00000187736	75570	ENSMUSG00000026162	2.8913	2.7977	1.131	2.1296	1.5023	0.6426	9.8476	9.7077	6.7689	2.199	5.3947	5.683	6.1067	5.847	6.1888	0.2507	0.6663	0.7159	0.5106	0.5019	0.4487	0.2715	0	0	0	0	0.2907	0.0269	0.2172	0	0.4391	0	0.509	0	0.0306	0.2274	0.0328	0.0249	0	0.1496	1.4308	0.8045	0	1.1399	0.8998
BSN	Bsn	ENSG00000164061	12217	ENSMUSG00000032589	0.682	0.2766	0.7478	2.1582	1.8889	1.7358	0.2054	0.1789	0.1731	0.1371	0.1063	0.1043	0.0427	0.0926	0.1208	0.6254	0.6974	0.6968	0.3573	0.3569	0.1596	0	0.0565	0.8918	0	0.0269	0	2.2974	0.028	0	0.4228	0.0085	0	0	0	0	0	0	0.0646	0.0912	0	0	0	2.294	0.0264
ERN2	Ern2	ENSG00000134398	26918	ENSMUSG00000030866	0.1578	0.0451	0.1941	0.0107	0.0079	0.012	0	0.0458	0.0667	0	0	0	0.0804	0	0	0.5713	0.5871	0.5671	0.1794	0.1296	0.0755	0	0	0	0.0424	0	0	0.0159	0	0	0	0	0	0	0	0	0	0.2343	0	0.2603	0	0	0	4.632	0
APEH	Apeh	ENSG00000164062	235606	ENSMUSG00000032590	15.6859	38.2992	35.7712	28.2754	31.5499	28.7942	11.861	18.3026	17.6308	25.8427	22.794	24.6973	29.9625	26.4197	19.1786	78.9899	81.6159	64.4911	57.0543	62.3874	69.7233	3.5257	60.0972	123.69	96.2912	133.947	55.0871	49.0079	31.4212	25.7648	63.3498	66.1029	68.9622	111.073	28.4226	37.1297	164.438	43.2537	24.9911	55.0035	69.5476	64.752	122.097	53.1481	44.9498
IGSF6	Igsf6	ENSG00000140749	80719	ENSMUSG00000035004	0	0	0	0	0.0036	0	0.8841	0.6676	0.7324	0.2931	0.2439	0.0921	2.2204	1.8053	1.1068	0.07	0.0386	0.0465	0.0169	0.018	0.008	0	0	0	0	0	0	0	0	0	0	0	0	0	0	0	0	0	0	0	0	0	0	0.0586	0
QRICH1	Qrich1	ENSG00000198218	69232	ENSMUSG00000006673	12.8117	33.5915	33.1873	30.7993	31.3807	32.5089	90.4279	94.2471	92.2413	109.106	88.5176	91.152	123.479	95.4384	122.45	38.1672	34.9398	5.5051	39.7432	37.6481	29.3872	15.2889	19.114	47.1203	29.8101	0.515	18.8954	23.9258	41.1119	42.0325	18.6425	14.1081	15.2562	19.1955	34.1264	33.9764	47.8527	14.8592	21.521	9.8605	4.9541	23.8927	12.9628	7.0878	19.5297
OTOA	Otoa	ENSG00000155719	246190	ENSMUSG00000034990	0	0.0373	0.0207	0.0082	0.0106	0.018	0.1586	0.0409	0.1565	0.0881	0.0134	0.0491	0.082	0.0366	0.1143	0.0675	0.1006	0.0389	0.0165	0	0.015	0	0	0	0	0	0	0	0	0	0	0	0	0	0	0	0	0.009	0.0142	0	0	0	0	0	0
CHP2	2010110P09Rik	ENSG00000166869	70261	ENSMUSG00000030865	0.7736	0.4637	0.7468	0.0457	0.0512	0.0558	0	0.054	0.0281	0	0	0	0	0	0	2.3218	1.9855	0.6731	0.4552	0.487	0.5127	0	0	0	0	0	0	0	0	0.99	0	1.5165	2.545	0	0	0.0321	24.5514	0.0286	4.3204	2.3834	0	0.0275	0.5732	0.0549	0.3933
POLR3E	Polr3e	ENSG00000058600	26939	ENSMUSG00000030880	11.8275	13.4054	10.4153	4.4118	14.0576	15.4593	25.8557	27.32	32.0681	29.9086	34.6587	37.4235	29.418	13.3144	35.3626	14.9935	12.2119	12.1095	12.1043	5.1192	11.7421	20.0151	19.4139	19.4279	1.1514	0.3669	28.0466	13.8259	9.1919	21.5764	14.1897	13.3022	21.6097	31.2068	9.7932	3.9091	4.3634	6.0932	4.6983	7.5212	10.162	11.9668	19.1278	13.4065	9.6942
RESP18	Resp18	ENSG00000182698	19711	ENSMUSG00000033061	0	0	0	0.1657	0.238	0.2673	0	0.1768	0.0882	0	0.0667	0	0	0	0	0.0256	0	0	0	0.0272	0	0	0	0	0	0	0	0	0	0	0	0	0	0	0	0	0	0	0	0	0	0	0	0	0
PRKCB	Prkcb	ENSG00000166501	18751	ENSMUSG00000052889	2.1467	1.6573	0.2984	0.2047	0.2692	0.2347	3.3802	2.147	2.5107	0.5488	0.3716	0.3009	0.4234	0.6361	0.5176	2.5642	2.5763	2.2543	0.1365	0.2089	0.3336	0.0173	0	0	0	0	7.335	3.5508	0.83	2.8439	0	0	46.4931	6.7694	0.8317	1.0316	4.4864	5.1376	32.6603	23.2688	18.1638	2.4328	4.4249	20.0061	9.5591
HLA-DOB	H2-Ob	ENSG00000241106	15002	ENSMUSG00000041538	0.1766	0	0.1631	0	0	0	0	0	0	0	0	0	0	0.0676	0	0.0924	0.0334	0.1922	0.0188	0.036	0	0	0	0	0	0	0	0	0	0	0	0	0	0	0	0	0	0	0	0	0	0	0	0	0
DNPEP	Dnpep	ENSG00000123992	13437	ENSMUSG00000026209	8.5097	6.6122	2.2286	7.5269	8.6914	10.0003	37.8189	66.8714	43.5808	55.466	56.5308	56.257	28.4282	51.6616	48.5487	14.2939	14.7475	14.6237	5.124	12.1129	14.3763	0.0719	0.4559	0.7682	32.1504	16.3455	35.1815	14.8423	19.1408	25.8727	19.1599	15.0005	42.559	72.9276	5.2672	3.9138	41.345	9.4035	46.4886	16.8384	90.8067	17.5756	151.014	26.944	17.8249
B3GALT4	B3galt4	ENSG00000235863	54218	ENSMUSG00000067370	1.7977	1.3234	2.1826	1.1531	1.3381	1.2302	2.9337	3.8961	3.0677	3.0772	1.2362	3.3691	4.155	3.9975	3.6476	0.2874	1.7089	1.6425	1.0627	1.687	1.4982	0	0	0	0	45.581	0	0	0	0	0	0	6.6688	0.0566	0	0.0426	0	0.0423	35.2204	6.5661	0	0	0	0	0
WDR46	Wdr46	ENSG00000227057	57315	ENSMUSG00000024312	28.701	4.8183	25.0088	48.7196	52.5436	44.4016	35.5832	40.9983	32.6399	27.9631	23.064	29.6074	46.618	39.6677	41.8477	36.004	29.8309	31.628	40.9054	41.2532	28.0008	24.2172	4.1867	10.5333	13.3708	206.949	10.3548	12.5994	33.6931	15.5549	21.2892	21.552	58.4033	35.1211	26.3847	6.977	10.9371	25.6441	2.8982	35.0644	71.5022	39.2166	183.279	103.242	28.0748
FRMD4A	Frmd4a	ENSG00000151474	209630	ENSMUSG00000026657	6.4008	6.1048	6.0082	0.3309	0.4233	0.4039	2.8956	1.7801	1.8989	0.4831	0.966	1.1548	1.7354	2.2447	1.285	0.8449	2.6947	2.7161	1.4286	1.5607	1.4851	8.6033	0.0686	0.0607	11.6556	0.0243	0.1229	0	0.1377	1.2124	0.0062	0.7256	3.8621	11.8608	0.0645	0.1454	0.0619	0.0056	0.0326	1.3068	22.7947	6.0146	28.1408	2.3347	0.7175
TSACC	Tsacc	ENSG00000163467	76927	ENSMUSG00000010538	2.1207	0.2495	1.0824	1.2361	1.8124	1.7291	10.1249	10.9709	5.2838	6.6904	4.6482	6.7138	7.456	4.9011	5.5119	0.9241	1.0617	1.4029	1.1703	1.4289	1.1476	0.7449	2.0981	0.1661	10.1923	0.5412	0	5.9159	15.2555	0	10.503	11.9816	0.2222	62.5269	2.3978	5.9876	0.0765	4.6216	14.9057	0.2607	143.867	0.4977	206.57	0	25.8934
DCLRE1C	Dclre1c	ENSG00000152457	227525	ENSMUSG00000026648	2.6674	2.331	2.2023	4.4414	4.3982	4.5794	7.5905	5.3955	8.2956	1.5301	4.073	4.4865	3.0152	3.2234	2.7864	1.1856	1.2628	1.1843	1.0811	0.9626	0.2099	0.337	0.0579	0.025	40.6283	0.2082	6.0753	2.0161	10.6171	6.7745	3.069	7.1552	11.637	1.1294	9.6172	1.8801	4.2116	1.9905	2.5832	9.1258	10.3982	0.1591	0.0566	1.7962	0.2742
RHBG	Rhbg	ENSG00000132677	58176	ENSMUSG00000001417	0.0273	0.122	0.1194	0.1678	0.0788	0.196	1.7506	2.0956	2.2975	0.4593	0.4566	0.628	0.5854	0.9416	0.8455	0.464	0.3897	0.4243	0.5837	0.3203	0.3111	0	0	0	0	0.0776	0	0	1.6362	0	0.0257	0	19.4923	0.0639	0.0073	0.0187	0.0509	0	0	0	0	0	0	0	0
PTER	Pter	ENSG00000165983	19212	ENSMUSG00000026730	6.3232	4.4092	4.4167	1.7826	1.4079	1.5258	5.2123	4.7395	5.5025	3.905	3.6764	3.2524	2.6104	2.9912	1.803	4.5212	4.9649	5.2091	4.0319	3.4812	1.7954	4.3836	2.117	32.3082	0.0589	7.443	4.3899	0.3914	0	0	0.4945	0.3047	0.4089	0	1.4991	0.7326	0	0.017	4.5542	0.0243	0	5.2008	0.1758	0.2618	0.1402
CACNG3	Cacng3	ENSG00000006116	54376	ENSMUSG00000066189	0	0	0	0	0	0	0.228	0	0	0	0	0	0	0	0	0.0257	0.0373	0.0175	0	0.0099	0	0	0	0	0	0	0	0	0	0	0	0	0	0	0	0	0	0	0.0963	7.8553	0	0	0	0	0
RBBP6	Rbbp6	ENSG00000122257	19647	ENSMUSG00000030779	13.7297	13.0313	15.2085	21.6028	19.8807	18.1973	24.2732	16.693	28.1373	22.4375	24.2629	19.9976	14.7545	23.7466	7.6652	18.5146	20.1362	15.9047	19.3965	3.0848	20.1129	31.0957	115.22	104.153	112.213	60.4594	53.3053	62.3111	45.6194	16.9023	41.4274	37.3048	46.9771	55.8115	27.412	36.2896	39.137	20.0481	56.2602	28.3847	134.424	11.286	2.295	51.5445	62.6165
HLA-DOA	H2-Oa	ENSG00000204252	15001	ENSMUSG00000024334	5.7484	6.8612	7.1968	0.0103	0.0149	0.0052	0.226	0.54	0.3954	0.2838	0.1216	0.0234	0.0908	0	0	20.3637	21.5245	18.5027	5.2621	4.3591	6.2227	0	0	0	0	0	9.3115	8.4532	6.1044	4.463	12.7959	1.3599	12.7822	0.0656	14.9063	0.2256	8.827	14.7076	1.8122	4.518	0.1639	0	0.6846	13.2746	7.8652
PFDN6	H2-Ke2	ENSG00000204220	14976	ENSMUSG00000024309	16.8392	15.1179	15.5947	25.4266	24.7382	24.0208	63.0381	106.673	80.419	98.2095	86.7428	78.8524	89.9077	42.8673	96.7551	20.368	20.4598	19.4124	19.4987	6.4782	21.298	2.8934	7.7438	30.957	2.6298	129.551	5.2797	10.251	1.5508	4.9881	13.8107	4.9969	15.9809	27.4686	11.0026	1.2385	18.8587	5.4182	19.3818	11.6602	130.418	4.8284	85.8974	27.595	14.8722
MEF2D	Mef2d	ENSG00000116604	17261	ENSMUSG00000001419	3.0095	3.0468	4.395	5.6964	7.4384	6.0472	4.501	6.2656	11.6402	1.858	2.221	0.9149	3.795	6.5655	3.2365	6.9736	6.3851	6.5037	7.8197	6.5926	4.9369	0.1539	1.5754	0.07	0	20.958	2.8573	11.6956	6.2824	3.2899	9.5304	0.0797	0.0056	0.3008	0.0251	1.1486	0.5908	1.4612	1.5811	0.0191	9.9825	0.4268	0.1877	6.2836	3.5941
PSMB8	Psmb8	ENSG00000204264	16913	ENSMUSG00000024338	2.263	1.9063	2.297	0	0.01	0.0259	2.7588	2.9407	2.8943	0.9081	0.5247	0.4901	3.7067	0.8322	3.7402	8.1537	7.3796	7.2557	0.5547	2.4909	0.9329	0	0	0	0	0	0.0807	7.1944	7.089	16.6815	0.0455	0.6936	26.002	11.313	0	16.3942	1.3796	42.6495	44.2214	24.5909	91.7358	18.8641	329.957	40.8058	18.5846
C1QL3	C1ql3	ENSG00000165985	227580	ENSMUSG00000049630	2.0271	2.4893	1.109	0.5763	0.5112	0.9269	0.3301	0.4207	0.4051	0.0928	0.0438	0.0661	0.286	0	0.5231	1.2171	1.1547	1.3076	1.2178	0.8094	1.8935	0	0	0	0.0391	0	0	0	0	0	0	0.3869	0.3406	0.0308	0	3.6925	0	0	0	0	0.1136	0	0	1.6383	0
RGL2	Rgl2	ENSG00000237441	19732	ENSMUSG00000041354	6.1016	6.8449	4.8913	2.6256	3.1415	4.2852	7.4168	8.4896	8.2374	9.1913	8.98	9.041	5.3617	10.2894	10.0413	16.8098	15.9677	16.1101	3.4867	10.7677	12.1874	11.3088	1.2107	16.1935	4.0252	35.4143	9.5995	7.6826	15.6249	5.7693	13.6478	15.0272	12.3976	43.8303	22.3289	0.2018	14.6012	12.913	56.8935	1.6126	12.2258	16.6039	19.4522	68.9049	4.1422
IQGAP3	Iqgap3	ENSG00000183856	404710	ENSMUSG00000028068	9.8123	10.97	10.3836	23.1927	22.3583	29.3784	31.8498	32.3287	35.875	30.3498	10.1372	35.4754	40.6106	38.26	36.1617	9.176	10.6703	9.1347	8.1312	8.2819	9.7739	1.0261	5.5485	0.1241	0.3237	0.046	0	0	0	0.74	0.3895	0.003	0.9664	1.548	0.2667	1.1173	0.7846	0.0099	0.1117	1.2469	0.0998	0.3577	0.0322	0.0647	0.2437
FAM107B	Fam107b	ENSG00000065809	66540	ENSMUSG00000026655	8.2499	7.8346	8.0324	9.9854	12.4517	11.2373	22.0787	19.3774	15.6234	12.8167	13.6194	12.5638	5.8467	12.366	14.5831	5.7651	6.3963	6.5169	8.3126	9.3892	9.7948	30.0283	6.6803	6.7588	223.181	31.1776	0.0319	0.7121	0.0306	18.671	1.3945	0.8421	6.2409	15.9702	0.6734	6.4703	0.0227	8.3623	11.8078	4.8868	14.3109	1.7262	0.2245	6.3703	2.954
RSU1	Rsu1	ENSG00000148484	20163	ENSMUSG00000026727	26.0582	21.3749	23.63	13.8451	16.4593	16.3876	7.807	6.6821	7.8478	0.4303	2.4675	2.9339	4.5148	6.6931	4.8446	21.1753	20.9078	21.6195	26.1392	27.8693	25.0346	37.1174	26.4246	39.6152	46.6242	55.6357	31.449	21.7923	38.161	20.1493	20.8865	4.6947	36.0339	49.9728	13.3403	17.4882	41.004	31.4312	13.1727	27.3912	0.8232	32.7784	82.1672	17.3729	5.3043
CDR2	Cdr2	ENSG00000140743	12585	ENSMUSG00000030878	19.9603	21.4594	19.0206	12.0675	13.1174	12.142	14.168	13.7747	7.5277	12.6489	8.9647	9.6302	10.5308	13.3727	10.8874	13.8399	14.3855	13.7218	15.9501	15.5357	16.456	19.2188	86.1077	229.077	88.7417	27.3006	48.4618	9.6099	40.4846	20.6789	31.2921	10.8214	27.588	0.5511	0.0795	24.8818	0.8141	62.5207	31.1934	17.6675	0.5962	6.4535	108.057	42.551	23.2102
RNF123	Rnf123	ENSG00000164068	84585	ENSMUSG00000041528	2.7257	2.3728	3.1079	2.5675	3.6044	3.2335	4.2398	4.902	6.3297	0.9921	3.4545	3.2982	3.1088	3.1352	2.1606	5.823	6.0269	7.0986	3.5643	3.2353	3.8875	0.5342	3.5121	0.0309	0	0	0	0	0.5576	0	0.2602	0.0142	2.455	0.0221	0.0184	2.9492	0.0109	0.1248	0	2.5737	0	0.0094	0.027	3.5178	0.0103
TTC24	Ttc24	ENSG00000187862	214191	ENSMUSG00000051036	0	0	0	0	0.0259	0.0269	0	0.0399	0.0216	0	0.0615	0	0	0	0	0.0445	0.0291	0.0475	0.0105	0	0	0	0	0	0	0	0	0	0	0	0	0	0	0	0	0	0	0	0	0	0	0	0	0	0
APOA1BP	Apoa1bp	ENSG00000163382	246703	ENSMUSG00000028070	21.6543	22.0575	17.7591	5.8308	7.6809	5.1126	87.2672	130.508	77.8991	57.526	60.569	65.9788	77.8519	48.3344	8.8838	29.8491	30.9173	38.5608	20.2185	19.8134	24.9888	33.943	0.2221	8.8018	5.4171	51.1246	38.7457	19.9984	49.9985	33.6326	7.8079	49.7779	50.2828	6.1133	82.614	20.9952	52.702	30.5556	19.7569	57.5649	20.1275	33.9647	322.614	0.9242	31.4103
OR10K2	Olfr370	ENSG00000180708	258267	ENSMUSG00000047286	0	0	0	0	0	0	0	0	0	0	0	0	0	0	0	0	0	0	0	0	0	0	0	0	0	0	0	0	0	0	0	0	0	0	0	0	0	0	0	0	0	0	0	0	0
PSMB9	Psmb9	ENSG00000240065	16912	ENSMUSG00000096727	0.1162	0.1337	0.2782	0	0.0192	0.0081	0.4093	1.3656	1.0559	0.1404	0.1728	0.1826	0.584	0.3183	0.1141	0.2543	0.4473	0.2658	0.6122	0.4363	0.0853	0	0	0	0	0	0.0228	0	0.0628	0	0	0	1.5467	0	0	0.1478	0	0	0	0	0	3.6083	0.0334	0	3.933
CUBN	Cubn	ENSG00000107611	65969	ENSMUSG00000026726	0.0609	0.0494	0.1229	0	0.0069	0.004	0	0.0427	0.1493	0.0176	0.0082	0.0037	0.0505	0.0301	0.0334	0.0345	0.0528	0.0325	0.0937	0.102	0.1497	0	0	0	0	0	0	0	0	0	0.6652	0.6605	0	0	0	0	0	0	0	0	0	0	0	0	0
OR6Y1	Olfr220	ENSG00000197532	546747	ENSMUSG00000066671	0	0	0	0	0	0	0	0	0	0	0	0	0	0	0	0	0	0	0	0	0	0	0	0	0	0	0	0	0	0	0	0	0	0	0	0	0	0	0	0	0	0	0	0	0
OR6P1	Olfr414	ENSG00000186440	258756	ENSMUSG00000051509	0	0	0	0	0	0	0	0	0	0	0	0	0	0	0	0	0	0	0	0	0	0	0	0	0	0	0	0	0	0	0	0	0	0	0	0	0	0	0	0	0	0	0	0	0
GPATCH4	Gpatch4	ENSG00000160818	66614	ENSMUSG00000028069	15.7699	15.6655	16.868	23.4784	25.9017	24.4188	19.3588	15.5638	20.0442	21.5411	21.0711	14.845	21.5158	7.5919	21.6492	29.3016	26.8818	22.2163	29.6203	29.6329	24.4179	166.49	64.5861	76.8336	114.154	309.531	145.915	27.9943	13.488	57.8316	42.515	123.866	91.6861	107.523	116.282	80.6496	66.8133	39.2456	218.795	84.973	272.517	40.6703	421.245	150.468	50.6786
OR10Z1	Olfr419	ENSG00000198967	258710	ENSMUSG00000050788	0	0	0	0	0	0	0	0	0	0	0	0	0	0	0	0	0	0	0	0	0	0	0	0	0	0	0	0	0	0	0	0	0	0	0	0	0	0	0	0	0	0	0	0	0
SPTA1	Spna1	ENSG00000163554	20739	ENSMUSG00000026532	0.0124	0	0	0	0.0048	0.0023	1.4399	1.5371	1.273	0.2621	0.3008	0.2978	0.3318	1.1888	1.6288	0.0061	0.0029	0	0.0108	0.0057	0.0028	0	0	0	0	0	0	0	0	0	0	0	0.0129	0	0	0	0	0	0	0	0	0	0	0	0
UQCRC2	Uqcrc2	ENSG00000140740	67003	ENSMUSG00000030884	31.0387	37.6095	32.4169	22.8903	54.7281	45.3581	93.1068	110.629	73.8416	91.4753	75.9651	74.248	82.9184	64.8593	80.4326	55.9649	49.7385	60.062	45.646	45.5186	56.5013	113.965	38.3895	51.0099	25.7757	178.794	52.8988	42.8637	54.9878	54.1778	40.8405	60.0362	62.9789	118.921	161.404	127.24	64.3276	145.548	50.5609	94.1065	81.445	89.654	85.8639	50.4711	12.9914
TNRC6A	Tnrc6a	ENSG00000090905	233833	ENSMUSG00000052707	25.1119	30.0466	28.0792	19.9426	19.0373	14.9854	21.0879	15.8328	18.5065	18.9365	18.796	19.5788	5.3529	20.4967	17.6844	20.442	14.7634	20.6483	18.5279	17.1969	20.2868	11.4321	48.6839	2.5064	19.353	36.0768	57.6392	6.3829	37.4822	66.9756	45.4904	35.7167	45.204	31.9131	18.6028	76.4979	2.2553	17.628	58.1536	39.6872	6.0467	97.4988	35.0911	28.1611	52.1451
DES	Des	ENSG00000175084	13346	ENSMUSG00000026208	1.9456	1.496	0.9126	0.6653	0.9016	1.0112	7.2546	8.7254	5.5413	0.8898	0.5656	0.8815	0.6207	0.8589	0.3612	3.2795	2.5038	3.2615	11.9577	12.4229	20.4155	0	0	0	0	193.473	3.1113	0.0394	0	0	0	0	0	1.5062	0.0388	0	0	0	0	0	0	0	0	0.0412	0
HAPLN2	Hapln2	ENSG00000132702	73940	ENSMUSG00000004894	0	0	0.0485	0.0516	0	0.0097	0.171	0	0.0027	0	0	0	0	0	0	0.1689	0.087	0.1492	0.0498	0.038	0.0994	0	0	0	0	0	0	0	0	0	0	0	0	0	0	2.9306	0	0	0	0	0	0.0345	0	0	0
TAP1	Tap1	ENSG00000168394	21354	ENSMUSG00000037321	3.2036	3.0073	1.2979	0.8013	0.7558	0.7843	3.8069	5.134	4.9482	1.4248	0.8585	1.1136	3.1115	2.4989	3.1283	4.3297	5.5342	4.9884	1.9417	1.7115	1.1898	0	0	0	0	0	0	1.7216	0.0198	0	0.5947	0.0975	0.687	0.0196	0.0199	5.3925	0.0217	0	0.5496	0.9334	0	0.1979	12.5682	0.0678	0.5034
BCAN	Bcan	ENSG00000132692	12032	ENSMUSG00000004892	1.116	0.5549	0.9491	0.3823	0.3718	0.3014	0.7015	0.818	0.2714	0.2445	0.247	0.265	0.1813	0.2766	0.1334	0.9094	1.4408	1.1869	0.3906	0.3675	0.3944	0	0	0	0	0	0	0	0.2279	0	0.5774	0	0	0.019	0	0	10.5208	0	0	0.0113	0	0.0326	0.0449	0	0.0132
OR6K2	Olfr420	ENSG00000196171	258302	ENSMUSG00000055033	0	0	0	0	0	0	0	0	0	0	0	0	0	0	0	0	0	0	0	0	0	0	0	0	0	0	0	0	0	0	0	0	0	0	0	0	0	0	0	0	0	0	0	0	0
OR6K6	Olfr231	ENSG00000180433	404222	ENSMUSG00000046486	0	0	0	0.1338	0	0	0	0	0	0	0	0	0	0	0	0	0	0	0	0.0312	0	0	0	0	0	0	0	0	0	0	0	0	0	0	0	0	0	0	0	0	0	0	0	0	0
OR6N1	Olfr429	ENSG00000197403	258717	ENSMUSG00000049528	0	0	0	0	0	0	0	0	0	0	0	0	0	0	0	0	0	0	0	0	0	0	0	0	0	0	0	0	0	0	0	0	0	0	0	0	0	0	0	0	0	0	0	0	0
OR6N2	Olfr430	ENSG00000188340	258713	ENSMUSG00000050134	0	0	0	0	0	0	0	0	0	0	0	0	0	0	0	0	0	0	0	0	0	0	0	0	0	0	0	0	0	0	0	0	0	0	0	0	0	0	0	0	0	0	0	0	0
COL11A2	Col11a2	ENSG00000204248	12815	ENSMUSG00000024330	0.3294	0.2008	0.3398	0.3013	0.3035	0.2556	0.2959	0.2418	0.2706	0.1764	0.2111	0.3436	0.3514	0.4851	0.3574	1.1746	1.1342	0.8438	0.1974	0.1957	0.1119	0	0	0	0.0982	0	1.2832	0	0	0	0	0.425	2.3124	0.0236	2.86	0.2744	0	0	0	0	0	0	0	0	0
SPEG	Speg	ENSG00000072195	11790	ENSMUSG00000026207	0.8562	1.2386	1.1209	0.2708	0.2401	0.4328	0.0983	0.4931	0.7431	0.1662	0.1439	0.1389	0.4909	0.2921	0.3502	3.7586	3.254	3.4729	1.834	1.3935	0.7458	0	0	0	0	0	1.033	0.4733	0	2.008	0.2574	0.7145	0.0136	0.2507	0	1.0493	0.2358	0.0527	0	0.5073	10.9869	0.0145	15.8176	0.4944	0.4208
TAPBP	Tapbp	ENSG00000231925	21356	ENSMUSG00000024308	3.7718	8.9803	8.4264	1.5278	2.1786	1.9053	18.6882	15.1545	21.3762	7.1356	8.7512	7.8789	16.9303	15.9608	14.7251	7.477	6.5107	6.3515	3.6259	3.0702	3.7894	0	0.2588	0	0	0	0.0297	3.3095	11.4062	0.992	12.1278	3.3868	5.4252	8.6256	25.6735	9.4133	11.5872	10.5077	16.1296	8.4278	0.244	0.0269	0.0734	18.9066	15.5234
NES	Nes	ENSG00000132688	18008	ENSMUSG00000004891	244.366	270.168	192.021	24.5849	9.0605	24.5416	3.522	13.5414	12.0011	27.492	31.0714	27.0962	9.9664	10.1093	11.8121	96.8611	96.4037	91.8571	115.966	89.9887	101.602	3.4062	22.0998	0.646	0	0	15.4036	4.2539	6.86	10.8024	26.6406	18.5298	5.1414	23.0033	29.8231	23.5123	12.4423	7.8045	3.334	4.8588	10.8454	20.5341	199.754	111.459	10.3091
CRABP2	Crabp2	ENSG00000143320	12904	ENSMUSG00000004885	84.9519	75.6176	63.6931	10.0733	9.4201	10.3715	16.9595	17.481	13.1766	7.3418	5.1686	3.0643	10.4465	6.2417	9.7945	121.341	122.949	60.7194	159.847	115.559	172.26	0	0	0	0	0	36.0704	47.1318	25.3407	72.5036	57.9285	28.4697	8.2011	1.1957	17.714	28.4124	19.0109	81.5788	1.5358	20.4179	141.411	18.1697	154.418	27.6767	89.2915
PDZD9	Pdzd9	ENSG00000155714	67983	ENSMUSG00000030887	0	0	0	0	0	0.02	0.193	0.0279	0.0246	0	0.0708	0.0443	0.0527	0.1058	0.08	0.0194	0.0238	0.0489	0	0.0112	0.0565	0	0	0	0	0	0	0	0	0	0	0	0	0	0	0	0	0	0	0	0	0	0	0	0
MEIG1	Meig1	ENSG00000197889	104362	ENSMUSG00000026650	0.1141	0.3135	0	0.2026	0.3856	0.2957	0	0.1466	0.1964	0	0.0895	0.0587	0.084	0	0	0.019	0.0212	0.009	0.0429	0.0814	0	0	0	0	0	0	0	0	0	0	0	0	0	0	0	0	0	0.3996	0	0	0.0343	0.1281	0.715	0	0
ISG20L2	Isg20l2	ENSG00000143319	229504	ENSMUSG00000048039	8.334	7.762	7.8003	9.4093	24.1598	26.4045	43.6834	40.7242	46.6501	36.9448	35.0448	44.0189	37.8417	42.4518	36.8009	18.5986	17.0313	15.5202	14.581	20.1892	16.1486	88.4068	97.4805	13.0692	79.6827	125.779	63.3516	40.6469	54.1331	78.659	104.674	83.861	52.0165	188.843	119.75	47.5689	74.8904	30.1009	125.199	65.8182	3.3888	40.7761	146.168	80.0664	68.1739
CDNF	Cdnf	ENSG00000185267	227526	ENSMUSG00000039496	0.9321	0.6191	1.1061	0.619	0.806	0.8594	0.2181	0.3354	0.3272	0.7441	0.3389	0.4998	0.4823	0.3336	0.469	0.3802	0.2092	0.572	0.6484	0.8484	0.6803	2.2906	0	0	4.6416	0	0	0	0	0	0	0	0.2501	0	0	0	0	0	0.4052	0	0	0	0	0	0
HS3ST2	Hs3st2	ENSG00000122254	195646	ENSMUSG00000046321	1.3233	1.291	0.5974	0.1931	0.2855	0.2744	0	0	0	0	0	0	0	0	0	0.9176	0.9457	0.74	0.1328	0.2426	0.0354	0	0	0	0	0	0	0	0.0356	1.2024	0.0336	6.473	17.6401	8.0528	0.0312	0.2293	0	0.0317	0.143	0.8879	44.1546	2.0588	0.1553	21.0794	1.0757
OLAH	Olah	ENSG00000152463	99035	ENSMUSG00000026645	0.4435	0.5245	1.0066	98.5401	90.9875	77.0151	0.6749	0.4508	0.3266	0.1386	0.1063	0.244	0.122	0.2145	0.209	0.0231	0.0221	0	0.2023	0.1584	0.0134	0.1719	0.2328	2.436	1.107	0	0	0	0	0	0	0.9398	0	0	0	0	0.0362	1.594	0.0486	0	0	0	0	0	0
RRNAD1	Rrnad1	ENSG00000143303	229503	ENSMUSG00000004896	3.8293	4.5538	1.976	4.327	4.8148	4.2306	3.6708	4.2058	3.6587	3.6769	4.7618	5.1032	4.686	3.7643	5.0551	10.4455	9.0074	10.0157	6.7553	6.3701	8.576	2.549	2.052	5.8744	39.7968	4.042	0.2628	1.1727	17.3291	4.4087	1.1951	0.3217	1.473	37.9396	0.1015	0.3656	0.1858	4.1836	2.9845	0	32.1936	0	1.4781	0.9267	7.967
C16orf52	BC030336	ENSG00000185716	233812	ENSMUSG00000046096	4.4261	3.8153	3.9223	4.0902	3.6156	0.558	8.6979	6.1499	6.2359	2.8753	5.4311	4.9261	4.6418	5.269	5.1792	1.7896	4.1183	4.0463	2.1284	1.9058	1.9549	6.6666	3.4496	0.1217	0.134	26.7662	1.4453	4.7107	2.1467	4.9174	4.0362	1.2593	3.1518	3.3472	13.2367	0	0.7099	1.9453	4.9676	3.3818	0.0901	6.5332	0.4246	1.2862	3.7306
USP31	Usp31	ENSG00000103404	76179	ENSMUSG00000063317	7.0265	4.124	8.9408	4.4217	3.9112	3.7332	11.7327	5.7689	9.4426	3.2507	5.2444	5.6242	3.9638	6.2798	5.3395	2.9381	2.4249	2.7787	3.5245	2.9456	2.6974	4.112	3.2666	0.2475	0.366	0.0451	3.5076	0.0838	7.8202	4.4964	1.7284	6.0031	3.1776	2.3429	4.3621	1.2411	1.5842	4.7501	1.4033	4.336	0.1829	1.7588	0.0966	0.995	1.1749
SLC5A11	Slc5a11	ENSG00000158865	233836	ENSMUSG00000030769	0	0.0772	0	0.1282	0.0511	0.0353	9.8532	8.7294	10.1977	0.9308	2.1227	1.9956	4.4299	6.6202	4.8263	0.0492	0.0597	0.214	0.0423	0.1005	0.019	0	0	0	0	0	0	0	0	0	0	0	0	0	0	0	0	0	0	0	0.0814	0	0	0	0
HSPA14	Hspa14	ENSG00000187522	50497	ENSMUSG00000051396	21.9018	9.0243	22.4002	28.1624	22.7867	22.5187	23.7614	24.9566	21.5857	38.2992	36.5124	30.8883	22.8913	25.0785	22.5844	12.0832	14.1698	13.3489	15.1951	14.1625	14.8948	8.006	6.4621	32.17	37.1489	32.8076	16.0657	35.1159	36.3475	50.9329	13.014	33.4155	17.6072	2.5438	5.4688	23.4708	27.559	12.2777	1.498	17.2702	55.9903	11.1949	0.3923	15.7777	15.2413
MRPL24	Mrpl24	ENSG00000143314	67707	ENSMUSG00000019710	14.609	10.7719	11.7305	19.7387	3.6281	19.5855	51.851	74.5964	51.5492	88.9758	83.8441	78.5995	65.8518	61.1562	47.8388	14.2284	15.9569	13.2873	12.922	10.6237	7.1069	32.0371	32.9513	8.7296	1.0014	41.7878	21.2243	0.141	7.0349	25.1345	4.3491	26.611	5.2224	83.5917	7.028	23.7941	7.1428	0.1152	0.7754	16.8829	0.8309	6.9505	36.2864	0.7623	6.0032
AIM2	Aim2	ENSG00000163568	383619	ENSMUSG00000037860	0.2913	0.5145	0.8272	0	0	0	10.8972	7.8372	8.4634	4.9455	4.7975	4.2114	8.2024	11.7711	7.0224	0.7976	1.0479	1.1439	0.1454	0.1188	0.3474	0	0	0	0	0	1.1431	1.4677	0.496	0	0	3.7589	0	0	0	0	0.6599	0	0	4.8894	0.1391	0	0	0	0
SCNN1G	Scnn1g	ENSG00000166828	20278	ENSMUSG00000000216	0.4913	0.2777	0.6512	0.1545	0.044	0.1103	0	0.0071	0	0	0	0	0	0	0	1.1646	1.4506	0.9447	0.96	0.7393	0.2797	0	0	0	0	0	0	8.246	2.7647	0.0595	2.2195	10.6672	1.2655	0	0	1.0483	12.2353	0.0035	0.0272	0	0	0	0	0	0.1147
CADM3	Cadm3	ENSG00000162706	94332	ENSMUSG00000005338	0.5912	1.5659	1.5759	0.0496	0.0677	0.0223	0.4691	0.3713	0.5519	0.0202	0.0156	0.0221	0.1505	0.2035	0.0803	3.3144	2.7824	0.4014	0.5381	0.6184	0.4032	0	0	0	0	0	0	0	0	0.295	0	0	0.0176	0	0.119	6.0025	0	0	0.182	0.3442	0	0.0156	0	0.4128	0.2432
ZBTB22	Zbtb22	ENSG00000236104	81630	ENSMUSG00000051390	4.6645	5.2183	5.3131	0.9095	6.325	6.477	12.5878	11.6758	15.9893	11.533	11.3465	13.045	14.5888	12.4388	12.213	7.9001	7.2251	6.1793	5.9124	2.9856	8.1322	0.0607	0	0	1.504	12.9679	0.2281	0.8654	6.6684	1.8413	5.8619	6.6834	0.0836	0.1001	1.4403	0.3438	0	0	0	0.8616	0.1097	0.023	71.3411	0	0.0863
GMPPA	Gmppa	ENSG00000144591	69080	ENSMUSG00000033021	6.0488	7.6658	5.1163	8.6338	9.5562	9.3459	19.4512	24.3578	25.1391	18.4925	17.4681	9.8774	23.7922	13.5157	20.1145	9.4987	7.9694	2.5329	9.4291	10.3692	9.6351	7.6886	10.8057	2.2682	1.8134	14.0801	6.9025	2.6973	8.3413	20.8744	13.711	5.1802	14.3685	14.5543	68.5491	1.5509	31.6383	1.5069	2.1059	14.5668	87.4257	7.7279	0.2927	13.9145	7.6737
VWA3A	Vwa3a	ENSG00000175267	233813	ENSMUSG00000030889	0.0861	0	0.0748	0.0059	0.0409	0.0261	0.4374	0.111	0.2509	0.0526	0.0183	0.0359	0.1054	0.0298	0.028	0.0313	0.0397	0.0107	0.0061	0.0028	0.0147	0	0	0	0	0	0	0.7653	0	0	0	0	0	0	0	0	0	0	0	0	0	0.1485	0	5.6594	0.0157
SLC23A3	Slc23a3	ENSG00000213901	22626	ENSMUSG00000026205	0.0965	0.1233	0	0.0868	0.1374	0.0866	0	0.1286	0.1818	0.0511	0	0	0.0493	0.1077	0.0798	0.0357	0.0046	0.0391	0.0269	0.0332	0.0057	0	0	0	0	0	0	0	0	0	0	0.2644	0	0	0	0	0	0	0	0	0	0	0	0	0
DAXX	Daxx	ENSG00000204209	13163	ENSMUSG00000002307	33.7342	29.7631	4.844	37.8139	47.2938	49.2083	35.1381	54.0384	47.9329	44.4432	43.933	37.4357	42.9151	52.8523	56.211	41.6712	39.7357	36.946	19.5546	39.2445	35.3094	7.6133	28.3927	38.4923	16.3971	25.0612	38.1151	21.0378	10.2932	25.2248	43.0757	18.0832	40.4258	34.3292	19.8222	26.5038	5.7423	24.4204	42.739	23.8383	43.8541	17.5409	5.2054	53.4979	24.5014
SCNN1B	Scnn1b	ENSG00000168447	20277	ENSMUSG00000030873	0.0419	0	0	0	0	0	0.1345	0.2841	0.1563	0	0	0	0	0.0885	0	0.119	0.0385	0.1262	0.4278	0.2905	0.3779	0	0	0	0	0	0	0.0224	0	0	0	0	0	0	0	0	0	0	0	0	0	0	0	0	0
PRCC	Prcc	ENSG00000143294	94315	ENSMUSG00000004895	12.3739	10.2664	3.5647	12.9586	16.1285	16.6447	32.2069	52.0842	40.1603	64.5808	65.2444	60.5817	30.0049	66.8324	54.0729	20.6576	19.0323	20.185	11.7924	29.2014	25.0859	26.1972	45.0735	73.9368	30.0613	179.855	38.545	37.3445	31.5302	71.395	37.9186	30.9712	31.0693	46.5714	63.8517	11.6038	38.2342	41.1237	19.5785	36.0332	85.1176	37.7151	199.188	44.1035	16.8371
ACBD7	Acbd7	ENSG00000176244	78245	ENSMUSG00000026644	8.8389	9.533	7.1939	2.9849	2.9145	3.7159	3.7292	2.8639	2.4621	1.0141	0.7004	1.5831	0.2325	0	0.2576	1.1991	7.517	6.5256	3.3491	4.044	3.4417	0	0	0	0	0	0	7.8471	0	0	0	0	0.1586	0	0	0	0.3887	0	0	0	0	0	0	0	0
AMIGO3	Amigo3	ENSG00000176020	320844	ENSMUSG00000032593	0	0	0	0.008	0.0109	0.0244	0.3193	1.399	0.996	1.3523	1.3878	1.5691	2.5554	2.1304	2.4798	0	0	0	0	0	0	0	0	0	0	0	0	0	0	0	0	0.089	0.1226	0	0	0	0	0	0	0	0	0	0	0	0
DARC	Darc	ENSG00000213088	13349	ENSMUSG00000037872	0.0659	0	0.0593	0	0	0	0	0	0.246	0	0	0	0.1026	0	0	0.0696	0.2175	0.1894	0.029	0.047	0	0	0	0	0	0	0	0	0	0	0	0	0	0	0	0	0	0	5.6021	0	0	0	0	0.0861	0
RPP38	Rpp38	ENSG00000152464	227522	ENSMUSG00000049950	10.5909	2.5473	9.3712	14.7024	16.7417	14.184	11.5769	11.975	4.4676	16.1524	16.1841	14.4258	14.2993	7.5925	15.3511	8.1154	8.4291	7.9973	10.5141	11.1302	8.8824	16.1959	29.5082	49.6926	18.3967	194.53	3.5365	14.3979	21.4891	0.161	4.615	5.8269	2.2344	9.8956	2.3193	15.1501	8.7509	0.0421	0.9517	3.6048	11.4513	5.5405	0	11.8677	4.4376
SH2D2A	Sh2d2a	ENSG00000027869	27371	ENSMUSG00000028071	0.5278	0.6954	0.5922	0.0775	0.1051	0.13	0	0.0048	0.0048	0	0	0	0.0254	0	0	1.8547	1.6427	1.7988	2.0682	1.3864	0.3042	0	0	0	0	0	0	0.205	0.0403	0	0.0324	1.2678	0	0	0	0	0.6229	0	3.1437	0.8697	0.8175	0	0	0	0
HLA-DMA	H2-DMa	ENSG00000204257	14998	ENSMUSG00000037649	0.1729	1.3134	0.8569	0.3864	0.4391	0.3414	0.7268	1.16	1.1924	0.4449	0.4915	0.3896	0.5155	0.6516	0.78	3.8052	3.9042	4.0905	3.5459	3.1185	4.3081	0	0	0	0	0	0	0	0.1036	12.2649	7.793	11.5088	0.5802	0	0	0	0	0.3654	0	0	0	0.0576	0	1.2135	8.522
FCER1A	Fcer1a	ENSG00000179639	14125	ENSMUSG00000005339	0	0	0	0	0	0	0	0.0355	0	0	0	0	0	0	0	0	0	0	0	0	0	0	0	0	0	0	0	0	0	0	0	0	0	0	0	0	0	0	0	0	0	0	0	0	0
OR10J3	Olfr1404	ENSG00000196266	258881	ENSMUSG00000049456	0	0	0	0	0	0	0	0	0	0	0	0	0	0	0	0	0	0	0	0	0	0	0	0	0	0	0	0	0	0	0	0	0	0	0	0	0	0	0	0	0	0	0	0	0
OR10J5	Olfr16	ENSG00000184155	18313	ENSMUSG00000037924	0	0	0	0.0451	0	0	0	0	0	0	0	0	0	0	0	0	0	0	0	0	0	0	0	0	0	0	0	0	0	0	0	0	0	0	0	0	0	0	0	0	0	0	0	0	0
TRDMT1	Trdmt1	ENSG00000107614	13434	ENSMUSG00000026723	4.6577	4.8222	5.086	0.5227	0.5798	0.6144	5.2705	6.2765	5.1116	3.7957	3.461	0.577	3.9845	3.5902	3.5469	2.6505	2.5702	2.4841	2.2053	2.1433	2.025	0.5147	3.0574	0.1075	0	0	8.8093	8.6168	3.428	6.201	1.4436	5.7707	5.147	0.2181	21.4143	5.6709	7.8002	0.6323	0.0097	0.533	0.0312	3.4212	0.1185	0.6791	4.3875
APCS	Apcs	ENSG00000132703	20219	ENSMUSG00000026542	0	0	0	0	0	0	0	0	0	0	0	0	0	0	0	0	0	0	0	0	0	0	0	0	0.8825	0	0	0	0	0	0	0	0	0	0	0	0	0	0	0	0	0	0	0	0
CRP	Crp	ENSG00000132693	12944	ENSMUSG00000037942	0	0	0	0.0232	0.051	0.063	0	0	0	0	0	0	0	0	0	0	0	0	0	0	0	0	0	0	0	0	0	0	0	0	0	0	0	0	0	0	0	0	0	0	0	0	0	0	0
GMPPB	Gmppb	ENSG00000173540	331026	ENSMUSG00000070284	1.6239	1.6348	1.6012	2.4689	2.7405	3.6548	18.7013	21.4861	14.1783	14.7733	14.3326	12.6401	18.5733	6.8701	21.2187	0.62	0.3744	0.5387	0.1154	0.5474	0.6338	1.1311	1.1915	0.5716	0.024	0	0.096	0.5768	0.0153	0.4679	0	0.2814	0	0.2244	0	0.03	0.3987	0	0.0284	0	6.3999	0.0329	0.4325	0.7002	1.287
NTRK1	Ntrk1	ENSG00000198400	18211	ENSMUSG00000028072	0.1221	0.1096	0.0793	0.0106	0.0594	0.0362	0.9475	1.8535	1.6793	1.021	0.0773	0.6636	0.1824	0.2083	0.3754	0.0192	0.0306	0.006	0.023	0.0415	0.0439	0	0	0	0	0	0	0	0	0.5042	0	0	0	0	0	0	0	0	0	0	0	0	0	0	0
COG7	Cog7	ENSG00000168434	233824	ENSMUSG00000034951	2.8496	3.5988	3.0289	6.0674	5.8894	7.1373	20.372	23.3034	23.5729	24.3139	22.5089	19.9025	11.3661	21.48	25.0082	6.1486	5.8216	5.1395	1.7373	5.8068	6.1192	0.6855	0.0601	0.6253	0.5729	4.3675	9.7575	9.1305	5.0617	8.2654	3.6779	6.0154	3.9132	23.2686	0.0372	4.6249	0.6888	5.9809	8.6801	4.563	0.1688	24.1461	4.6706	36.927	8.952
DUSP23	Dusp23	ENSG00000158716	68440	ENSMUSG00000026544	17.9646	16.9368	14.3264	11.6645	17.7154	20.232	0.576	0.2982	0.5817	0.2726	0.0419	0.1241	0.0827	0.4109	0.3228	27.1774	25.2133	24.1132	19.4965	17.3416	20.2534	2.9597	17.161	0.8111	107.874	9.0293	38.8477	55.802	56.1389	32.3112	39.0937	10.9881	127.893	33.0781	94.3305	93.8179	3.1567	9.8863	68.9413	115.868	4.6197	75.7244	509.163	0	0
NMT2	Nmt2	ENSG00000152465	18108	ENSMUSG00000026643	4.8246	5.3932	4.701	7.9884	10.763	10.3006	43.8408	33.6683	31.5269	45.0092	41.9046	40.9958	16.1662	41.4144	44.5315	3.3594	3.7552	3.7105	3.1881	3.357	3.7267	1.134	2.7223	35.3364	9.9654	0.7077	9.7094	0.0562	11.5814	10.4057	12.0435	0.2295	4.9234	31.8877	24.2431	17.7141	20.8118	21.2948	20.4614	23.4521	13.9415	4.3758	17.8322	3.4266	5.5031
FCRL6	Fcrl6	ENSG00000181036	677296	ENSMUSG00000070504	0	0	0	0	0	0.0097	0	0	0	0	0	0	0	0	0	0	0	0	0.0109	0	0	0	0	0	0	0	0	0	0	0	0	0	0	0	0	0	0	0	0	0	0	0	0	0	0
BRD2	Brd2	ENSG00000204256	14312	ENSMUSG00000024335	40.3729	34.1876	37.0668	58.8004	77.5212	63.8916	52.6521	40.8224	29.6008	44.305	39.6051	46.0848	51.3963	64.2122	46.8351	40.5687	42.0835	40.7667	48.7741	47.621	47.4181	50.0432	74.6988	127.773	73.057	152.376	49.0962	19.4946	156.244	64.1221	20.8591	56.3803	62.2138	63.6371	29.2166	78.1551	103.901	37.7444	127.423	45.2025	53.072	90.6968	463.219	108.463	54.5849
INSRR	Insrr	ENSG00000027644	23920	ENSMUSG00000005640	0	0	0.0261	0.0093	0.0096	0.0043	0	0.07	0.1303	0	0	0.0314	0	0	0	0.0156	0.0381	0.0457	0.0058	0.0182	0.006	0	0	0	0	0	0	0	0.1102	0.0258	0	0	0	0	0	0	0	0	0	0	0	0	0	0	0
PEAR1	Pear1	ENSG00000187800	73182	ENSMUSG00000028073	0.5406	0.529	0.6848	0.1052	0.0663	0.0447	0.3032	0.2977	0.3012	0.0894	0.1066	0.1051	0.4696	0.6312	0.3769	0.337	0.3326	0.4372	1.0616	1.2524	0.714	0	0	0	0	0	0	0	0	1.2528	0	0	0.3043	0	0	0	0	0.0901	0.0192	0	0	0	0	0	0
SLAMF8	Slamf8	ENSG00000158714	74748	ENSMUSG00000053318	0	0	0	0	0	0	0	0.0131	0.0092	0	0	0.0232	0	0	0.0115	0.0165	0	0.011	0.0101	0.0109	0.0097	0	0	0	0	0	0	0	0	0	0	0	0	0	0	0	0	0	0	0	0	0	0	0	0
ARHGAP17	Arhgap17	ENSG00000140750	70497	ENSMUSG00000030766	3.9764	4.2613	5.4558	5.0721	4.0359	1.8898	12.2831	4.4423	19.9194	9.2479	10.6308	13.3664	17.5086	22.414	15.4639	5.4758	5.2935	6.391	5.8213	6.4139	5.2965	0.6454	1.0249	0.1171	0.9864	0	1.2839	3.3589	4.2702	0.9817	2.7947	1.1198	2.4317	0.2826	1.4033	9.0189	5.7414	2.9376	1.959	1.7635	1.1607	3.5598	0.1689	0.5654	0.5314
SUV39H2	Suv39h2	ENSG00000152455	64707	ENSMUSG00000026646	17.3022	17.322	19.2989	7.738	6.0412	6.8817	14.5193	15.6937	11.9069	17.1679	18.1839	17.8538	17.3164	12.4492	4.8871	11.1955	12.9425	13.9273	8.8857	9.2486	9.1658	5.8851	24.4955	28.2814	2.3593	0.5951	37.2027	28.604	14.9212	4.4746	13.131	8.3816	17.8684	32.1425	11.2099	5.1284	38.3424	5.6858	14.1919	28.2813	0.8423	45.2548	0.4968	6.3826	29.9939
CNPPD1	Cnppd1	ENSG00000115649	69171	ENSMUSG00000033159	8.3808	6.053	10.0275	7.5317	6.4845	9.6405	4.8144	2.2004	4.7856	3.6666	2.5451	2.8541	3.618	3.3182	3.146	18.5841	23.3545	22.4821	17.1395	12.8092	14.53	7.3714	7.3569	0.149	0	0	5.2017	2.8535	2.4647	20.0952	4.3275	8.1756	25.8175	10.3169	31.6913	17.3127	0.1466	11.6141	11.3242	15.623	15.0879	1.3077	0.4293	6.9082	5.544
VSIG8	Vsig8	ENSG00000243284	240916	ENSMUSG00000049598	0.07	0.1179	0	0.0634	0.0369	0.0284	0	0.1331	0.095	0	0	0.0202	0	0	0	0.0134	0	0	0	0.0157	0	0	0	0	0	0	0	0	0	0	0	0	0	0	0	0	0	0	0	0	0	0	0	0	0
EEF2K	Eef2k	ENSG00000103319	13631	ENSMUSG00000035064	7.2303	6.988	9.1269	13.1484	6.419	15.4586	2.1792	4.527	5.491	5.2314	4.8905	4.534	5.6082	4.9306	5.2318	7.6548	8.7133	7.4613	6.1955	5.3596	4.8379	0.0331	0.2536	0	0.4264	0.0183	1.4104	1.2859	2.8348	0.8386	1.7876	1.6899	3.0999	15.8336	25.5616	7.5032	2.5487	0.0868	6.993	6.5139	0.1573	0.2917	6.089	0.1028	2.0729
LRRC71	Lrrc71	ENSG00000160838	74485	ENSMUSG00000023084	0.05	0	0	0	0	0	0.0874	0.0108	0.0277	0.023	0.0114	0	0.0815	0.0243	0	0.1562	0.205	0.0832	0.033	0.0353	0.0115	0	0.051	0	0	0	0	0	0.0186	0	3.5146	0	0	0	0	0	0	0	0	0	0	0	0	7.6075	0.0278
GGA2	Gga2	ENSG00000103365	74105	ENSMUSG00000030872	14.3947	18.3941	19.6947	14.5786	18.7905	21.0924	9.4911	27.0608	26.9649	34.2859	32.7151	35.8774	33.0139	30.9536	30.9469	25.8267	26.0801	17.5333	19.5422	20.6628	24.6637	28.7217	16.674	1.2977	19.0304	92.8447	15.9884	16.1931	17.6417	12.5245	17.7384	10.0761	23.1313	27.9861	14.6135	30.6675	33.9347	4.2978	39.375	11.1089	39.002	27.6562	5.7966	4.904	14.8321
CCDC19	Ccdc19	ENSG00000213085	71870	ENSMUSG00000026546	0.1942	0.2068	0.7942	0.0744	0.1607	0.2762	1.1873	1.2072	0.9995	0.8561	0.5569	0.6909	0.1206	0.319	0.7844	0.2146	0.258	0.1077	0.2416	0.519	0.2962	0	0	0	0	0	0	0	0	0	0	0	0	0	0	0	0	0	0	0	0	0	0.1817	0	0
ARHGEF11	Arhgef11	ENSG00000132694	213498	ENSMUSG00000041977	9.5038	12.9014	11.7913	10.3827	26.2134	21.2302	14.5368	11.6043	14.5568	9.0646	8.345	9.5852	9.6715	8.9519	7.4749	9.8944	9.177	10.3035	9.9969	10.4651	9.5131	4.1685	7.8424	0.2319	0	0.0322	3.6066	2.2526	0.8367	0.0127	0.3167	1.1602	0	0.1756	0	0.016	0.0318	0.027	1.4327	1.3773	0.0702	2.3753	0.2828	2.3405	0.0012
FAM134A	Fam134a	ENSG00000144567	227298	ENSMUSG00000049339	5.0228	7.5344	5.1142	12.1645	13.1585	12.5268	7.3311	9.3572	7.5272	4.8391	4.3443	4.9208	1.8794	4.8453	7.6975	14.8568	11.1756	15.442	11.7372	11.612	14.6977	33.6952	15.8631	1.3098	0.8875	104.099	3.1403	0.7192	6.0437	3.6745	1.2065	0.8985	1.8118	2.6561	0.3422	2.4842	0.3976	0.6152	2.457	4.3695	0.5646	0.2512	1.1346	6.2133	5.1974
PHF1	Phf1	ENSG00000112511	21652	ENSMUSG00000024193	8.0433	7.6879	7.3724	5.3402	6.7042	6.1995	4.6167	5.5278	5.2056	3.8338	3.6358	5.2724	4.3166	4.2035	4.131	21.0514	14.8623	20.4904	15.9055	14.4495	23.2131	1.5766	12.5495	0.4078	3.0259	0	17.1468	6.3159	8.8938	1.8915	12.7126	14.001	1.9396	0.3176	4.7283	0.0912	13.5137	5.7174	0.3121	15.3851	8.9238	3.4484	73.8073	6.2674	2.1995
TAGLN2	Tagln2	ENSG00000158710	21346	ENSMUSG00000026547	109.39	102.532	65.3312	133.153	133.561	128.713	98.5645	118.188	15.3351	46.8809	47.4759	52.2859	34.4301	33.9352	39.3224	31.1563	14.6517	36.602	82.756	77.7611	68.6778	520.64	138.227	289.772	316.397	351.79	29.3753	18.3835	17.1835	18.8705	42.0419	5.8819	8.3446	26.8985	119.138	44.6313	50.9004	3.2432	6.1206	6.9598	57.833	88.6328	6.5994	55.2573	21.921
IGSF9	Igsf9	ENSG00000085552	93842	ENSMUSG00000037995	1.9841	1.7372	0.9198	0.68	0.7487	0.7684	1.5764	1.6039	2.5569	0.7284	0.417	0.5756	0.589	0.6623	0.7341	5.7737	6.2202	6.6528	3.1848	3.2557	2.5567	0.0259	0.1214	0	0.0718	0.0463	1.9065	6.9926	0.1704	1.5328	2.403	2.9148	2.842	5.5007	1.0985	1.9059	9.1475	0.192	2.5494	5.6198	29.9494	0.0472	130.557	0.9315	3.6524
RXRB	Rxrb	ENSG00000204231	20182	ENSMUSG00000039656	4.3554	3.9836	5.1307	4.1015	3.4394	3.7544	9.9155	9.8556	3.33	8.29	9.1143	10.3847	12.2514	13.8822	10.9175	6.3571	8.9258	8.2347	5.1577	6.1284	6.4287	0.1013	0.0327	0.0479	12.8515	0.283	0.8509	7.407	6.2871	6.291	6.9794	4.5032	13.0523	0.0936	0.5247	0.0257	14.9484	11.7353	20.5026	1.9804	0.4006	4.2324	0.2763	7.7044	11.3758
ETV3	Etv3	ENSG00000117036	27049	ENSMUSG00000003382	13.7398	10.1155	13.237	37.197	29.6567	32.1062	5.2869	4.2923	4.4486	4.3576	4.5655	5.506	3.6754	4.5556	3.9018	5.2057	7.5158	6.7201	8.3356	10.8455	11.666	5.8683	8.377	12.3566	13.9423	0	0	5.6128	6.8541	2.5485	1.5902	5.5995	0.0472	0.0549	1.5007	0.9343	0	1.6709	3.216	0.1771	0.1804	0.011	0.028	0.005	0.8833
ZFAND2B	Zfand2b	ENSG00000158552	68818	ENSMUSG00000026197	2.3778	1.8599	2.321	7.1742	8.4122	4.5849	5.0773	1.6529	6.6601	10.0148	8.3831	9.6771	10.5003	7.3021	8.2049	1.5739	4.3919	3.1015	3.4337	4.5834	4.276	0.2763	1.4933	1.4025	0.2002	0.0702	7.3815	2.7717	0.5029	9.5629	12.2462	6.6269	24.81	0.1884	7.7795	0.3498	0.4264	0.7916	23.7187	0	0.2911	1.0355	72.836	16.3601	15.4984
SLAMF9	Slamf9	ENSG00000162723	98365	ENSMUSG00000026548	0	0	0	0	0	0	1.9827	2.1853	1.3165	0.1486	0.405	0.4821	0.3875	0.2876	0.2867	0	0	0	0	0	0.055	0	0	0	0	0	0	0	0	0	0	0	0	0	0	0	0	0	0	0	0	0	0	0	0
PIGM	Pigm	ENSG00000143315	67556	ENSMUSG00000050229	2.5395	4.6908	3.868	1.2719	1.1203	0.4521	11.24	2.6879	9.6244	6.7656	7.3209	8.8005	6.8724	9.8707	6.5657	4.8805	4.5419	5.3218	4.2782	4.3565	2.5682	3.8568	15.3344	0.4758	4.4775	0.0103	6.2347	7.5243	18.9038	6.5109	9.3895	13.5796	18.0666	19.5287	11.1277	47.9297	24.7054	9.5102	8.2638	23.3357	0.9524	7.1495	97.9562	0.0986	1.1148
KCNJ10	Kcnj10	ENSG00000177807	16513	ENSMUSG00000044708	0.0662	0.1534	0.1855	0	0.0186	0.0041	0.3116	0.171	0.29	0.0557	0.032	0.0386	0.111	0.0645	0.0753	0.8547	0.8537	0.7915	0.4619	0.4292	0.2423	0	0	0	0	0	0.5677	0	0	0	0	0	0	0	0	0	0	0	0	0	0	0	0	0	0
KCNJ9	Kcnj9	ENSG00000162728	16524	ENSMUSG00000038026	0.0257	0.0641	0.1395	0	0	0	0.0539	0.4774	0.4379	0	0	0	0.0325	0	0.0395	0.0762	0.0745	0.0736	0.2115	0.0986	0.0145	0	0	0	0	0	0	0	0	0	0	0	0	0	0	0	0	0	0	0	0	0	0	0	0
IGSF8	Igsf8	ENSG00000162729	140559	ENSMUSG00000038034	7.4939	18.3553	15.1786	8.354	10.4045	9.6714	9.6204	15.6736	11.7044	7.9168	8.2658	8.4534	4.4198	3.1174	4.2375	66.8936	55.3405	53.1057	40.0879	30.6621	48.8121	0.0301	0	0	0	0	0.8806	19.932	10.1472	0.9322	7.67	3.2341	2.5507	9.1209	21.0696	25.3237	13.6008	33.2365	4.4775	21.3568	14.3264	0.4241	0.3622	5.2695	0.4144
EARS2	Ears2	ENSG00000103356	67417	ENSMUSG00000030871	19.8149	19.7708	16.4211	24.708	11.8056	29.5692	2.1321	9.7636	8.4144	9.5408	11.1909	10.8184	9.8752	7.881	9.4787	25.6227	25.4558	23.8153	25.3546	18.1428	27.7093	10.7752	20.3495	18.7618	3.3681	40.6035	13.8824	0.9152	8.066	14.586	7.0756	17.8519	17.4547	18.1462	20.9639	23.7327	12.2175	12.0588	23.3052	7.645	0.2136	19.4188	5.0166	7.7723	19.0679
ATP1A2	Atp1a2	ENSG00000018625	98660	ENSMUSG00000007097	3.6775	3.8845	4.05	0.3191	0.3058	0.3755	3.5003	3.6147	3.2134	0.4954	0.2498	0.2527	0.0717	0.0264	0.0964	16.1859	14.19	7.2306	2.5279	1.7299	8.363	0	0	0	0	0	0	0	0	0	6.8644	4.0605	1.5891	0.006	0.0154	0.01	0	2.1529	15.7006	7.8021	12.8844	1.5819	0.1585	3.1526	0.0454
FAM171A1	Fam171a1	ENSG00000148468	269233	ENSMUSG00000050530	13.1313	11.9173	11.2592	3.5825	6.7655	8.3021	4.3508	4.1201	5.5854	2.7705	1.9041	1.7864	1.7243	1.9611	1.9497	17.6042	20.4085	21.8776	19.593	9.6385	21.5903	0.4191	1.8301	0.9426	0	0	17.0577	16.599	25.2542	25.662	18.6884	19.5475	21.5887	36.336	1.1855	39.2322	15.7825	6.3846	31.2756	20.4052	0.3504	12.1982	0.5619	0.8301	3.7064
CUTA	Cuta	ENSG00000112514	67675	ENSMUSG00000024194	51.2786	41.9655	44.1549	29.0841	34.8263	36.5307	20.3794	29.4424	32.5324	30.9488	29.1124	12.8159	35.9357	28.7378	30.8985	67.4188	67.2153	28.9641	49.5984	59.0203	64.7794	18.6146	3.6004	27.4205	3.0242	0.6838	127.854	82.2914	107.007	114.473	91.0235	183.638	431.849	289.315	349.679	115.141	328.955	161.084	249.454	229.875	182.616	189.214	2112.47	268.131	162.919
USP19	Usp19	ENSG00000172046	71472	ENSMUSG00000006676	14.937	13.8577	14.5439	10.6875	29.945	31.4637	29.5211	31.2639	36.4634	32.4162	30.9752	37.2675	31.2584	28.371	30.792	24.6356	24.5681	19.6523	21.134	29.2994	23.9296	0.2128	0.1496	0.3059	0.2582	0.8472	9.7572	1.5835	2.1433	0.417	2.2697	0.0478	0.0193	3.818	7.564	1.2829	0.0082	6.2276	0.1783	6.2369	3.2752	2.5026	0.5026	0.1407	0.8077
SLC39A7	Slc39a7	ENSG00000112473	14977	ENSMUSG00000024327	40.3108	38.9384	41.6625	61.8685	69.8601	72.4709	14.7791	21.0816	14.6306	37.6202	28.3076	35.9623	33.1662	24.2717	42.1838	73.2368	39.953	82.2131	53.7143	75.7995	85.4407	2.6438	0.0427	0.0753	0.2069	10.1957	2.6187	3.6944	2.6351	11.2548	14.3567	11.5416	3.8313	103.695	6.3392	9.9674	2.7097	0	0.4114	0.8595	2.4204	1.0676	0.1433	22.3689	5.0382
LCMT1	Lcmt1	ENSG00000205629	30949	ENSMUSG00000030763	14.8809	13.5077	7.905	11.6896	12.1525	11.2752	23.6961	30.8538	21.0401	29.9905	19.7055	28.5388	23.3102	20.1044	30.2339	27.9192	28.8275	26.0877	9.0312	20.0531	21.8771	57.436	8.7699	18.3883	11.7539	269.727	62.4372	62.7518	29.3576	46.6957	24.7343	87.397	162.945	129.048	93.2902	122.356	28.933	106.083	96.4638	71.8146	181.548	47.2335	322.596	91.105	59.242
ATP1A4	Atp1a4	ENSG00000132681	27222	ENSMUSG00000007107	0.1251	0.1579	0.2272	0.0922	0.1047	0.0707	0	0.0482	0.0897	0	0.0134	0	0	0	0	0.2308	0.079	0.2507	0.6382	0.596	0.2768	0	0.0175	0	0	0	0	0.0138	0	0	0	0	0.0132	0	0	0	0	0	0	0.0028	0	0.0104	0.0341	0	0
UBFD1	Ubfd1	ENSG00000103353	28018	ENSMUSG00000030870	19.1585	19.0701	9.088	25.6024	23.2469	22.2652	26.1328	25.5942	24.5035	21.6749	26.451	27.1019	25.2532	23.7614	31.0584	26.0025	21.8489	26.618	26.3406	26.9316	22.8661	18.4694	5.3628	54.4801	18.9476	4.8328	13.7979	11.4374	30.4143	44.0014	32.1564	31.8883	20.0833	17.6358	34.6783	13.6658	23.8614	22.5802	15.5129	14.368	0.3359	24.5613	24.5169	16.3097	9.6301
ABCB6	Abcb6	ENSG00000115657	74104	ENSMUSG00000026198	3.3685	2.7027	2.2154	2.2994	2.3566	0.3773	3.898	5.8267	4.6855	6.6598	8.9781	9.3705	6.9148	7.3816	7.7045	1.1928	2.3774	2.2319	1.5919	1.4561	1.4288	0.1432	0.0239	0	0.1182	0.1039	0.0268	0	0	0.1901	0	0.1073	0.1909	0.2049	5.8789	0	0	1.4092	0	0.7259	0.053	0	0.1248	0.5446	0.0126
ITGA8	Itga8	ENSG00000077943	241226	ENSMUSG00000026768	0	0	0.0207	0	0.0122	0.0032	0.4955	0.4777	0.5924	0.1033	0.2128	0.1053	0.4588	0.4462	0.6626	0.0041	0.0041	0	0.2568	0.2901	0.2755	0	0	0	0	0	0	0	0	0	0	0	0	0	0	0	0	0	0	0	0	0	0	0	0
CASQ1	Casq1	ENSG00000143318	12372	ENSMUSG00000007122	0.9222	0.5891	0.6549	0.2446	0.1559	0.042	0.3665	0.1614	0.1795	0	0.0891	0.0448	0.0471	0.2176	0	0.4663	0.9716	1.0246	5.4512	3.9059	1.5226	0	0	0.1709	60.0879	0.335	0	0	0	0	0	0	0	0	0	0	0	0	0	1.7885	0	0	0	0	0
HSD17B8	H2-Ke6	ENSG00000204228	14979	ENSMUSG00000073422	2.2442	1.2195	1.6359	5.2069	6.2112	5.4849	0.9491	1.164	1.1997	1.928	1.6764	1.7298	1.5848	1.2384	1.883	5.6566	7.724	5.6142	5.9046	5.1978	8.0553	0.1256	1.3915	50.8888	0.3652	0	0	2.0468	8.0495	0	0.1528	0	0	0	0	0	0.0896	26.5583	0	26.8866	253.244	0.0589	5.5937	0	0
FCRL1	Fcrl1	ENSG00000163534	229499	ENSMUSG00000059994	0	0	0	0	0	0	0.1618	0.1222	0.1236	0	0	0.026	0.0586	0	0	0	0	0	0	0	0	0	0	0	0	0	0	0	0	0	0	0	0.0172	0	0	0	0	0	0	0	0	0	0	0	0
PEA15	Pea15a	ENSG00000162734	18611	ENSMUSG00000013698	22.5542	45.4932	53.7762	12.7399	13.243	11.6211	2.096	2.4621	3.2349	0.5766	0.6579	0.6556	1.4063	1.9256	0.8171	50.6402	50.1313	43.1316	71.4248	80.7522	89.4135	3.9795	0.5074	1.2373	4.4613	0.1756	8.6857	9.3676	13.5738	17.4675	53.5883	10.5655	8.3999	86.1625	9.0883	13.6393	41.5382	40.5102	25.8503	20.0656	0.0996	9.3265	0.5047	10.4196	16.7944
NDUFAB1	Ndufab1	ENSG00000004779	70316	ENSMUSG00000030869	59.9087	60.8578	59.1851	248.238	89.5397	292.014	3.7901	3.8349	3.7414	6.3955	5.7172	6.4086	7.2248	5.861	2.8012	55.808	57.4045	47.9201	91.3489	88.488	37.2906	470.787	722.914	889.684	753.051	1145.07	145.094	231.402	105.153	225.043	303.189	279.003	283.863	218.155	369.045	247.87	143.404	30.8149	144.279	218.812	583.037	116.312	990.003	130.528	217.167
RING1	Ring1	ENSG00000204227	19763	ENSMUSG00000024325	5.3345	15.1734	12.5311	15.159	16.6761	17.5666	1.6076	3.5787	3.209	3.5359	3.1214	3.4688	4.1352	2.8589	4.2331	16.9319	15.6848	2.2681	14.6795	14.2555	13.5475	16.6687	1.0324	11.8389	10.4706	14.668	11.1717	4.2002	0.1227	7.3227	11.5657	7.1004	47.7279	0.7954	29.8767	0.693	15.4382	19.9082	4.2911	5.4467	80.104	13.5984	31.2689	0.0553	5.6899
CD5L	Cd5l	ENSG00000073754	11801	ENSMUSG00000015854	0	0	0	0.0034	0.0234	0.0617	1.1675	2.0084	1.9635	0.0617	0	0	0.7471	0.3848	0.5607	0	0	0	0	0	0	0	0	0	0	0	0	0	0	0	0	0	0	0	0	0	0	0	0	0	0	0	0	0	0
KIRREL	Kirrel	ENSG00000183853	170643	ENSMUSG00000041734	20.423	21.3618	18.6233	20.6544	19.3812	20.5121	13.5248	10.4186	19.8335	10.7451	10.9668	6.307	20.6042	15.0363	18.6959	13.2958	10.1048	3.3936	18.9896	19.5101	12.8905	0.0213	0.6252	0.026	0	0	0.6877	0.3498	0.2424	0.2247	1.5552	4.1446	0.1178	6.6291	1.2328	3.2578	0.646	5.3188	0.0264	0.5795	0.0345	9.0773	6.0462	0	0.0099
PALB2	Palb2	ENSG00000083093	233826	ENSMUSG00000044702	13.5803	14.4627	11.2081	3.0954	9.7694	9.5251	9.1528	7.1253	10.3908	8.7104	9.5216	10.0778	8.1637	4.4131	10.6032	13.4079	11.5365	11.4692	12.9786	5.5964	15.2467	9.2897	3.9564	0.6282	0.1701	0.1568	0.7975	10.8334	3.3681	19.1534	16.1507	6.1316	0.2231	2.0205	16.1994	24.6895	0.2368	9.3558	0.2403	6.0821	0.301	16.7628	0.5694	0.9192	5.2338
VPS52	Vps52	ENSG00000223501	224705	ENSMUSG00000024319	7.5604	7.6907	7.7538	8.0768	9.2261	8.8351	10.433	10.4232	14.1802	11.8106	10.265	4.7279	12.9737	16.2798	14.612	13.7264	2.1538	11.3683	15.2508	12.4191	14.5893	12.9738	8.1322	11.2103	8.483	4.7305	18.0126	4.9264	4.159	10.7102	1.2243	9.1025	5.9653	5.4117	12.8452	15.6128	9.8562	11.4929	1.9046	17.4683	0.1723	2.466	0.7838	1.9564	6.9973
ATG9A	Atg9a	ENSG00000198925	245860	ENSMUSG00000033124	6.1794	6.3167	0.9952	6.8716	8.0135	8.8731	3.4814	5.3455	6.7829	4.8143	4.4162	4.5906	3.6468	5.7902	4.6582	11.4686	12.2139	10.0149	4.9802	9.9938	13.6602	13.707	2.6851	12.9069	0.6498	45.178	1.6213	3.9554	3.2677	14.2449	7.1586	3.8974	19.4761	6.9144	15.9368	7.2337	0.1553	19.3969	0.2192	2.589	0.2307	5.5987	17.6323	6.6131	4.7702
PEX19	Pex19	ENSG00000162735	19298	ENSMUSG00000003464	26.6296	24.8452	23.6454	14.5153	15.4604	17.638	28.0066	39.3015	34.0894	27.14	14.9723	31.9181	20.2947	25.8596	26.2767	23.71	8.0342	25.297	23.115	20.4348	30.0548	2.6921	14.1465	1.9754	35.6057	0.2797	38.2921	10.0876	16.152	32.3335	14.3587	21.7565	3.7834	20.9496	91.2869	17.344	59.1824	57.5056	8.2348	30.5644	61.7219	8.4801	64.9831	28.3685	9.0059
DCTN5	Dctn5	ENSG00000166847	59288	ENSMUSG00000030868	31.8175	27.1421	8.1556	120.766	116.582	129.465	20.1389	24.9171	21.3989	18.6268	19.8893	17.9656	9.8779	23.5065	18.568	19.9135	18.9685	20.0153	15.4678	41.0025	34.4413	35.366	54.8667	54.8014	58.7022	512.88	27.0222	24.7856	29.4416	33.333	35.524	38.5201	26.0665	20.1065	38.6666	8.2703	36.7078	44.8481	17.2305	16.1536	51.0275	12.486	2.9796	3.9951	22.59
COPA	Copa	ENSG00000122218	12847	ENSMUSG00000026553	43.4141	37.3437	37.1784	53.1096	53.1958	54.8792	35.3247	45.2514	36.0538	39.1875	17.3172	45.0365	50.4795	49.7908	40.454	8.6673	47.4413	50.1276	58.2737	67.8009	72.4621	33.0363	29.1076	67.269	3.6684	90.7953	34.7588	33.2488	44.5978	60.4963	39.0304	17.4402	41.1018	78.241	51.3458	26.6398	29.7251	51.6601	96.7266	51.3042	17.7303	21.7045	3.1119	47.0246	14.7671
LAMB2	Lamb2	ENSG00000172037	16779	ENSMUSG00000052911	14.5489	2.3109	12.1441	9.0753	11.4688	9.2913	17.5444	22.8578	18.2343	31.665	28.3848	33.97	43.6723	38.6484	42.8679	24.1538	21.8312	19.949	18.0273	17.2915	12.4854	0	0.0449	0	0	0.0443	2.9155	0.0061	0.0824	0.7672	0.5373	1.2618	0.2499	6.0461	0.0109	1.1253	0.0123	1.7403	0.2598	0.1275	23.9927	0.9175	39.6411	0.7272	1.3195
NCSTN	Ncstn	ENSG00000162736	59287	ENSMUSG00000003458	17.6329	20.1453	17.552	25.8489	26.0747	25.5197	20.5143	14.4717	15.9339	6.4927	17.1077	19.0155	21.1053	24.4322	16.3551	8.8093	29.6654	30.7106	37.4951	39.3298	33.3539	21.7432	9.1289	1.5334	24.7656	4.9207	21.2415	28.7159	15.6676	15.4319	22.7038	6.9256	2.1608	2.4877	8.2815	28.5912	23.6316	50.4934	8.5326	31.1636	27.051	8.9997	0.5103	10.1511	20.4727
ANKZF1	Ankzf1	ENSG00000163516	52231	ENSMUSG00000026199	12.0985	3.6913	12.5339	5.8671	6.5923	6.1491	9.4622	10.5502	3.8762	12.4049	10.0623	11.3717	9.6044	6.1543	7.9079	13.3055	14.9466	14.1009	13.3059	13.1051	16.3542	2.9213	21.4238	3.1672	0.3937	87.0124	3.8399	3.3587	0.0186	10.5622	2.5235	5.2589	0.0135	0.6447	0.0342	0.6446	0.0556	12.3437	1.5051	2.7459	0.0435	9.5792	0.1175	3.9886	5.2324
NHLH1	Nhlh1	ENSG00000171786	18071	ENSMUSG00000051251	0	0.0852	0	0.0759	0.1427	0.1614	0	0.0467	0.0562	0.0192	0.0231	0.0647	0.0491	0	0	0.2083	0.2571	0.2305	0.4443	0.4263	0.0359	0	0	0	0	0	0	0	0	0	1.0639	0	0	0	0	0	0	2.6502	0	0	0	0	0	0.2065	0.0313
VANGL2	Vangl2	ENSG00000162738	93840	ENSMUSG00000026556	3.2625	15.4638	21.4649	2.6298	2.277	2.3759	9.7255	4.2326	11.0167	3.5215	4.5492	5.6564	5.9131	6.9445	5.2876	33.9065	35.3401	36.7984	44.3089	38.5214	46.3597	0.4424	0.7788	12.8372	1.0276	0.1967	5.3456	26.2377	9.3146	3.4752	9.0225	1.3812	1.466	5.9937	0.0233	11.2744	4.9676	18.8478	3.1224	12.1425	0.2543	1.4279	0.1152	0.3036	3.0394
SLAMF6	Slamf6	ENSG00000162739	30925	ENSMUSG00000015314	0	0.0797	0	0	0	0	0.4941	0.3203	0.5091	0.1958	0.1212	0.0799	0.176	0.439	0.395	0	0	0	0	0.0105	0.007	0	0	0	0	0	0	0	0	0	0	0	0	0	0	0	0	0	0	0	0	0	0	0	0
CCDC71	Ccdc71	ENSG00000177352	72454	ENSMUSG00000049305	3.5832	9.8476	9.2711	6.2907	5.9641	7.2508	10.7273	5.9331	15.2602	13.6995	13.2145	11.145	13.8172	14.3761	16.3082	19.1149	19.438	18.4199	26.7594	20.486	19.0526	0	0	0	0	0	0.0509	0	0.1891	0	0	0.0774	0.0854	0.0905	0.3742	0	0.6109	0	0	0.3798	0	0.1306	0	0	0.1207
KLHDC8B	Klhdc8b	ENSG00000185909	78267	ENSMUSG00000032609	5.2962	4.7939	5.4	5.6183	7.1043	7.4389	1.6335	1.9929	2.2067	2.0057	2.8835	2.6327	2.0741	2.0542	1.1669	8.6751	8.4482	7.1298	8.7264	1.3517	7.8868	0.9023	7.7522	0.3212	0	175.089	23.3589	13.7843	13.7952	9.8806	3.2883	0.9865	0.4551	27.1528	1.7852	2.1189	0.0417	1.2342	0.9045	11.9641	0.1535	0	0	0.061	1.3041
CD84	Cd84	ENSG00000066294	12523	ENSMUSG00000038147	0	0	0	0	0.0021	0	0.5208	0.4917	0.5006	0.0396	0.0679	0.0061	0.5514	0.7085	0.39	0	0	0	0	0.0037	0	0	0	0	0	0	0	0	0	0	0	0	0	0	0	0	0	0	0	0	0	0	0	0	0
RP11-694I15.6	BC048562	ENSG00000236980	434439	ENSMUSG00000050641	0	0	0	0	0.0212	0.0217	0	0	0	0	0	0	0	0	0	0	0	0	0	0	0	0	0	0	0	0	0	0	0	0	0	0	0	0	0	0	0	0	0	0	0	0	0	0	0
CCDC36	Ccdc36	ENSG00000173421	434438	ENSMUSG00000047220	0	0	0.0333	0.1393	0.2076	0.1699	0.5171	1.5156	0.9229	1.5558	1.5498	0.5232	0.6556	0.882	0.5646	0.0546	0.0257	0.0575	0.5497	0.4274	0.151	0	0	0	0	0	0.0418	0	0	0	0	0	0	0	0	0	0	0	0	0	0	0	0	0	0
SLAMF1	Slamf1	ENSG00000117090	27218	ENSMUSG00000015316	0	0	0	0	0	0	0	0	0.0111	0	0	0	0	0	0	0	0.0116	0.0063	0.0012	0.0202	0.0222	0	0	0	0	0	0	0	0	0	0	0	0	0	0	0	0	0	0	0	0	0	0	0	0
C3orf62	1700102P08Rik	ENSG00000188315	112418	ENSMUSG00000032611	1.0776	0.7935	0.5026	1.0496	0.9268	1.4785	2.615	1.6536	1.4057	2.1002	0.3812	1.9063	3.6675	4.1066	3.404	1.1798	1.1076	1.1	1.012	0.9073	0.9675	7.5034	0.0546	0	0.0203	0	3.389	1.1121	2.1542	0	2.5886	2.2265	2.0952	10.2613	0.1183	1.1419	9.2652	1.0467	0.021	2.7006	0.1177	9.3219	0.5596	1.5367	2.1366
CD48	Cd48	ENSG00000117091	12506	ENSMUSG00000015355	0	0	0	0.0731	0.1154	0.124	0	0.6355	0.4231	0	0.0908	0	0.2762	0.6931	0.56	0.2952	0.1773	0.1318	0.0442	0.0857	0.2914	0	0.0523	0	0	0.2494	0	0	0.0171	0	0	0	0	0	0	0	0	0	0	0	0	0	0	0	0
SLAMF7	Slamf7	ENSG00000026751	75345	ENSMUSG00000038179	0.0293	0	0	0.0104	0	0.0222	0.7543	0.4521	0.7427	0.1785	0.0687	0.1626	0.8664	1.7936	0.5637	0	0.0063	0	0	0.0067	0	0	0	0	0	0	0.0195	0	0.041	0.031	0	0	0	0	0	0	0	0	0	0	0	0	0	0	0
USP4	Usp4	ENSG00000114316	22258	ENSMUSG00000032612	3.6131	3.6792	4.0266	4.6585	5.3106	5.5472	47.3068	43.6154	44.8867	37.7184	35.2019	38.5116	19.4362	52.634	49.1502	7.8997	8.5239	8.4791	6.7399	7.3628	7.5981	0.7093	0.5527	0.2767	0.1798	0.7875	12.8354	7.4973	10.7989	0.5062	11.5659	7.69	13.8858	43.547	0.5613	4.6532	38.9407	4.3242	0.7216	23.1955	0.3856	8.4235	1.0719	10.5262	15.1989
LY9	Ly9	ENSG00000122224	17085	ENSMUSG00000004707	0	0	0	0	0.007	0.0036	0.6206	0.3517	0.3935	0.0109	0.0937	0.0268	0.4243	0.777	0.3168	0.0034	0.0037	0.0035	0.008	0.0174	0	0	0	0	0	0	0	0	0	0	0	0	0	0	0	0	0	0	0	0	0.0478	0	0	0	0.0042
GLB1L	Glb1l	ENSG00000163521	74577	ENSMUSG00000026200	0.7838	0.8544	0.9669	3.3542	4.0385	3.4905	1.6436	1.4033	0.9716	0.9126	0.9749	1.2871	2.8795	3.8363	2.8782	1.0635	1.0386	1.1577	1.7763	1.353	0.9548	0.0587	0	0	0	0.076	0	0.0115	0	4.8454	6.5518	8.613	13.9472	0	0.046	0.0188	0	0.0246	0.0357	0	0.0986	0	0	0.1514	0.0196
CD244	Cd244	ENSG00000122223	18106	ENSMUSG00000004709	0	0	0	0	0.0085	0	0.0886	0.0599	0.0291	0.0256	0.038	0.0239	0.2878	0	0.1004	0	0	0	0.0103	0	0.042	0	0	0	0	0	0	0	0	0	0	0	0	0	0	0	0	0	0	0	0	0	0	0	0
IFRD2	Ifrd2	ENSG00000214706	15983	ENSMUSG00000010048	13.3768	15.1541	13.9655	17.2846	19.8669	15.8234	23.3602	30.3102	12.3368	26.1788	26.4318	29.0055	49.3745	41.2914	36.2086	15.4215	15.3108	18.5273	17.3645	18.4107	12.2462	17.3805	7.7225	67.5004	66.3293	2.4139	9.4584	38.4234	19.5488	37.3979	37.762	39.8682	22.8591	30.4998	41.718	11.8518	22.9825	50.4609	4.0707	23.1543	28.7639	19.1952	75.0203	58.1718	12.2699
COL4A4	Col4a4	ENSG00000081052	12829	ENSMUSG00000067158	0.2644	0.3681	0.2869	0.1958	0.1726	0.0953	0	0.0124	0.0116	0	0.0074	0.0146	0	0.0306	0.0072	0.6735	0.647	0.7726	0.5485	0.5859	0.7095	0.0352	0	0	0	0.0286	0	0	0	0	0.2176	0	0	0	0	0	0.0084	0	0.3945	0	0	0	0	0	0
GPX1	Gpx1	ENSG00000233276	NA	ENSMUSG00000063856	82.9841	77.3536	68.5899	90.5089	114.912	53.0202	348.946	300.475	501.559	500.228	483.167	515.883	715.602	534.554	611.868	98.2979	95.6663	116.346	102.448	98.6725	89.1318	118.054	497.834	331.813	236.816	1879.06	127.79	280.301	218.061	234.183	175.055	243.64	543.12	768.304	671.835	393.531	604.359	435.096	64.4838	358.346	2019.33	467.375	3546.16	489.505	300.011
STK16	Stk16	ENSG00000115661	20872	ENSMUSG00000026201	3.3469	4.5098	3.4935	4.6121	3.9319	5.2844	10.5607	12.3429	10.2575	7.1448	8.0429	8.3756	10.5631	7.2888	2.8249	3.7717	4.7061	4.1768	3.916	3.5607	4.6952	0.7494	6.2667	0.2118	52.8158	0.4163	6.995	7.0629	0.0714	0.5906	2.0778	0	0.5693	2.2858	24.4035	3.2757	11.8	8.5584	2.0834	5.9291	0.6187	3.0929	0.076	0.0576	0.0187
COL4A3	Col4a3	ENSG00000169031	12828	ENSMUSG00000079465	0.1759	0.1427	0.2129	0.0062	0.002	0.0115	0	0	0.0022	0.0104	0	0.0043	0.0359	0	0	0.1961	0.2323	0.2096	0.3396	0.2539	0.3273	0	0	0	0	0	0	0	0	0	0	0	0	0	0	0	0	0	0	0.9479	0	0	0	0	0
UPF1	Upf1	ENSG00000005007	19704	ENSMUSG00000058301	19.3345	19.7476	24.12	43.2471	30.0861	47.1224	77.1843	82.3945	102.064	79.2594	90.7163	80.0018	87.0437	13.6661	71.2826	19.3248	24.9235	21.0246	24.2924	21.0843	16.6541	6.7287	4.1239	4.0574	0.155	38.355	3.1926	4.5349	0.2335	2.1636	6.9203	5.1448	0.0858	4.7068	14.9829	1.0726	18.9553	6.5142	0.1046	12.616	0.4261	0.1891	0.0533	21.3061	4.7761
HYAL3	Hyal3	ENSG00000186792	109685	ENSMUSG00000036091	1.1722	0.4071	1.1843	1.4705	0.6321	1.52	0.1909	0.5484	1.0129	0.1631	0.4432	0.508	0.5621	0.7214	0.2033	2.2528	2.8204	2.488	2.5313	2.4269	2.2338	0	0	0.3804	0.1027	0	0	1.1724	0.368	0	0	4.8935	0.1321	0	0	13.0326	0	2.2954	0	4.4659	0	0	3.0948	0.0644	8.2683
NAT6	Nat6	ENSG00000243477	56441	ENSMUSG00000079334	1.3225	0.999	0.8734	1.4879	2.3575	1.9147	1.0101	1.1292	1.6738	1.0651	0.918	1.0578	1.6189	0.4206	1.4861	5.2731	5.5776	3.7367	5.0861	4.2428	5.7491	0	0.429	0	0	3.9995	16.2288	3.6738	0.0149	4.2063	0	2.8009	4.9592	0.0338	0	0	28.0785	0	0.0565	0.0498	0.2546	8.7798	0.7433	18.5412	0.8011
TCTA	Tcta	ENSG00000145022	102791	ENSMUSG00000039461	2.8629	3.5242	3.8072	4.057	6.0942	6.0414	2.5544	8.6579	6.5084	3.6442	4.8703	4.4623	7.5561	4.9189	5.3247	4.796	4.3221	3.1458	5.1881	6.1892	3.9817	4.1963	2.0401	0	0.2008	0	20.791	6.9463	14.3853	4.8232	2.1756	0.7083	4.76	0.9541	0	11.749	6.4564	0.0741	0.2731	17.1497	0	0.0559	0.1593	0.0448	4.8655
HYAL1	Hyal1	ENSG00000114378	15586	ENSMUSG00000010051	0.4068	0.7798	1.1264	4.0007	7.2117	6.6381	2.433	3.0619	2.9385	2.7194	2.1848	2.1012	0.5904	4.2267	3.4647	3.3182	2.915	1.2765	2.2629	2.5727	3.742	0	0	0	0	0	0	0	0	0.0376	8.4233	0	0.0845	0.0244	0	4.8421	0.0277	0	0	1.9265	0	0	0	0.0417	1.1618
MFF	Mff	ENSG00000168958	75734	ENSMUSG00000026150	13.5888	16.682	14.49	6.0642	17.1319	12.5903	28.7077	27.5983	22.6864	19.8478	15.7913	16.0007	20.662	16.3872	17.6037	13.9958	12.2911	15.314	8.5604	8.8571	11.1479	6.1194	16.8581	27.5068	8.5573	0.8356	60.1045	38.6748	49.2628	30.054	44.2957	43.6055	60.3523	35.284	64.9012	43.2426	30.0632	43.7139	45.1445	60.1901	222.719	37.1301	149.702	60.4695	5.6225
HYAL2	Hyal2	ENSG00000068001	15587	ENSMUSG00000010047	14.3173	19.6185	13.9806	21.5838	29.3856	22.7952	7.9609	10.3082	7.8684	13.4853	13.7657	13.8264	7.3879	20.6629	21.517	16.6148	12.5038	16.4623	13.6684	12.3421	16.146	6.1998	39.1297	10.0851	14.3963	127.197	1.5175	4.3395	17.715	10.3487	11.0923	11.6354	13.578	7.725	49.4752	67.7737	36.9052	28.7295	18.9941	13.6067	3.4665	3.1279	25.4536	86.0233	26.2689
TM4SF20	Tm4sf20	ENSG00000168955	66261	ENSMUSG00000026149	0	0	0	0	0	0	0	0	0.0123	0	0	0	0	0	0	0	0.0168	0	0	0	0	0	0	0	0	0	0	0	0	0	0	0	0	0	0	0	0	0	0	0	0.1188	0	0	0	0
MYT1	Myt1	ENSG00000196132	17932	ENSMUSG00000010505	0.2751	0.409	0.1297	0.2662	0.2106	0.2442	0.1175	0.0471	0.0066	0	0.0266	0	0	0.0775	0	0.4704	0.2305	0.5305	0.4334	0.3635	0.3165	0	0	0	0	0.0493	0.0119	0.9565	0	6.4037	0	0	0.0116	0	0	0	0	0	0	0	0	0	0	0	0
AGFG1	Agfg1	ENSG00000173744	15463	ENSMUSG00000026159	47.4906	42.1484	20.7594	49.3147	42.4347	45.3908	91.2652	68.3594	75.733	55.0096	55.0841	57.1893	64.0307	65.4236	71.8095	23.9633	28.4923	28.6158	33.5972	33.8873	33.3072	15.9286	7.5027	4.3433	14.0839	7.8319	32.5774	42.6379	26.8588	39.9266	35.7372	17.2774	8.1447	14.9214	85.7588	17.0286	12.0145	18.4407	20.5051	14.2797	17.5939	8.5143	12.715	0.7448	14.6398
MAPK8IP2	Mapk8ip2	ENSG00000008735	60597	ENSMUSG00000022619	1.2358	1.3816	1.0674	4.7842	4.748	4.8715	3.8195	3.6622	1.1504	1.0161	1.0577	1.0558	0.9524	1.1734	0.9682	0.212	0.3859	0.3525	0.5083	0.6238	0.0661	0.1662	0	0	0	0.0464	0.0043	0	3.6498	2.2609	4.8073	1.0089	0	0	0.0157	0.0084	0.3657	4.9729	0	0	0.1577	0	0.0363	0.0401	0.6592
PCMTD2	Pcmtd2	ENSG00000203880	245867	ENSMUSG00000027589	13.134	10.7573	13.7778	29.0836	24.8316	26.3619	10.4658	6.8741	7.3002	6.3221	5.7625	8.4044	4.8241	5.7017	5.4852	12.853	19.4401	17.3232	19.7118	27.1769	25.908	5.1755	20.0508	2.8213	0	0.9467	35.056	35.6592	21.3989	18.2984	21.5558	23.7729	5.7809	0.329	13.0012	2.8391	8.9203	17.0981	6.9761	6.1983	4.0085	2.6337	0.0789	0.6808	24.5281
NLGN3	Nlgn3	ENSG00000196338	245537	ENSMUSG00000031302	1.5019	1.1712	2.1683	0.1436	0.1819	0.0714	0.0809	0.0051	0.0407	0	0.005	0.0348	0.0107	0	0.0249	2.3142	5.2175	4.6455	0.6081	0.7771	0.7282	0.0468	0	0	0.0566	44.4917	0.0116	4.2935	2.3922	5.362	0.7479	1.3051	32.0163	1.232	0.98	1.3047	8.9601	9.8011	18.0103	1.5607	0.0823	0.0975	56.437	0.0265	19.1422
IP6K1	Ip6k1	ENSG00000176095	27399	ENSMUSG00000032594	10.4611	4.6653	12.6373	13.4847	15.8643	17.9204	13.8247	21.4715	16.4194	13.2228	13.9034	19.4299	16.5271	14.881	14.3234	16.8181	15.6842	13.1585	12.8416	14.8838	9.7052	5.1481	5.5643	7.724	28.677	0.098	15.3616	4.4135	12.3635	12.8821	4.6771	8.1205	13.501	15.2867	0.4612	24.3128	0.3376	11.1611	20.4267	6.1932	14.5665	2.6684	0.0672	3.631	6.4445
ARSA	Arsa	ENSG00000100299	11883	ENSMUSG00000022620	1.8123	1.9811	2.1921	1.8819	1.8696	0.7964	3.5962	1.6536	4.4263	1.7255	1.7325	2.122	2.9037	2.6095	2.5099	3.0071	3.1345	2.9595	3.2244	3.2286	2.8592	0.4477	0.7436	22.6151	0	0.0198	4.6822	4.8456	0.0891	0	2.8102	0	0	0.4924	0	0.068	0	0	0	0	0.1529	0	0	0.095	0.0605
ASIC4	Accn4	ENSG00000072182	241118	ENSMUSG00000033007	0.0223	0	0.187	0.0774	0.1033	0.0914	0	0	0.0205	0	0	0	0.0733	0	0	0.0479	0.0825	0.0317	0.0616	0.0349	0.0383	0.0355	0.0243	0	0	0	0	0	0	0	0	0	0	0	0	0.0147	0	0	0	0	0	0	0	0	0
CDHR4	Cdhr4	ENSG00000187492	69398	ENSMUSG00000032595	0.0678	0	0.138	0.0307	0.0036	0.0316	0.017	0.1148	0.081	0.0576	0.0845	0.1532	0.0308	0.0886	0.0375	0.231	0.2142	0.2425	0.1004	0.1	0.0479	0.0631	0.1898	0	0.0591	0	0	0	0	0	0	0	0	0	0	0	0	0	0	0	0	0	0	0	0
GJB1	Gjb1	ENSG00000169562	14618	ENSMUSG00000047797	0	0.1209	0	0	0.0329	0.0211	0.2227	0.3105	0.1448	0	0.1004	0.1868	0.3084	0.0972	0.1489	0.0143	0.013	0	0.0941	0.0982	0.1905	0	0	0	0.805	0	0	0	0	0	0	0	0	0	0	0	0	0	0	0	0	0	0	0	0
CHPF	Chpf	ENSG00000123989	74241	ENSMUSG00000032997	21.2067	23.5462	16.8161	21.4059	13.1305	32.7262	4.4761	20.7993	18.5823	8.2019	10.4178	8.7301	14.6542	9.6723	12.1146	47.4131	45.281	43.8785	49.2855	35.1721	42.5362	6.2039	0.0395	0	0.0104	0	3.1265	12.4528	7.8572	27.8685	9.2562	5.4432	5.9396	21.8383	6.5742	28.9138	34.2033	21.62	2.9941	37.2156	43.9727	35.8196	6.2224	49.694	10.9074
SHANK3	Shank3	ENSG00000251322	58234	ENSMUSG00000022623	1.3911	1.6277	2.1052	6.5167	7.4848	7.4488	1.3343	1.3778	2.3846	0.2518	0.2539	0.2627	0.2733	0.3428	0.1617	2.9791	2.8307	1.3502	2.7714	1.846	3.0037	0.026	0	0	0	0	0	0	0.7187	0.1488	0.0636	0.9463	0.0188	0.005	0	0.4184	0.0376	0.4702	0	0.0152	0	0	0	0.0587	0.1901
TMEM198	Tmem198	ENSG00000188760	319998	ENSMUSG00000051703	2.5874	2.3439	1.4656	0.4546	0.8099	1.1711	0.1245	0.6759	0.6336	0.2006	0.2739	0.2998	0.2039	0.2046	0.3614	4.8062	5.4317	5.8448	2.104	0.975	1.8263	0	0	0	0	0	0.0883	0.5763	0	1.0025	1.4854	4.9542	8.1309	0.0372	3.0312	0	0.9946	0	17.7073	0.0939	32.5805	1.5287	8.4628	0.1273	1.5599
ZMYM3	Zmym3	ENSG00000147130	56364	ENSMUSG00000031310	17.0192	14.8515	18.0885	23.6273	22.62	23.8675	13.3153	13.2866	15.3276	7.8043	6.261	3.4601	8.746	8.882	8.4164	31.601	32.9868	14.0173	26.3014	31.4145	32.8848	3.1701	17.1537	0.7632	14.6641	34.4829	21.6101	26.9262	31.7331	16.2371	28.8348	17.59	29.4274	29.4698	56.9279	29.2489	8.6285	41.7285	39.7379	27.781	0.2844	7.5935	0.8379	24.4603	36.2841
OBSL1	Obsl1	ENSG00000124006	98733	ENSMUSG00000026211	16.1306	14.0142	13.8488	0.4626	1.7036	1.5749	6.2553	8.3898	8.5607	3.5715	2.6917	3.7942	3.3656	3.3761	3.2369	32.4881	32.5252	25.2348	12.5806	16.024	21.0268	0	0	0	0	0	3.021	1.4557	2.93	0.3158	3.8995	1.2936	16.1493	1.2619	15.9569	8.9882	3.6719	6.1349	6.4721	6.6163	17.2639	1.5525	6.1743	10.2763	5.3153
TUSC2	Tusc2	ENSG00000114383	80385	ENSMUSG00000010054	9.0632	9.9221	8.9632	9.4841	12.3578	12.4502	12.6637	15.1303	12.3983	14.8897	10.7156	15.6222	17.2854	10.726	15.5181	20.1219	10.8311	23.5493	15.6701	22.0141	18.8172	9.7258	0	0.2671	17.1242	17.7039	6.4237	4.802	18.4019	8.8418	18.3665	5.1546	7.0242	1.2029	0.3945	14.3725	0.0416	2.3974	9.5824	1.4463	46.7232	7.4132	0.5084	9.5962	3.2447
RASSF1	Rassf1	ENSG00000068028	56289	ENSMUSG00000010067	5.117	5.244	2.9826	8.6192	9.5473	8.691	3.4882	5.9138	3.8436	5.8863	4.0951	6.265	5.1975	4.5692	6.4836	3.9876	4.3322	3.9239	3.1239	6.8635	4.7309	4.9452	3.7797	0.1443	0.0541	0.0704	1.1622	5.6328	0.1259	0.3155	2.4261	0.7325	11.8261	0.2302	34.6193	4.3683	0.0211	2.7438	22.0233	2.4888	0	0.4091	0	9.7533	4.1733
ACR	Acr	ENSG00000100312	11434	ENSMUSG00000022622	0	0	0.1541	0.0256	0	0.0196	0.2298	0.0635	0.115	0.0708	0.0155	0	0	0	0.1067	0.0266	0.0254	0.0319	0.0179	0.0182	0	0	0	0	0	0	0	0	0	0	0	0	0	0	0	0	0	0	0	0	0	0	0.1042	0	0
FAM212A	6230427J02Rik	ENSG00000185614	68176	ENSMUSG00000042106	0.3889	0.2238	0.1181	0.0552	0.0479	0.0623	1.7831	2.172	1.5254	1.0075	2.3267	0.8896	1.623	1.3614	1.9384	5.5798	4.024	4.7296	2.9997	2.6959	2.6599	0	0	0	0	0	0	0	0	0	0	0	0	0.4014	0	0	0	0	0	0	0	0	0	0	0
UBA7	Uba7	ENSG00000182179	74153	ENSMUSG00000032596	0	0.1168	0	0.0895	0.0507	0.0074	0.7105	0.7614	0.8689	0.136	0.1041	0.0724	0.2739	0.9611	0.6167	0.1369	0.2985	0.2481	0.4908	0.5046	0.2269	0	0	0	0	0	0	0	0	0	0	0	0	0	0	0	0	0	0	0	0	0	0	0	0
SLC19A3	Slc19a3	ENSG00000135917	80721	ENSMUSG00000038496	1	0.4621	1.3717	10.7933	8.8849	9.7522	0.5879	0.233	0.395	0.109	0.0935	0.0781	0.1244	0.1412	0.1048	2.4302	1.9828	2.326	3.1377	2.4699	2.2181	0	0.0128	0	0.0762	0.1032	0.0813	0	1.0642	2.6878	0.0424	3.4791	2.1609	0.0294	0.0157	0.0655	0	0.1414	11.4098	0.0185	0.0524	0.0246	0	3.0812	0.0483
TRAIP	Traip	ENSG00000183763	22036	ENSMUSG00000032586	7.3206	8.1635	5.6608	9.5475	6.2282	2.3251	23.3341	27.7767	22.7917	13.9983	36.7952	29.3794	24.6601	28.8114	25.4483	4.6695	12.2267	11.8776	10.5766	7.4354	10.0272	0.466	0.3303	1.2309	0.2472	0	8.7986	6.6932	8.9378	5.8277	9.7674	3.2393	2.12	30.1467	0.6715	24.836	8.0719	8.0705	0.0276	6.2199	3.4104	35.8783	14.3544	6.9361	3.2366
CAB39	Cab39	ENSG00000135932	12283	ENSMUSG00000036707	27.7914	12.5412	33.5055	29.9774	22.4576	23.2761	57.6431	56.061	48.0407	81.3007	75.5654	60.5447	52.1762	53.5226	54.7065	19.5406	23.2011	21.218	19.4372	19.27	20.083	3.4965	36.2718	42.5526	30.9187	103.573	25.3257	17.7326	5.7842	26.568	21.4676	0.2305	18.1701	11.7764	7.0531	1.1136	2.4069	13.3235	19.2793	9.262	0.5835	50.0405	1.4665	0.3635	18.1851
CERS1	Lass1	ENSG00000223802	93898	ENSMUSG00000087408	1.5999	1.3238	1.2083	0.3154	0.0453	0.16	0.2094	0.0216	0.0743	0	0.037	0.0337	0.0379	0.0666	0.0376	1.9866	2.1047	1.7492	0.5214	0.6173	0.4856	0	0	0	0	0	0.0188	0.0638	0	0	0.5472	0	0.0722	4.8023	0.101	0	0	0.3474	0.3508	2.5642	0	0.2621	0.259	1.2073	0
CCL20	Ccl20	ENSG00000115009	20297	ENSMUSG00000026166	0	0	0	0	0.0526	0.0159	3.2543	5.0933	4.7897	1.1314	0.7296	0.8126	1.868	1.1959	0.9187	0	0	0.0193	0.197	0.1533	0.1651	0	0	0	0	0	0	0	0	0	0	0	0	0	0	0	0	0	0	0	0	0	0	0	0
ITM2C	Itm2c	ENSG00000135916	64294	ENSMUSG00000026223	137.009	134.722	140.583	222.723	86.4501	274.845	25.614	44.4245	27.2374	23.0435	17.1455	18.4769	33.2244	21.5686	13.4002	282.509	293.239	232.319	206.63	203.413	99.3766	11.96	37.0614	95.4213	32.4255	261.349	106.35	189.955	113.26	84.1816	122.742	166.694	58.5181	167.149	158.3	90.1737	93.8727	38.0448	66.9407	133.004	170.236	115.875	68.1697	79.7066	116.497
NONO	Nono	ENSG00000147140	53610	ENSMUSG00000031311	58.3787	155.324	146.162	234.287	228.177	242.751	119.913	128.081	111.047	96.545	72.8163	78.3399	87.1984	72.9248	89.3139	177.884	167.898	26.0298	140.031	133.916	121.689	91.795	140.996	227.264	125.102	280.634	112.187	213.415	203.478	112.475	175.596	148.59	200.365	106.345	264.189	220.489	195.752	173.856	133.961	129.049	235.537	151.322	277.711	128.823	214.803
INHA	Inha	ENSG00000123999	16322	ENSMUSG00000032968	0.5349	1.5322	0.7671	0.0144	0.1422	0.0865	1.1517	0.9344	1.0907	0.5969	0.156	0.7129	0.4762	0.2126	0.885	1.1294	1.0794	0.8532	0.61	0.4057	0.6985	0	0	0	0	0	0	3.7474	0	0	0	0	0	0	0	0	0	0	0	2.7981	0.1707	0.0358	0.1135	0	0
STK11IP	Stk11ip	ENSG00000144589	71728	ENSMUSG00000026213	6.3643	7.6621	5.441	6.2945	6.8147	7.4279	6.4781	6.713	9.5257	5.5308	5.384	3.5416	8.3131	5.937	7.3222	6.7573	5.6687	1.6593	6.6701	7.1681	4.993	0.118	0.3143	10.33	0	0	17.1133	8.1851	2.7819	4.97	7.035	0.88	0.4634	8.8182	29.4077	16.1336	0.4466	4.7945	17.2523	1.46	0.0477	4.4285	29.8387	0.046	8.9944
WDR69	Wdr69	ENSG00000123977	71227	ENSMUSG00000053161	0.3452	0.1725	0.2141	0.0153	0.0633	0.0898	0	0.0682	0.031	0	0.0249	0	0	0.0405	0	0.3981	0.302	0.2579	0.368	0.1578	0.2269	0.058	0.0378	0	0.0687	0.0845	0.0307	0.173	0.5611	3.0366	0.0306	0	0.0555	0.5044	0	0.0241	0	0	0.0353	0	0	0.0425	0	0.135	0.0539
SPHKAP	Sphkap	ENSG00000153820	77629	ENSMUSG00000026163	0	0	0.0192	0.0067	0	0	0.0696	0.0367	0.0641	0	0.0208	0.0042	0.0528	0.0231	0.0171	0.025	0.0028	0.0219	0.0151	0.0088	0.0214	0	0	0	0	0	0	0	0	0	0	0	0	0	0	0	0	0	0	0	0	0.0088	0	0	0
GPR55	Gpr55	ENSG00000135898	227326	ENSMUSG00000049608	0.0773	0.0601	0.0113	0	0.0201	0.0168	0	0.0213	0.0429	0	0	0	0.0343	0.1692	0	0.0491	0.0468	0.0328	0.0118	0.0172	0.0559	0	0	0	0	0	0	0	0	0	0	0	0	0	0	0	0	0	0	0	0	0	0	0	0
CAMKV	Camkv	ENSG00000164076	235604	ENSMUSG00000032936	10.7284	9.0309	9.2099	6.1944	6.4743	7.1794	5.7683	15.2672	12.0087	2.9436	1.3243	3.6476	1.9588	3.3041	2.9324	28.2213	8.9693	29.4994	23.0287	19.357	13.7494	3.6512	21.9104	0.7061	0	0	20.0723	24.79	36.7125	3.4835	7.6159	16.5499	30.3177	145.729	64.6903	14.3407	16.908	16.0043	8.9924	27.6553	0.3584	22.5091	15.9324	21.2825	33.5056
SPATA3	Spata3	ENSG00000173699	70060	ENSMUSG00000026226	0	0	0	0	0	0	0	0.0395	0.0375	0	0	0.0472	0.0237	0	0	0	0	0	0	0	0	0	0	0	0	22.8884	0	0	0	0	0	0	0	0	0	0	0	0	0	0	0	0.0302	0	0	0
PID1	Pid1	ENSG00000153823	98496	ENSMUSG00000045658	2.0391	1.5919	1.5236	0.3901	0.3043	0.3335	5.1686	5.9217	5.7862	1.9167	0.9313	2.5132	5.5374	5.5636	4.2064	0.0978	0.3929	0.8561	0.87	0.9992	0.3189	0	0	0	0.0571	0.3685	0.0265	0.9098	0	0	0	0.1692	0	0.0284	0	3.2873	22.1555	5.9815	0.1303	14.3347	0.1557	0	0.0712	0.0333	3.3657
ZMYND10	Zmynd10	ENSG00000004838	114602	ENSMUSG00000010044	0.1472	0.0388	0	0.1449	0.2046	0.2264	0	0.2726	0.0932	0.1401	0.0827	0.2124	0.0686	0.1236	0	0.1034	0.1609	0.0989	0.0769	0.18	0.1199	0	0	0	0	0	0	0	0	0	0	0	0	0	0	0	0	0	0	0	0.0686	0.0159	0	0	0
C2orf72	2810459M11Rik	ENSG00000204128	72792	ENSMUSG00000026227	0.8741	1.2424	0.6503	1.2212	1.5819	1.3337	0.123	0.2581	0.1531	0.0855	0.2496	0.3284	0.214	0	0.1217	0.3066	1.0039	1.1875	0.8877	0.9576	1.956	0	0	0	0	0.3138	0	0.0278	0	0	0	0	0.0422	0	0	0	1.1303	0.0182	0.3942	0.0527	0.07	1.3212	0	0	0.3751
DNER	Dner	ENSG00000187957	227325	ENSMUSG00000036766	0.5042	0.1937	0.5772	0.2617	0.2104	0.2335	1.2185	0.7603	0.3685	0.4368	0.4459	0.4417	0.5296	0.3875	0.6589	2.57	2.7417	2.3695	0.509	0.5817	0.079	0	0	0	0	0	0.0502	0	5.4057	0	0	0	5.9399	0.0872	0	0	0.0216	0.3404	0.0225	11.1656	0	0	0	0	12.0435
TRIP12	Trip12	ENSG00000153827	14897	ENSMUSG00000026219	38.8795	38.6365	39.4478	52.2077	43.2763	46.2504	299.298	210.243	264.942	71.681	183.333	190.155	204.453	189.5	183.549	21.1386	22.6463	24.664	39.4324	38.407	5.0029	21.1956	36.0964	6.8669	61.3515	69.1472	10.5817	12.9748	28.101	28.8513	11.1218	9.3283	13.9056	14.0107	4.2722	11.8078	20.9079	25.8068	6.373	8.3159	0.8632	21.7132	1.189	2.3482	19.9343
SLC4A3	Slc4a3	ENSG00000114923	20536	ENSMUSG00000006576	0.4584	2.1492	2.3547	1.4603	1.5119	1.6288	1.2945	1.1991	1.5405	0.4124	0.4221	0.4918	0.9135	0.7709	0.5954	2.2247	2.2506	2.193	6.1939	5.2228	2.847	0	0	0	0	0	0.1573	1.8415	0.0544	0.0776	7.5471	6.556	10.8251	0.0566	1.0788	1.8155	0.0169	0	0	1.254	1.1201	11.2705	0.443	5.0688	1.4433
GDF1	Gdf1	ENSG00000130283	14559	ENSMUSG00000055694	0	0	0	0	0	0	0.1475	0.0133	0.0244	0.1315	0.0868	0.1431	0	0	0	0	0	0	0	0	0	0	0	0	0	0	0	0	0	0	0	0	0	0	0	0	0	0	0	0	0	0	0	0	0
MST1R	Mst1r	ENSG00000164078	19882	ENSMUSG00000032584	0.1015	0.2106	0.3883	0.0988	0.1483	0.1869	0.5166	0.1282	0.4199	0.1197	0.1499	0.0966	0.25	0.168	0.2363	1.2825	1.251	1.0833	0.7016	0.6635	0.4329	0	0	0	0	0	0	0	0	0	0	0	0	0.0025	0.2669	0	0.0344	0	0	0.1283	0	0	8.4323	0	0
FBXO25	Fbxo25	ENSG00000147364	66822	ENSMUSG00000038365	2.5487	2.2346	2.6927	2.5764	2.2808	2.3853	16.461	22.2443	20.7459	26.8937	27.5848	24.4975	23.9148	18.9444	10.7179	3.1002	3.3281	2.7325	2.4534	0.4281	2.0531	25.5954	52.9706	2.1239	37.6895	45.955	8.0512	5.2581	0.5365	2.2258	4.5448	0.4583	0.7506	6.0557	0.4687	2.58	0.3131	0	0	2.3153	3.5371	2.8799	0.0486	1.7653	0.3902
NPRL2	Nprl2	ENSG00000114388	56032	ENSMUSG00000010057	3.5364	4.9909	4.0239	4.0988	5.8713	5.3773	9.5849	14.3401	11.1692	14.8526	12.9099	2.3539	14.8251	12.6438	10.5459	6.9869	7.8093	6.1714	6.5846	5.9052	6.6734	4.684	13.3891	0.801	0.1681	0.3716	7.9704	2.1036	1.9192	1.3696	2.6479	0.4593	7.5646	0.013	16.1561	10.9197	5.1765	4.5563	0.0835	14.7084	156.531	0.0722	20.7112	21.4018	14.6933
HTR2B	Htr2b	ENSG00000135914	15559	ENSMUSG00000026228	0.0579	0.1019	0	0	0	0	0.1279	0.2276	0.1696	0.06	0	0	0.0468	0.1842	0.0731	0.0119	0.0137	0	0.0123	0.0255	0.0827	0	0	0	0	86.4076	0	3.0373	0	0.0241	0	0	0	0	0	0	0	0	0	0	0	0	0	5.2402	0
ARMC9	Armc9	ENSG00000135931	78795	ENSMUSG00000062590	3.0864	3.1218	3.8874	2.566	2.4577	2.776	1.3387	2.9671	2.9361	2.4299	2.0717	0.7861	2.7467	3.0374	2.3243	5.0061	5.1263	5.0957	3.718	3.7429	4.788	2.957	21.6437	51.1271	0.073	100.748	0.6404	0.4281	4.8407	4.4335	5.9832	4.7645	1.2901	0.6275	9.9221	6.8344	4.3279	7.8486	3.3479	1.1775	0.0343	0.696	0.5224	1.1929	10.6535
ITGB1BP2	Itgb1bp2	ENSG00000147166	26549	ENSMUSG00000031312	1.4559	2.5549	2.3328	3.6929	3.5062	4.3385	5.5942	3.0681	3.6157	1.7263	2.0483	2.4523	2.5886	1.8081	3.0219	0.6246	0.3229	0.53	0.103	0.5418	0.8077	0	0	0	0	0	0	0.589	5.7353	4.2371	0	0	0	0	0	0	0	0	0	3.1628	0.1298	0.259	0	0	0
EPHA4	Epha4	ENSG00000116106	13838	ENSMUSG00000026235	5.123	5.561	4.5294	1.5767	1.4394	1.957	41.6568	47.2571	42.899	52.2122	8.3475	42.7908	74.3885	63.6119	79.729	2.281	1.9829	1.9402	3.7583	3.3967	4.8558	4.2841	2.4348	42.6362	0.0129	263.252	0.4788	8.984	4.1614	0	0.5424	2.7663	1.9364	0	0.0108	0.0091	2.2463	0.0091	0.8434	6.8511	0	0	7.8112	1.5782	4.0657
C8orf42	2610019F03Rik	ENSG00000180190	72148	ENSMUSG00000050052	52.2915	52.5958	45.737	7.151	6.8506	9.7644	11.608	12.3232	9.5159	17.7994	18.3386	15.8396	12.486	23.3787	27.2686	42.1069	39.2541	38.5725	11.0777	35.2612	25.1081	12.0757	2.0655	0.4847	85.9308	11.8267	23.3187	31.1086	11.7201	58.153	57.4023	36.7732	38.8417	26.0729	34.7866	28.5222	70.3062	60.9771	63.3815	48.0654	0.4748	79.9251	2.5782	37.423	36.2043
STRADA	Strada	ENSG00000266173	72149	ENSMUSG00000069631	1.4442	1.614	1.3922	0.7413	0.7011	0.9147	13.2631	8.6128	11.0263	5.9126	2.1614	8.1726	9.0273	9.3393	8.4337	1.3857	1.5098	1.259	1.0982	1.0719	1.3021	0.0606	0.0193	1.2453	0	0.0462	0.8554	1.8581	2.2469	2.1859	0.6353	0.2438	0.565	2.0486	0.0255	0.4876	0.4362	0.2488	3.2337	1.7163	0.3004	3.4979	0.1618	0.2923	0.4892
ERICH1	Erich1	ENSG00000104714	234086	ENSMUSG00000051978	3.903	4.2733	4.3441	3.6286	4.6913	4.7121	24.4786	23.4602	19.9405	24.5204	26.1604	25.9592	9.995	22.0967	20.6008	3.3729	4.0702	3.9584	4.2715	4.7404	6.211	12.0132	1.1218	0.9628	9.7248	0.0568	3.9503	0.0634	6.0149	5.575	1.5318	12.5377	3.5669	1.0486	6.1484	3.9731	11.5238	9.3719	25.88	3.1655	5.058	2.7582	29.0284	17.9241	15.5729
MON1A	Mon1a	ENSG00000164077	72825	ENSMUSG00000032583	1.7866	1.4806	1.6813	2.1628	2.952	2.8259	2.9585	3.2493	3.0946	0.3372	2.5319	2.6201	2.5042	4.013	3.3802	2.3414	2.2484	2.3052	2.7056	2.8587	1.9401	16.4318	9.6793	0.0614	0.0535	11.5746	0.055	0.3817	4.57	0.8901	0.122	1.1952	0.451	1.3328	0.3246	0	0	0.0301	0	0	28.8979	0.2803	0	0.1251	0.7018
DLGAP2	Dlgap2	ENSG00000198010	244310	ENSMUSG00000047495	0.0391	0.0578	0.0352	0.0083	0.0069	0.0041	0.0594	0.0993	0.0915	0.1326	0.0764	0.0737	0.0187	0.1074	0	0.3193	0.3016	0.3029	0.2069	0.1818	0.3201	0	0	0	0	0	0	0	0	0	0.9625	0.1142	0	0	0	0	0	0	0	0	0	0	0	0.1673	0.6433
FBXO36	Fbxo36	ENSG00000153832	66153	ENSMUSG00000073633	2.0321	1.9146	2.7689	30.2495	32.5069	29.2332	3.7204	3.4226	3.0894	0.7463	2.4827	2.2581	2.1162	4.0371	1.9912	2.4605	2.3802	2.9522	3.1465	3.1758	3.2303	2.525	0.9099	23.2886	0.7408	2.4844	4.1433	3.6338	8.1485	0.6346	0.8112	0.0269	0.0869	0.0627	9.5201	0.1704	0	13.3619	2.5311	0	0.1683	0	2.8104	3.4467	0.1942
B3GNT7	B3gnt7	ENSG00000156966	227327	ENSMUSG00000079445	9.5287	9.2226	9.2977	33.7001	41.3672	29.1605	10.8347	11.6493	6.1091	4.1305	4.609	4.8283	8.9139	9.5745	7.6773	28.0035	29.0718	34.3218	26.5642	29.875	25.051	49.2644	128.882	21.7453	22.8154	351.258	10.4266	42.1325	23.6806	2.2324	62.483	26.8285	50.2455	80.0191	17.5188	4.5636	7.4029	33.6823	52.7311	7.433	14.0267	5.1272	167.6	0.8086	33.6438
CYB561D2	Cyb561d2	ENSG00000114395	56368	ENSMUSG00000037190	3.6161	4.7475	4.1029	10.8865	11.9673	8.9068	4.091	6.5333	4.6456	4.0204	4.4444	4.8816	7.5054	4.554	0.9208	4.5705	4.2563	5.3968	5.8712	6.4476	5.8413	31.5211	1.1633	57.9221	43.7776	32.0536	10.6233	8.9489	20.9572	0.1067	1.048	7.9079	21.6191	0.8819	0.1119	2.1282	28.8352	19.9077	18.955	30.8093	38.4599	0.5091	239.81	11.0912	19.8135
NCL	Ncl	ENSG00000115053	17975	ENSMUSG00000026234	126.587	128.483	134.653	207.155	137.27	70.2851	205.74	75.9015	237.968	166.753	181.384	159.347	199.262	227.008	187.834	318.776	303.123	393.1	332.273	361.578	291.011	297.145	172.794	143.534	175.507	455.754	56.9321	91.3307	260.985	79.9842	88.5035	139.112	182.003	184.813	191.9	126.364	226.174	303.13	118.159	138.714	262.402	133.282	317.568	161.158	329.933
CLN8	Cln8	ENSG00000182372	26889	ENSMUSG00000026317	7.7313	8.7869	9.3744	11.452	10.3626	15.1698	6.7938	8.8092	7.4675	10.0215	11.1633	11.6442	10.1437	8.2243	2.7017	8.6686	10.7191	10.7045	9.3578	9.2278	9.6114	1.3025	1.2347	0.0855	0.1778	0.4857	6.1574	16.3247	12.3095	0.2417	11.4419	5.2283	7.4208	13.2552	2.1887	7.3729	14.4123	0.8091	5.2393	4.8563	0.2221	13.8237	0.3685	23.233	2.4529
SLC16A14	Slc16a14	ENSG00000163053	71781	ENSMUSG00000026220	1.1101	1.1424	1.2127	0.8304	0.7101	0.7637	1.4287	0.3474	1.5299	0.8778	1.0409	1.4091	1.3809	0.9456	1.6053	1.077	1.3441	1.1618	0.2433	0.1706	0.2721	0	0	0	0	0	0	0	0	4.2221	0	0.4284	4.864	0	0	0.1432	0	0.1307	0.0204	1.8007	0.111	0.0292	28.9857	0	0
RBM6	Rbm6	ENSG00000004534	19654	ENSMUSG00000032582	13.0631	14.3933	16.7136	22.2017	13.8571	19.3631	53.2278	39.5983	45.5266	48.3068	48.1583	38.6761	48.1106	7.5415	38.0561	18.0054	23.8875	20.0045	20.0746	17.7763	21.9336	3.3151	12.6205	0.6425	37.4961	21.562	8.0357	7.3593	9.893	0.0705	13.7219	10.0325	26.069	29.451	13.986	15.9837	18.3383	11.9302	62.43	17.7881	4.0547	36.9394	26.1431	17.5349	11.1116
PRMT6	Prmt6	ENSG00000198890	99890	ENSMUSG00000049300	17.959	15.3599	20.0798	9.8754	4.7655	13.0452	4.8725	14.3477	10.8404	12.616	14.1226	11.7299	13.2021	11.4321	14.7833	24.0928	26.7317	24.2871	21.968	20.0022	17.7983	8.0883	11.5586	117.932	1.8099	54.7637	34.1359	49.3164	53.5221	18.8487	27.9708	28.0711	13.9872	90.7771	4.7869	41.5256	8.6425	34.5191	13.8455	33.4709	121.85	52.9163	1.606	9.1221	57.5597
NTNG1	Ntng1	ENSG00000162631	80883	ENSMUSG00000059857	1.4013	1.2882	1.6965	0.5143	0.6022	0.5077	0	0	0.0094	0	0	0.0096	0.0207	0	0	0.4801	0.3821	0.2786	0.5715	0.7155	0.1679	0.7196	3.9973	3.8018	0	15.2568	0	1.0954	0	0	0.3186	0.0278	0.0133	0	0	0	3.3382	0	0	3.2966	0	0.918	0.0263	3.8063	0
PAX3	Pax3	ENSG00000135903	18505	ENSMUSG00000004872	0	0.1161	0.1368	0	0.038	0.0341	0.0249	0.0086	0.0108	0.0168	0	0	0	0	0	0.0895	0.1326	0.053	0.104	0.1844	0.1742	0	0	0	0	0	0	0	0	0	3.9025	0	0	0	0	0	0	0	0	0	0	0	0	0	0
TMEM115	Tmem115	ENSG00000126062	56395	ENSMUSG00000010045	10.4975	11.1173	13.2117	11.6375	20.8894	21.0446	9.2241	13.8965	12.5369	8.0663	7.034	8.0511	1.5406	10.1304	9.5435	19.1493	15.7106	7.1625	13.2678	13.3777	14.837	12.1004	1.9312	0.4801	4.8368	1.0121	40.7711	0.0366	2.0455	0.1609	20.1614	39.1916	53.9361	66.2606	73.3706	3.6403	91.9788	20.2178	6.7095	10.5199	145.833	4.5545	59.3734	38.2831	4.5774
NMUR1	Nmur1	ENSG00000171596	14767	ENSMUSG00000026237	0.0372	0.4037	0.0839	1.3771	4.9544	3.8624	0	0.0421	0.0155	0	0	0	0	0	0	0.3018	0.2656	0.4376	0.3208	0.24	0.1108	0	0	0	0	0	0	0	0	0	0	0.2044	0	0	0	0.0683	0.0679	0	0	0	0	0	0	0	0
C2orf57	1700019O17Rik	ENSG00000177673	71863	ENSMUSG00000036574	0	0	0	0.0846	0.0712	0.0928	0	0.0296	0.0403	0	0	0	0	0	0	0	0	0	0	0	0	0	0	0	0	0	0	0	0	0	0	0	0	0	0	0	0	0	0	0	0	0	0	0	0
CACNA2D2	Cacna2d2	ENSG00000007402	56808	ENSMUSG00000010066	2.9588	4.125	2.9593	41.6845	48.7264	43.6135	1.3892	1.1313	1.6446	0.4849	0.1674	0.3762	0.2085	0.2959	0.3136	12.3814	9.105	12.1578	13.1796	12.2643	13.3657	0.3184	0.6652	4.6413	1.0625	0.0998	0.6262	0.4147	1.5662	3.5945	1.5237	1.5563	0.2351	0.2485	0	3.5395	0.0981	2.9203	0	1.5211	0.1036	0.3813	0.072	2.7473	0.9298
VAV3	Vav3	ENSG00000134215	57257	ENSMUSG00000033721	9.537	8.0988	6.2587	0.3498	0.2964	0.3013	0.5398	0.4456	0.0822	0.1621	0.1376	0.0989	0.229	0.3859	0.4309	3.1383	1.5173	3.7301	1.3402	1.274	1.3578	4.4291	0.0168	0.0308	0	0	4.9662	1.6234	2.351	4.4023	2.3328	15.2872	0.0093	9.4497	0	0.7065	0.029	0.1284	1.9203	2.6547	0	2.06	0.0664	0.5225	0.2137
SYNGAP1	Syngap1	ENSG00000197283	240057	ENSMUSG00000067629	7.9435	7.0504	4.6766	2.318	2.0675	2.0681	1.6549	1.1337	3.1923	0.3823	0.4934	0.7107	1.0386	1.72	0.7791	15.2184	17.9248	17.0142	13.4617	12.4897	13.5637	0	0	0	0	0.0431	0	0.9704	0.1322	0.3021	0	0	0	0.1045	0	2.0106	0.0434	0.0119	0.0523	2.7248	0.0394	0	0.0314	0.008	1.1619
PDE6D	Pde6d	ENSG00000156973	18582	ENSMUSG00000026239	9.268	6.6409	9.3836	3.927	3.4603	3.7456	5.6118	5.2848	1.3349	5.1809	5.9939	4.572	4.7132	3.8177	5.2676	9.5461	12.9142	13.3715	5.6681	6.4753	6.8239	5.7683	40.0627	21.1944	2.6174	0	2.3425	19.2086	13.2755	23.2014	21.4015	0.3861	13.3023	0.1645	17.0024	11.8447	2.6004	8.4877	10.5186	12.5197	1.2391	4.2585	10.5669	0.086	14.2853
COPS7B	Cops7b	ENSG00000144524	26895	ENSMUSG00000026240	7.5639	5.5831	9.0383	9.7297	10.0627	9.8741	15.8606	14.9877	13.5121	15.0931	14.3421	17.5447	16.0835	15.126	14.5062	10.7539	16.4724	14.629	13.1994	16.451	15.0674	2.0367	1.3599	36.0914	0.1605	33.1693	10.4598	4.6284	10.3788	20.5324	13.4624	4.495	19.2684	24.6246	23.9585	5.3196	2.265	4.4393	28.2919	7.4968	0.4416	31.0471	13.7275	5.1949	14.8551
CCDC47	Ccdc47	ENSG00000108588	67163	ENSMUSG00000078622	45.9513	29.1885	43.5992	51.6259	42.1027	23.1567	14.9623	2.23	10.9196	24.6384	24.6371	25.9471	18.0571	19.3725	15.4716	16.0728	38.6162	32.7952	34.1891	46.3405	43.9586	95.2677	20.8882	45.8168	64.5737	11.6567	3.6741	1.8291	21.2012	33.359	15.7194	20.9639	8.9881	47.2092	36.0121	5.3925	20.8569	26.767	36.0928	7.2636	2.1058	14.2238	125.414	13.3667	20.1133
VIM	Vim	ENSG00000026025	22352	ENSMUSG00000026728	272.53	129.471	326.43	33.0111	29.9324	40.3417	159.587	189.924	175.618	57.7209	50.9758	69.511	131.254	122.655	121.615	60.7913	60.9797	48.0678	137.824	167.813	214.025	0.0355	0	0	0	0	12.3499	61.2245	28.6652	2.5487	34.1396	22.3728	26.6038	17.6405	22.3617	263.419	3.8265	143.102	10.6597	63.6761	141.336	220.97	20.8556	268.869	51.844
KBTBD11	Kbtbd11	ENSG00000176595	74901	ENSMUSG00000055675	2.6858	2.7731	3.3463	0.256	0.335	0.1647	2.622	1.0244	3.2342	10.756	11.3668	13.4517	8.5043	10.0026	7.0552	2.4656	2.8529	2.488	1.5291	1.1926	1.1232	0	0	0	0	0	0.6487	3.6252	0.0149	0.1665	2.6809	0.0164	9.4062	21.4126	0.0675	7.0876	16.9256	0.0938	0.0679	3.454	0	0.374	0	0	0
MYOM2	Myom2	ENSG00000036448	17930	ENSMUSG00000031461	0.0165	0.0383	0	0.0246	0.0279	0.0216	0.4186	0.4203	0.4365	6.6226	7.2446	8.0469	4.2023	3.8412	4.4432	0.0934	0.1227	0.1061	0.1375	0.1401	0.0677	0	0	0	0	0	0.0104	0	1.4594	0	0	0	0	0	0	0	0	0	0	0	0	0	0	0	0
SGPP2	Sgpp2	ENSG00000163082	433323	ENSMUSG00000032908	0.225	0.2404	0.3488	0	0.0171	0.0225	0.0734	0.2187	0.4093	0.0248	0.0146	0	0	0	0	0.0667	0.0931	0.1288	0.3913	0.4172	0.2227	0.2391	0.036	0	0.056	0	0	0	0.0302	0	0	0	0	0	0.0299	2.2114	0	0	0	0	0	0	0	0.0655	0
FARSB	Farsb	ENSG00000116120	23874	ENSMUSG00000026245	11.1416	25.3793	22.4106	25.7806	24.8348	22.4199	86.4574	62.9655	66.2498	49.7072	61.1691	54.2551	58.6287	54.6745	50.4519	38.0031	30.85	33.1436	41.0945	35.1461	36.4816	18.3218	71.1681	156.383	5.2469	21.7414	39.0809	26.2702	38.9755	26.6764	37.0404	87.7544	139.966	124.152	198.534	87.7092	96.4792	84.5861	47.0485	58.1084	54.9595	3.3074	1.1367	33.4022	32.5895
DDX42	Ddx42	ENSG00000198231	72047	ENSMUSG00000020705	29.845	29.3385	26.877	26.3939	10.1444	27.4316	13.807	48.495	43.6467	83.247	101.241	78.6796	74.5052	62.259	68.8594	39.395	39.3588	39.2526	39.6751	27.9583	36.6379	8.4068	3.4832	0.8923	0.556	4.8688	22.0901	20.319	15.3321	21.4585	7.7859	12.25	50.1601	27.1557	23.5818	17.2211	28.0453	10.6544	31.6662	24.9889	1.1132	41.4286	22.0892	38.1276	17.6596
COPE	Cope	ENSG00000105669	59042	ENSMUSG00000055681	27.6519	28.0779	28.7056	54.547	53.4257	65.0283	17.405	24.2312	21.5109	42.0472	41.4473	31.4239	33.0954	29.1034	29.7234	35.7477	33.7532	17.7067	36.7198	23.2691	39.5215	7.5228	17.3756	27.0897	60.8391	90.0523	23.2049	51.2856	12.0775	20.2777	34.2078	33.7026	29.3394	6.7212	55.7796	45.8174	78.2317	58.5347	5.6604	62.1614	146.116	4.7327	237.79	117.417	32.8568
AQP8	Aqp8	ENSG00000103375	11833	ENSMUSG00000030762	0.1118	0	0	0.0187	0.0676	0.0376	0.3953	0.3434	0.3018	0.3185	0.7248	0.3627	0.5936	0.5416	1.0656	0	0	0.023	0.0214	0.0211	0	0	0	0	0	0	0	0	0	0	0	0	0	0	0	0	0	0	0	0	0	0	0	0	0
ZKSCAN2	Zkscan2	ENSG00000155592	210162	ENSMUSG00000030757	5.2391	5.0635	5.5244	3.7842	3.0578	3.16	1.9015	2.0939	2.347	0.8661	0.8511	0.4773	0.7688	0.8947	0.5836	4.7253	4.8126	2.0714	3.8473	4.8113	5.0906	1.385	5.6664	0.4763	0.8346	0	4.0995	2.5707	3.178	2.7162	1.6841	2.7822	0.1588	31.5218	0.1223	0.499	0.0126	2.275	2.1516	3.4678	0.297	0	0.0505	8.1296	1.1465
MOGAT1	Mogat1	ENSG00000124003	68393	ENSMUSG00000012187	0	0.2165	0	0.0632	0.2821	0.1487	0	0.0293	0.0257	0.0786	0	0	0	0	0	0.3008	0.5513	0.3194	0.174	0.1776	0.0723	0	0	0	0	0	0	0	0	0	0	0	11.555	0.0881	0	0	0	0	0	0	0	0	0	0	0
NPPC	Nppc	ENSG00000163273	18159	ENSMUSG00000026241	2.1115	2.5045	2.0882	1.4113	2.4455	2.2878	0	0.6095	0.5407	0.1169	0.2833	0.2573	0.096	0	0.3112	0.4675	0.1766	0.4478	0.4465	0.858	0.0944	0	0	0	0	0	0	4.6447	0	0	1.9726	0.1103	0	0	0	0	0	0	0	4.303	0	0	0	0	0
ACSL3	Acsl3	ENSG00000123983	74205	ENSMUSG00000032883	45.965	38.1839	20.6136	136.28	143.085	123.011	36.879	46.0969	28.3648	114.974	76.14	108.453	55.9491	54.309	70.1002	26.7661	28.6537	26.9638	13.0049	34.632	30.7341	141.544	71.9211	32.695	112.691	223.997	27.4187	15.0045	17.5138	15.7664	39.1392	18.6646	14.7627	20.1133	3.4512	12.8072	7.5244	16.425	19.042	10.4314	0.0749	5.1763	1.7598	14.39	28.2628
SLC25A24	Slc25a24	ENSG00000085491	229731	ENSMUSG00000040322	24.2351	25.8291	26.6003	1.9541	1.9194	1.3506	4.633	4.4195	3.7053	1.0857	0.3264	0.8738	2.7584	1.7283	3.2753	12.4221	5.5929	14.8113	14.3845	15.0422	17.2318	0.031	0.353	9.7307	0.123	0.0392	5.8029	3.8145	1.7055	0.1526	5.476	0.8636	2.5205	3.2695	1.7779	25.2446	0.0654	0.6778	4.3854	0.7253	0.1175	12.1673	0.3933	2.5741	7.4222
HS3ST4	Hs3st4	ENSG00000182601	628779	ENSMUSG00000078591	1.1971	0.8266	0.4905	0.0679	0.0074	0.0319	0.7515	0.4723	0.4161	0.2647	0.2988	0.2706	0.0926	0.1093	0.3001	2.0959	2.1696	2.3999	1.5388	1.2944	1.2833	0	0	0	0	0	0	2.7373	0	1.023	0	3.483	15.3176	0.0247	4.9267	5.5175	0.029	0	2.3269	0	0	0	0.9451	0.3596	3.477
RBM5	Rbm5	ENSG00000003756	83486	ENSMUSG00000032580	16.6493	16.6145	15.283	17.814	15.7448	2.5056	48.2997	52.0539	47.7731	54.8266	76.3117	76.8827	57.3087	70.491	71.1074	6.6431	14.3926	14.8163	11.656	10.1889	13.1555	8.7716	37.4429	10.5474	0.5933	0.2869	8.8229	3.4632	11.8169	4.8939	8.0151	6.5682	8.3468	16.4579	0.1115	4.8861	4.4236	5.804	5.0936	3.5751	0.2394	9.9624	36.1618	5.3162	9.1088
KDM8	Jmjd5	ENSG00000155666	77035	ENSMUSG00000030752	1.119	1.095	1.9978	1.387	1.4013	1.8418	3.3244	3.4799	3.2172	3.6412	5.528	5.0184	5.1565	4.7172	5.7919	2.8089	2.3947	2.745	2.7243	2.2551	2.4589	0	0	0	0	0	5.6205	0.0211	0	0.0347	0	0	0.3504	0	0	1.5305	0.0747	4.7763	0	0.705	2.9652	0	0	0	0
CSMD1	Csmd1	ENSG00000183117	94109	ENSMUSG00000060924	0.0079	0.0142	0.0237	0.0029	0.0136	0.0018	0.0188	0.0287	0.0534	0.0106	0.0396	0.0436	0.1062	0.1004	0.1093	0.3033	1.0382	0.7849	0.5107	0.3762	1.409	0.0909	0	0	0	0	0	0	0	0	0	0.0075	0	0	0	0	0	0	0	0	0	0	0	0	0.024
ZBTB9	Zbtb9	ENSG00000213588	474156	ENSMUSG00000079605	10.0322	3.8683	14.5764	11.8662	10.8186	11.4585	0.91	0.8788	0.5193	0.4134	0.4384	0.4337	0.4515	0.3769	0.5404	15.6769	19.4494	17.1137	16.2956	16.9094	15.1316	0.2708	8.4744	0.5608	84.0864	5.955	26.6666	21.5449	42.8172	5.8836	2.2841	47.8048	18.6518	24.0961	4.8782	60.6918	40.6257	21.0068	19.946	24.1291	62.7059	19.0859	1.0336	33.4479	20.3689
BAK1	Bak1	ENSG00000030110	12018	ENSMUSG00000057789	15.3755	12.9261	16.2579	66.2348	11.4973	60.0994	27.9933	29.2589	28.8505	17.0148	14.8476	16.7094	20.4154	18.8365	12.9036	15.9844	16.7654	15.1374	18.8429	15.9272	8.6291	13.2796	39.3147	3.4353	6.8319	66.1578	10.2994	9.3795	0.1475	9.9617	10.1835	37.0383	27.5413	38.6186	79.4461	36.6527	6.1882	7.0027	6.8719	6.0467	0.1243	39.9658	193.51	20.3291	9.8918
FTSJ3	Ftsj3	ENSG00000108592	56095	ENSMUSG00000020706	10.021	21.1664	21.0082	35.2072	31.8284	31.3172	68.5085	90.5587	70.5907	127.503	114.755	100.051	132.674	118.204	86.5936	36.1392	36.5463	30.5474	35.2121	37.2644	34.8879	16.694	7.0171	40.5535	15.0294	111.414	51.9106	36.6373	62.5076	52.3971	22.8224	24.653	92.2818	131.671	35.8933	77.4064	46.9866	28.2376	44.6695	24.2821	71.1886	47.1483	31.0837	40.9809	29.5519
GGNBP1	Ggnbp1	ENSG00000204188	70772	ENSMUSG00000048731	0	0.2536	0.1586	0.094	0.0268	0.0895	1.4034	1.1571	1.1622	1.567	0.9741	1.606	0.6651	1.0036	0.2645	0.2273	0.1432	0.2013	0.1253	0.1667	0.0296	0	0	0	0	0	0.0756	0	0	0	0	0	0	0	0	0	0	0	0	0	0	0	0	0	0
KCNE4	Kcne4	ENSG00000152049	57814	ENSMUSG00000047330	0.0294	0	0.1175	0.1756	0.1869	0.2056	0.1324	0.562	0.7746	1.2795	0.7116	0.6929	1.3379	0.8861	1.292	0	0.054	0.0035	0.4481	0.354	0.3123	0	0	0.0492	0	0.0593	0	0	0	0.0232	0	0.3311	0	0	0	4.3341	0	0	0	0.2001	0	0	0	0	0.0191
SCG2	Scg2	ENSG00000171951	20254	ENSMUSG00000050711	2.8572	2.8647	2.2532	0.0031	0	0.008	0	0.044	0.018	0	0	0	0	0	0.0657	2.5903	1.6702	2.1201	0.142	0.0623	0.106	0	0	0	0	0	0	0	0.0354	1.1254	0.0329	0	0.0279	0	0	0	0	0	0	0	0	0	0.0732	0	0.0289
ECEL1	Ecel1	ENSG00000171551	13599	ENSMUSG00000026247	1.86	1.3936	1.3965	0.4582	0.479	0.5216	0.2773	0.5313	0.7216	0.6711	0.5496	0.2718	0.2031	0.1233	0.1381	5.2525	4.5942	1.2231	4.0017	3.2199	2.3972	0	0	0	0	0	4.2338	32.5985	10.4028	40.5677	20.4445	38.0697	6.8393	0.0119	0.032	0.1288	0	6.1162	29.3457	3.684	0	0.2204	1.7721	5.5465	0
AP1S3	Ap1s3	ENSG00000152056	252903	ENSMUSG00000054702	4.5584	4.3105	4.3683	0.1959	0.5101	0.5275	3.649	1.9763	3.2446	0.2127	0.2587	0.3447	0.0711	0.0603	0.1698	2.0256	1.5539	1.7408	1.7563	0.8939	1.4065	0	0.1813	0	0.0471	0	1.2816	6.5618	5.1865	0	10.6548	8.2954	0.019	1.1632	0.0225	5.8667	0.162	12.7405	2.1268	6.83	0	0	0	6.441	9.4425
FAM102B	Fam102b	ENSG00000162636	329739	ENSMUSG00000040339	6.3686	7.9204	5.9717	28.6985	25.129	27.2613	4.3372	4.0045	4.5188	2.3754	2.2238	0.9496	6.8632	7.1835	8.3492	6.4137	1.0591	5.5458	10.6337	9.4109	6.9705	0.4163	2.8949	1.4273	34.1847	0.4188	5.8741	7.2017	0.0161	5.3525	4.9449	2.8184	0.1694	0.2767	0	0.7883	0.5317	0.4598	0.3282	0.0342	0	1.8362	0.0794	0	1.3195
NSMCE1	Nsmce1	ENSG00000169189	67711	ENSMUSG00000030750	2.7518	3.9513	0.4283	3.6245	5.2373	4.8209	21.4455	40.8689	29.0547	63.8793	60.225	48.1423	34.1436	40.5914	52.6485	5.3064	5.3966	4.5138	1.8865	3.7611	4.9609	4.0881	27.3004	4.4154	0	18.0228	35.6047	13.6391	7.8369	12.0989	12.974	18.7474	14.6959	21.9926	41.5893	14.4428	28.4682	45.9913	0.64	24.077	100.414	13.0052	0.7298	18.3347	9.1647
HENMT1	Henmt1	ENSG00000162639	66715	ENSMUSG00000045662	4.802	4.3656	4.1856	10.4461	11.2402	13.6099	0	0.0558	0.0633	0.0423	0.0431	0.0209	0.0327	0.1739	0.1189	3.3569	1.0129	3.85	8.3195	7.4241	3.0953	47.381	252.782	34.3565	38.9894	9.0532	15.2579	24.3097	0.0479	7.2086	4.2356	70.0606	24.9554	34.2928	0.1191	0.1049	0.0684	21.2526	1.1153	9.9564	0.4609	42.9538	2.6908	15.1531	9.9506
CHRND	Chrnd	ENSG00000135902	11447	ENSMUSG00000026251	0	0	0	0.0153	0.0067	0.0223	0	0.1108	0.1051	0.0789	0.1166	0.1658	0	0	0.0457	0.2261	0.2946	0.2486	0.0173	0.0582	0.1075	0	0	0	0	0	0	0	0	0	0	0	0	0	0	0	0	0	0.0353	0	0	0	0.0779	0	0
WDFY1	Wdfy1	ENSG00000085449	69368	ENSMUSG00000073643	64.1749	50.2005	46.1975	21.1025	19.4125	19.0126	16.0623	20.5132	15.4782	17.2106	7.0578	18.6315	17.519	15.1091	14.8105	8.3232	43.9577	48.0346	38.3572	44.7798	58.6142	6.8756	6.0602	3.2383	65.9293	2.3595	14.2758	9.9365	55.1923	20.5349	26.0925	12.9756	20.3691	23.2405	3.924	12.9269	4.9011	43.7873	19.326	30.6317	1.7089	34.0624	14.9317	7.8709	6.6198
PSMC5	Psmc5	ENSG00000087191	19184	ENSMUSG00000020708	16.3229	2.3419	14.3564	21.3914	21.0485	17.1778	121.465	125.453	94.4415	188.894	147.394	167.505	182.322	168.361	164.132	43.8545	38.6975	41.1422	42.9171	45.6653	37.4731	66.0699	62.5123	85.1091	51.8211	679.446	50.0388	13.2816	36.9086	65.868	63.8155	59.2975	86.953	129.172	145.982	14.6628	23.0997	123.659	72.8705	61.5076	74.5246	50.6104	97.742	54.267	93.6444
CHRNG	Chrng	ENSG00000196811	11449	ENSMUSG00000026253	0	0	0	0	0.0213	0.0065	0	0	0.0078	0	0.0289	0	0	0	0	0.0448	0.1747	0.1543	0.073	0.0675	0.1881	0	0	0	0	0	0	0	0	0	0	0	0	0	0	0.0403	0	0	0	0	0	0	0	1.2067	2.9331
MRPL44	Mrpl44	ENSG00000135900	69163	ENSMUSG00000026248	34.5482	14.2298	36.8434	35.1003	43.7859	38.9179	29.3671	33.0633	13.0257	39.7405	35.1978	33.955	39.5752	29.1367	33.5941	32.5393	33.4438	35.54	45.3922	47.755	36.2387	60.5062	153.357	59.9755	121.015	421.546	67.6994	110.712	102.948	166.138	152.985	89.2649	76.0387	59.906	33.001	115.448	109.227	102.81	55.5256	11.1038	6.2484	62.4108	2.1928	58.5107	56.6262
SERPINE2	Serpine2	ENSG00000135919	20720	ENSMUSG00000026249	13.8839	12.6484	13.1867	2.8347	2.6299	2.5515	33.1705	26.8901	32.6802	2.8714	8.3921	7.2474	24.7841	19.9319	21.9445	9.5961	11.738	11.2309	30.7651	31.1406	8.1875	0.8145	3.5665	7.4887	60.0529	0.0684	5.7877	10.4975	6.9281	4.082	5.754	4.2685	3.1118	29.3965	21.2732	11.624	9.0834	2.4746	0.6716	8.4829	1.2414	9.7475	0.2326	1.5417	16.242
EIF4E2	Eif4e2	ENSG00000135930	26987	ENSMUSG00000026254	2.2439	11.477	11.7857	20.1349	16.32	19.1448	38.6576	31.3537	41.7916	25.7382	29.0762	28.6324	42.4451	36.3676	40.0807	17.8288	18.8063	19.7896	25.1387	20.4827	21.9705	27.5859	27.424	36.3199	23.1041	184.213	11.0898	16.1401	21.3315	23.3813	19.751	28.7217	27.1403	23.0008	17.9026	32.4433	62.0654	44.1219	15.539	34.0532	109.913	29.4785	117.09	74.0388	49.2113
PRPF38B	Prpf38b	ENSG00000134186	66921	ENSMUSG00000027881	20.8621	16.075	17.1434	17.8496	14.0575	13.0235	42.0961	27.8238	38.3053	55.9591	63.0997	47.1628	44.2068	41.6196	22.6106	18.0028	17.483	20.0679	24.923	20.9185	5.7138	48.7034	16.0491	54.8215	91.4038	143.861	65.7693	57.6335	77.9123	36.2716	17.8817	42.0774	47.4723	7.7117	34.9145	54.1481	40.7894	40.8944	66.0347	30.2581	135.197	26.9436	190.145	121.536	111.666
IL4R	Il4ra	ENSG00000077238	16190	ENSMUSG00000030748	1.4803	4.5925	6.1835	4.0467	3.6753	3.5757	9.6168	6.3207	15.3431	3.0085	3.3137	2.9061	4.2938	3.9991	5.6479	5.6759	5.3432	5.2882	5.7457	5.2294	4.2919	1.705	10.6313	0.7887	0.426	0.5898	0.3867	1.8061	0	3.3303	0	5.9329	9.1799	0.8953	0.0243	0	6.5493	0.725	0.5859	0	0.0554	1.4771	0.0533	1.2595	1.0237
FNDC7	Fndc7	ENSG00000143107	320181	ENSMUSG00000045326	0.7631	0.5285	0.5573	0.1252	0.129	0.0556	0.0624	0.0812	0.1558	0.0667	0.0313	0.04	0.1279	0.0336	0.0557	0.1779	0.0988	0.0696	0.0774	0.0063	0.0423	0	0	0	0	0	0	0	0	0	0	3.5439	0.7323	0	0	5.3154	0	0.0191	0.1434	1.6154	0	0	0	0	0
FAM124B	Fam124b	ENSG00000124019	241128	ENSMUSG00000043230	0.3118	0.5056	0.8114	0.7016	0.8541	1.0664	0.0885	0.3902	0.2893	0	0	0.0023	0.1066	0	0	1.9828	2.2264	1.7676	0.8478	0.7139	0.8188	4.0533	32.2972	0.8317	0	0	0	0	0	0	0	0	0	0	0	0	0	0	0	0	0	0	0	0	0
SEMA3F	Sema3f	ENSG00000001617	20350	ENSMUSG00000034684	7.7657	7.6825	9.0961	1.2222	1.6953	1.57	1.5258	3.1216	3.9599	1.7322	1.2611	1.3083	2.1741	1.4176	1.9282	16.2197	16.5993	14.5635	10.9589	3.2262	11.5916	0	0	0	0	0	0	1.033	1.0697	0.9984	0.0363	0.0286	0.0425	0.0469	0	3.0835	0.0172	0.0145	10.774	0	1.5589	0.0356	0	0.0274	0
EFHD1	Efhd1	ENSG00000115468	98363	ENSMUSG00000026255	0.1729	0.52	0.285	15.9068	17.2348	17.5661	1.3141	3.6807	2.7593	0.7712	0.5476	0.1292	0.3113	0.0989	0.4834	1.5594	1.5509	1.3684	2.9541	2.9322	2.0008	121.726	98.8459	4.1098	20.8393	132.352	0	0	0.4367	15.7183	10.298	2.8406	2.7834	0.0467	0.0263	0	0.0238	0.9193	0.0975	0	55.4241	0.0344	0.0787	0.0771	8.4735
MCPH1	Mcph1	ENSG00000147316	244329	ENSMUSG00000039842	11.2946	10.8011	9.9264	9.3681	8.1065	10.4099	17.8349	18.9152	16.7118	30.5861	25.0684	25.3996	24.9102	11.1157	27.1611	7.0454	5.8443	6.6361	1.3147	6.9672	8.3807	14.4877	2.7356	31.4955	1.1562	20.1416	5.1242	0.0177	1.5792	12.8905	5.968	6.4868	5.6285	5.8736	5.0825	3.56	0.7917	0.2283	1.0938	7.7743	0.0584	0.0259	0	0.0658	1.3372
CUL3	Cul3	ENSG00000036257	26554	ENSMUSG00000004364	18.6858	18.0137	15.3456	14.672	12.2727	15.9338	72.0426	52.9975	56.5038	58.6077	8.7914	43.2742	57.708	57.3075	64.9917	13.4569	11.6476	12.0748	13.6623	12.0585	11.9419	35.7641	31.8243	13.1003	18.4656	0.3488	11.8466	19.3064	6.3967	11.4131	20.4443	18.8776	3.4445	4.641	33.9433	23.6061	8.3035	9.5042	9.5928	16.6414	29.977	35.89	22.8849	13.7734	15.0923
ST8SIA6	St8sia6	ENSG00000148488	241230	ENSMUSG00000003418	0.973	1.2322	0.6519	0	0.0062	0	1.7975	1.6777	1.7652	2.415	2.5805	2.3945	1.0344	3.0864	2.9431	0.6723	0.5212	0.6056	0.0925	0.3376	0.37	0.4841	4.9239	0.0631	0	0	0	0	0	0	4.473	0	3.525	0	0.0262	0	0	6.7974	0.0405	0	0	0	0	0	0.128
GIGYF2	Gigyf2	ENSG00000204120	227331	ENSMUSG00000048000	14.1012	14.3284	13.2357	12.2703	11.6378	14.5	26.4069	19.1474	22.564	23.7773	8.1096	23.7621	21.9016	25.9212	23.7025	11.2428	11.8874	11.3869	11.3852	11.4456	12.4659	8.1488	4.3606	17.8699	3.4658	0.2541	3.9761	7.4858	5.1468	5.3162	7.4101	2.0809	10.6275	8.2981	4.289	0.5282	10.0747	6.126	22.2811	11.7908	2.2529	5.3511	0.3073	9.0937	2.0599
ANGPT2	Angpt2	ENSG00000091879	11601	ENSMUSG00000031465	0.1182	0.0645	0.0399	0.0138	0.0037	0.0075	0	0.1178	0.0943	0.1679	0.2665	0.1568	0.086	0.3438	0.307	0.0332	0.0566	0.0352	0.3024	0.2586	1.5053	0.0605	0.0775	0.0226	0	6.7939	0.0221	0.007	0	0	0.012	0	0.0099	0	0.0125	0	0	0.0095	0	0	0	0	3.0102	0	0
SMARCD2	Smarcd2	ENSG00000108604	83796	ENSMUSG00000078619	28.7388	26.9859	27.5802	40.6517	62.5584	59.5292	24.2444	29.4288	28.2792	5.6047	27.0916	30.6435	29.1802	32.039	28.6069	47.677	48.1138	44.9793	36.5313	35.3039	41.8323	15.3921	1.9464	1.2898	38.8738	9.0436	14.2373	23.1176	18.4023	16.7322	17.0462	5.531	9.3534	0.4408	0.0926	7.2738	10.929	2.758	16.3388	3.6635	27.1874	2.4433	0.164	9.7423	2.8535
IL21R	Il21r	ENSG00000103522	60504	ENSMUSG00000030745	0.1334	0.0493	0.1203	0.0847	0.0997	0.0633	0.14	0.0694	0.0628	0	0	0.0174	0.0441	0.0844	0	0.2706	0.309	0.2436	0.1534	0.133	0.2547	0	0	0	0	0.0614	0	0	0	0	0	0	0	0	0	0	0	0	0	0	0	0.0188	0	0.0306	0
AKNAD1	Aknad1	ENSG00000162641	329738	ENSMUSG00000049565	0	0.0417	0.0258	0.1828	0.1615	0.1578	0	0.0134	0.0235	0	0	0.006	0.0145	0.027	0	0	0	0.0064	0.0173	0.006	0	0	0	0	0	0	0	0	0	0	0	0	0	0	0	0	0	0	0	0	0	0	0	0.0116	0
GNAT1	Gnat1	ENSG00000114349	14685	ENSMUSG00000034837	0	0	0.0948	0	0.071	0.0069	0.3108	0.181	0.2345	0	0	0	0.0535	0.2912	0.122	0.0549	0.0199	0.0488	0.0754	0.0238	0.0291	0	0	0	0	0	0	0	0	0	0	0	0	0	0	0	0	0	0	0	0.1219	0	0	0	0
PTPLA	Ptpla	ENSG00000165996	30963	ENSMUSG00000063275	13.3878	11.5256	13.7064	2.2132	2.5371	1.445	7.1874	8.2643	6.4981	3.2209	2.8961	4.3627	5.192	4.0394	1.0607	4.7611	4.3545	6.3632	5.2694	6.244	4.6551	0.08	0	0	0	0.1302	15.2908	4.1845	18.2025	0	3.9803	6.7617	33.8595	0.9183	0.2135	0.5804	32.0271	4.5892	0.194	14.0417	15.2437	1.0932	70.1403	1.3461	4.737
AGPAT5	Agpat5	ENSG00000155189	52123	ENSMUSG00000031467	50.7886	52.004	49.9426	6.719	5.3618	2.5342	5.4629	3.3149	6.583	11.4177	11.5714	12.5195	12.6375	9.9607	11.2059	34.2759	31.4188	41.9647	18.629	20.1292	25.7459	11.1685	7.5512	0.2475	89.4636	0.9084	30.1283	56.8066	50.399	78.1463	32.2119	49.323	16.2849	101.617	6.776	41.7264	38.2538	54.9593	50.3391	36.9275	3.8236	53.4757	16.2623	25.6286	26.5755
DOCK10	Dock10	ENSG00000135905	210293	ENSMUSG00000038608	0.3108	0.3179	0.2598	0.0308	0.0076	0.0145	0.4615	0.2875	0.3102	0.0422	0.0932	0.0457	0.2618	0.5012	0.0972	0.0984	0.1051	0.1082	0.0615	0.0891	0.031	0	0.012	0	0	0.0272	0	0	0	0	0	0	0.0131	0	0	0	0	0.0969	0.0749	0	0	0	0	0	0
GTF3C1	Gtf3c1	ENSG00000077235	233863	ENSMUSG00000032777	29.454	29.1049	35.7936	38.3473	30.4835	42.1121	39.0836	20.3452	54.1707	40.9899	40.3209	44.3932	45.8052	38.0308	37.7692	23.0468	28.326	28.1542	34.0687	27.4877	21.0486	4.535	41.8406	3.8058	22.2554	13.7524	5.9991	7.7691	7.078	9.4899	9.604	3.5577	14.7359	13.9682	4.3939	7.2362	2.8434	7.0086	5.3499	12.6843	19.4538	11.0383	1.1068	28.1879	12.2806
GNAI2	Gnai2	ENSG00000114353	14678	ENSMUSG00000032562	21.5357	22.8726	26.6456	35.1391	26.3411	38.8509	103.644	126.939	137.967	105.696	108.332	92.1654	144.709	20.1486	120.275	41.3984	52.4356	43.9525	39.8503	32.1336	39.4758	5.7673	27.3279	112.536	14.0567	7.7896	14.9102	44.9398	24.2346	12.8678	44.9517	63.9858	81.8466	113.759	77.0465	28.7449	132.913	47.6657	59.0699	74.9081	83.5374	62.3328	22.0699	79.9187	39.6553
C3orf18	6430571L13Rik	ENSG00000088543	235599	ENSMUSG00000037977	2.1633	2.613	3.164	2.793	1.3026	3.3151	0.1921	0.4488	0.4426	0.2918	0.21	0.3551	0.264	0.2766	0.0455	3.6375	4.9009	3.9078	3.4653	2.7646	4.139	0	0	0	0	0	8.9266	0	0	6.8634	6.3458	2.1734	9.3863	0.6713	7.5135	0.6623	0.0308	0.0189	0.0386	5.1393	10.8954	0.2621	0.0625	0	2.793
STAM	Stam	ENSG00000136738	20844	ENSMUSG00000026718	18.2946	16.1498	20.3874	15.33	16.9576	16.1498	24.9063	17.9296	17.9288	20.9324	23.2141	20.4506	16.9337	5.8921	18.6009	19.989	19.9269	15.0818	18.6555	19.6235	19.7545	4.4722	2.487	0.8874	19.2057	181.238	9.4924	24.4745	1.835	12.7491	16.7956	0.55	10.3865	23.689	1.9787	12.0839	9.325	26.1201	56.7401	1.6945	0.25	25.2263	1.4594	16.6357	8.6946
KCNJ13	Kcnj13	ENSG00000115474	100040591	ENSMUSG00000079436	0.1732	0.1807	0.2129	0	0.0084	0.0177	0	0	0.0176	0	0	0	0	0	0	0.0107	0.0115	0	0.1107	0.0297	0	0	0.0801	0	12.1166	0	0	0	0	0	1.4485	0	0	0	0	0	0	0	0	0	0	0	0	0	0
GPSM2	Gpsm2	ENSG00000121957	76123	ENSMUSG00000027883	4.9994	6.4161	6.3323	3.4263	5.5061	4.9702	11.5938	16.4062	11.7937	20.0355	15.4481	16.3167	2.6888	12.7336	14.7129	4.5742	4.4591	1.8384	1.6924	1.7204	3.8385	0.1543	0	0	0	0	0	0	2.122	0	2.4882	2.5514	0.8149	0	0	7.0971	11.7203	0.4355	2.1864	5.4786	0	0	0.06	13.0077	0.9651
C2orf82	3110079O15Rik	ENSG00000182600	73234	ENSMUSG00000026258	0.166	0.2881	0	0.1527	0.3394	0.1673	0	0.0603	0.0443	0	0	0.0904	0	0	0	0.4878	0.4816	0.4925	0.201	0.1152	0.1236	0	0	0.3748	0	0	0	0	0.0247	0	0	0	0	0	0	0	0	0	0	0	0	0	0	0	0
RWDD3	Rwdd3	ENSG00000122481	66568	ENSMUSG00000028133	4.9252	5.5421	6.3936	3.0373	2.8953	2.3786	1.2342	1.2948	1.0274	2.3338	1.8192	2.0955	0.3529	0.6992	1.1069	6.4155	5.5833	7.4386	4.6184	4.8167	7.4308	4.8281	10.5133	1.0601	0.5835	18.4966	12.7537	2.1109	1.4351	1.9731	12.2518	5.0763	9.3889	19.6615	8.7536	5.7625	0.7674	25.9104	1.4942	5.1456	0.1105	5.1885	2.0621	0.3895	1.7258
HEMK1	Hemk1	ENSG00000114735	69536	ENSMUSG00000032579	2.1457	1.8963	1.7915	3.6806	4.2433	4.1755	10.8667	12.3538	7.2609	9.2318	9.5287	9.23	6.0936	4.9774	7.2697	2.2175	1.4949	2.1235	1.7671	1.7351	3.7075	0.0223	0.0405	0	12.6608	0.1539	2.4452	4.3364	5.0787	2.5206	0.5542	0	1.9393	0.4443	0	0	0.0202	0.0514	0	0.0136	54.2819	0.0692	62.41	0.1115	0.5317
CLCC1	Clcc1	ENSG00000121940	229725	ENSMUSG00000027884	10.652	12.9601	6.913	9.5467	7.4942	7.4295	9.7489	9.6632	1.1753	9.2059	10.836	10.2586	7.2915	7.2707	8.6962	7.3219	3.5576	9.0567	7.2432	7.098	10.705	9.8526	25.0015	1.1669	0.2619	0.4625	11.0721	4.3832	5.2253	9.8514	9.9462	5.612	11.6066	0.408	0.133	12.2736	8.4672	1.2236	10.4642	15.7481	0.1522	14.805	0.5314	4.302	6.9724
NGEF	Ngef	ENSG00000066248	53972	ENSMUSG00000026259	0.3039	0.3435	0.1956	8.257	8.0223	9.3377	0.3203	0.7314	0.8466	0.0987	0.1042	0.0838	0.0499	0.0467	0.0731	0.955	1.396	1.1072	0.4505	0.4297	0.5822	3.6631	26.7771	0.4814	0	122.563	0	0	0	0	2.746	0.074	0	0	0	0	0	1.4465	0	0	0	2.1352	0.1429	0.1413	0
TBX4	Tbx4	ENSG00000121075	21387	ENSMUSG00000000094	0	0	0	0.0295	0.0475	0.0451	0.7861	1.4849	0.6246	0.323	0.2652	0.3692	0.6965	0.5846	0.6405	0.0058	0.0087	0.0084	0.3381	0.5831	0.4683	0	0	0	0	0	0	0	0	0	0	0	0	0	0	0	0	0	0	0	0	0	0	0	0
NYAP2	Nyap2	ENSG00000144460	241134	ENSMUSG00000054976	0	0	0	0	0	0.0053	0	0.0144	0.0174	0	0	0.0043	0.008	0	0	0.0044	0	0	0.0059	0	0	0	0	0	0	0	0	0	0	0	0	0	0	0	0	0	0	0	0	0	0	0	0	0	0
IRS1	Irs1	ENSG00000169047	16367	ENSMUSG00000055980	10.0913	5.5914	10.5878	1.5276	1.4808	0.7822	0.9429	0.1145	1.1256	0.1193	0.2364	0.2234	1.382	1.3526	0.9464	4.5348	11.011	9.1293	6.8334	8.7076	5.7998	0.0602	0.0626	0.0997	0.0728	0.0383	0.9456	4.9042	3.473	2.1758	4.9358	1.2226	0.7849	4.9888	1.3919	0.4958	3.9025	1.6127	0.242	1.8968	15.8174	0.2384	0	0.2388	0.8557
MNF1	2900010M23Rik	ENSG00000137288	67267	ENSMUSG00000024208	41.7851	23.8173	51.332	40.1741	59.8242	67.3527	67.0915	93.7111	53.3926	75.5025	81.7461	91.759	98.3482	88.8704	92.3517	104.436	113.203	86.7239	69.9094	79.4489	94.6513	84.7588	10.8185	4.4506	216.323	78.3934	61.6959	39.2878	7.7977	34.5767	89.9262	92.7361	84.1883	421.744	45.2162	54.8049	39.9163	82.6382	124.25	112.412	1199.81	64.7143	209.201	98.6486	87.0386
PTBP2	Ptbp2	ENSG00000117569	56195	ENSMUSG00000028134	77.027	93.1863	80.6501	15.2619	14.2403	6.0701	27.2569	8.0623	23.9032	27.1874	27.5787	30.6753	18.2797	23.5223	20.5735	20.8316	20.1967	20.5076	25.0037	25.4552	16.461	0.19	0.0526	0.3242	15.8316	0.042	23.1837	24.5174	41.9692	20.4907	18.4718	31.9745	14.5705	13.9294	1.699	2.7574	5.4709	0.6942	9.4422	23.0778	0.6489	35.9063	1.2313	3.7284	27.5518
RHBDD1	Rhbdd1	ENSG00000144468	76867	ENSMUSG00000026142	4.3361	4.885	5.5745	0.8461	0.7153	0.6046	10.5827	7.1544	8.6331	6.7205	8.0783	8.9426	3.9653	3.9512	4.8542	5.6246	5.094	4.8629	6.1722	5.9786	4.3103	1.1972	0	0.0678	0	0	4.8255	11.5136	1.6454	3.9877	2.3135	0.7966	0.2474	1.8011	0.1239	5.4302	0	9.0422	4.0847	1.394	0	1.3682	0.018	2.6198	4.9603
CISH	Cish	ENSG00000114737	12700	ENSMUSG00000032578	0.2937	0.4183	0.4838	0.9202	0.5458	1.1102	0.0732	0.3243	0.5128	0.0618	0.1179	0.1316	0.2645	0.2615	0.1408	0.5344	0.3977	0.4922	1.1112	0.9715	0.3974	6.5152	4.252	2.0206	0.0366	0.0155	4.4768	1.4019	5.2852	3.8312	1.7317	6.0382	0	0	19.136	4.1775	0.0506	0.5678	0	0.5846	0	0	0	0.0641	0.0652
IP6K3	Ip6k3	ENSG00000161896	271424	ENSMUSG00000024210	0.0229	0.4789	0.047	0.2281	0.2429	0.1335	0	0.0287	0.0247	0.0414	0.0248	0.079	0.0913	0	0.0551	0.4083	0.2368	0.3776	0.4099	0.4001	0.6583	0	0	0	0	0	0	0	0	0	0	0	0	0	0	0	0	0	0	0	0	0	0	0	0
NACA2	Naca	ENSG00000253506	17938	ENSMUSG00000061315	5.5724	5.305	4.7886	4.8386	2.7188	6.9992	11.5563	41.7588	32.6661	31.1445	44.6946	34.3282	41.4336	26.7584	40.3278	5.1455	4.4604	4.3506	4.5301	3.6527	5.193	57.3692	26.5006	31.2698	5.4743	71.3291	26.459	36.7988	10.4027	25.4005	31.0215	31.1302	23.2212	5.5051	18.0531	6.8925	16.1483	3.739	9.471	10.1821	38.9435	12.5657	49.8605	21.2555	15.9586
BRIP1	Brip1	ENSG00000136492	237911	ENSMUSG00000034329	21.9792	22.0088	22.1212	7.1416	5.5117	6.4067	6.8561	6.4712	6.3212	10.901	9.6895	7.6555	5.7931	6.7142	5.878	5.422	5.008	2.9552	5.4689	3.7765	4.6427	3.866	12.819	0.4982	0.847	0	2.866	10.0517	4.6111	4.0174	2.2649	1.8825	0.1852	0.4044	0.0121	0.6689	0	6.2422	1.6067	0.4137	0	1.0928	5.1705	0.0138	4.3891
KIAA0556	D430042O09Rik	ENSG00000047578	233865	ENSMUSG00000032743	3.5723	2.868	2.5479	2.6627	6.0143	6.1582	1.8206	2.1308	2.6973	3.4926	3.012	2.2716	2.509	2.5416	2.3189	3.2575	3.7349	3.8665	3.7886	1.698	4.4965	0	0	0	0.0128	1.9355	0	0.4886	1.4536	1.0302	0.3206	0.4065	0.3028	0	4.7167	1.7358	0.0091	1.0402	6.7105	0	5.663	0.0131	0	0.0113	0.3346
LEMD2	Lemd2	ENSG00000161904	224640	ENSMUSG00000044857	16.4905	14.9117	15.6111	24.4163	26.9432	28.1967	22.6808	39.245	34.3572	30.9133	29.4848	15.204	25.0006	19.9429	24.0948	11.8349	11.5427	5	16.0752	18.6352	16.2928	0.9757	2.79	5.7606	0.0576	3.5906	0.4547	0.0124	0.3468	0.475	0.3536	0.5378	0	0.0826	0	0	0.0891	0.1864	0.0915	0.2308	0.5551	0.8145	0.2075	0.0513	0.3846
INTS2	Ints2	ENSG00000108506	70422	ENSMUSG00000018068	14.3458	12.6043	10.9451	4.8467	10.6388	11.51	16.0514	15.3809	14.5797	16.7333	14.632	18.0236	12.0466	13.9049	12.5566	9.4335	9.3865	7.8875	7.192	9.6857	10.0011	12.5434	29.2582	0.1856	14.6842	0	4.5718	2.6804	6.5273	0.7982	8.6447	1.8234	4.7624	10.3216	0.0486	3.6501	1.0103	0.8024	0.9677	0.2647	0.0439	9.6301	0.4041	7.4822	1.5238
TAF13	Taf13	ENSG00000197780	99730	ENSMUSG00000048100	17.4687	18.1787	18.8882	128.767	122.183	146.348	3.7636	4.903	3.9118	7.1052	5.7751	6.7292	4.8196	4.8793	5.652	15.8849	7.8314	18.189	20.3223	34.1328	20.1339	280.18	281.992	470.145	296.201	360.425	51.3151	38.2944	53.0963	31.9405	51.725	26.8248	16.1021	17.9044	24.694	17.5389	5.486	32.4485	90.9593	21.2243	24.4514	19.3358	11.023	22.4767	44.9355
SNX7	Snx7	ENSG00000162627	76561	ENSMUSG00000028007	15.8899	12.7783	8.0207	19.2475	21.7623	18.2725	9.0277	10.4763	7.3334	7.3829	3.3873	5.5598	5.1776	6.1419	6.9327	12.5785	13.7063	13.0412	4.9283	14.2228	11.8638	15.492	70.0615	24.6157	4.9534	92.995	30.6996	11.9113	11.0011	14.8895	4.6075	15.0299	4.5646	14.1916	17.9699	14.3364	0	11.7232	0.4759	6.0685	4.8072	19.546	0.5811	6.6257	13.3883
C1orf194	1700013F07Rik	ENSG00000179902	75504	ENSMUSG00000027886	0	0	0.1284	0	0.038	0.0163	0	0.1151	0.0953	0.0733	0	0.0369	0	0	0.1106	0	0.0212	0	0.0298	0	0.0512	0	0	0	0	0	0	0	0	0	0	0	0	0	0	0	0	0	0	0	0	0	0	0	0
GSG1L	Gsg1l	ENSG00000169181	269994	ENSMUSG00000046182	0.0775	0.0892	0.0353	0	0.0239	0	0	0.0124	0.032	0.0269	0	0.0275	0	0	0	0.1076	0.1438	0.1019	0.1168	0.1146	0.0358	0	0	0	0	0	0.0123	2.152	0	0	0	0	0	0	0	0	0	0	0	0.8481	0	0	0	0.1358	0.2395
KIAA1324	5330417C22Rik	ENSG00000116299	229722	ENSMUSG00000040412	0.1714	0.1713	0.1021	0.0562	0.0744	0.0077	0.054	0.035	0.0535	0	0.0369	0.0171	0.0153	0	0	0.0918	0.2598	0.2095	0.0685	0.0536	0.0571	0.0401	0	0	0.0221	0	0	0.0087	0	0	0	0	0	0	0.0191	0.0081	0	0	0.0727	0	0.0297	1.8243	0.1398	0	0.1341
IQSEC3	Iqsec3	ENSG00000120645	243621	ENSMUSG00000040797	0.104	0.0641	0.2428	0	0	0	0.106	0.0355	0.0537	0	0.0042	0.0035	0	0.0159	0	2.0276	1.7195	1.8285	0.205	0.0908	0.3597	0	0	0	0	0	0	0	0	0	0	0	0	0	0	0	0	0	0.0806	0	0	0	0	0	0
LPPR5	4833424O15Rik	ENSG00000117598	75769	ENSMUSG00000033342	2.1946	3.4636	2.1177	0	0.0042	0.0015	0	0.0049	0	0	0.0135	0	0	0	0	0.3309	0.8405	0.924	0.0948	0.1299	0.1776	0	0	0	0	0	1.5009	3.2417	0	0	0	0	0	0	0	2.2383	0.1564	0	0.2679	0.0204	0	0.2587	0	4.4515	3.2027
MED13	Med13	ENSG00000108510	327987	ENSMUSG00000034297	18.9297	7.8452	22.0243	36.4121	27.2928	26.1961	32.2146	19.5086	27.5936	21.5877	22.4737	18.9027	17.0155	27.0675	19.8458	8.9204	10.9681	9.9285	10.0364	10.4057	10.4756	3.3977	17.7383	6.1575	7.3883	24.7753	11.3925	26.0069	12.6224	7.4517	16.3231	17.4958	6.1577	0.9775	0.2264	4.0863	0.4799	5.6334	4.6501	6.2362	0.4037	4.448	10.3932	5.1198	8.8729
LPPR4	D3Bwg0562e	ENSG00000117600	229791	ENSMUSG00000044667	1.8505	1.6682	1.5757	0.0097	0	0	0	0.0477	0.0227	0.0175	0.0082	0.0149	0.0168	0	0	1.0143	0.8871	0.9407	0.2601	0.2449	0.0527	0	0	0	0	0	0.7003	0	0	0	0.0195	0	0	0	1.6554	0	0	0.0235	0	0	0	0	0	0	0
XPO6	Xpo6	ENSG00000169180	74204	ENSMUSG00000000131	15.2335	33.2841	34.8365	22.9467	26.0768	23.0748	15.4769	14.7101	22.404	17.5325	17.239	17.8751	25.2969	26.0381	15.2425	26.6212	25.8384	22.3461	29.447	32.6709	28.2694	10.0769	25.1752	22.5241	66.2932	100.798	18.926	41.4503	11.5814	37.1031	26.702	42.3192	26.463	68.3853	22.4448	15.791	25.461	38.077	9.4233	28.194	64.4331	35.9065	15.7771	9.1133	15.7896
PALMD	Palmd	ENSG00000099260	114301	ENSMUSG00000033377	0.0529	0	0	0	0.0033	0.0109	0.3298	0.0613	0.1261	0	0	0.0129	0.0311	0.0962	0.0172	0	0	0	0.0711	0.0541	0.012	0	0	0	0	0	0	0	0	0	0	0	0	0.0155	0	0	0	0	0	0	0	0	0	0	0
EFCAB3	Efcab3	ENSG00000172421	70894	ENSMUSG00000020690	0	0	0	0	0.0105	0	0.902	0.5329	0.597	0	0.0674	0.016	0.1628	0.2516	0.2896	0	0	0	0	0	0	0	0	0	0	0	0	0	0	0	0	0	0	0	0	0	0	0	0	0	0	0	0	0	0
SLC6A12	Slc6a12	ENSG00000111181	14411	ENSMUSG00000030109	0.0471	0	0.1052	0.0044	0.0101	0.0267	0.1113	0.0143	0.0732	0	0.0377	0.0517	0.1151	0.1541	0	0.1028	0.0388	0.1097	0.0261	0.0238	0.0127	0	0	0	0	0	0.0122	0	0	0	0	0	0	0	0	0	0	0	0	0	0	0	0	0	0
FRRS1	Frrs1	ENSG00000156869	20321	ENSMUSG00000033386	2.8048	4.4754	2.517	5.0868	4.0862	4.6942	37.401	26.3149	48.6666	14.8438	15.5141	9.3644	20.3707	16.6324	15.7352	1.6829	1.6223	0.5382	1.6566	1.9397	2.7232	0	0	0	0	0	0	0	0	0	0	0	0	0	0	0	0	0	0.0267	0	0	0	0.0502	0	0
GRM4	Grm4	ENSG00000124493	268934	ENSMUSG00000063239	1.7387	2.2382	1.1322	4.3735	16.0396	16.862	0.359	0.3134	0.5076	0.3454	0.26	0.6479	0.2308	0.0979	0.3676	8.9241	6.8969	7.2083	1.915	0.9578	2.6845	0	0	0	0	4.8389	0.015	4.5066	0.1236	0	5.4302	0.8968	8.1057	54.6222	10.9049	0.6501	2.5496	12.9371	11.0799	7.9198	0.0794	0	0	4.4743	2.1895
AGL	Agl	ENSG00000162688	77559	ENSMUSG00000033400	12.2967	12.7005	9.442	142.787	124.833	131.827	4.6464	4.08	6.0754	3.5756	3.6301	1.7328	3.4684	4.8594	4.2954	9.166	1.3884	7.7567	19.8332	16.1209	16.8481	101.634	160.23	241.168	137.446	121.667	6.2355	1.2299	6.6169	19.4254	3.9692	8.8734	1.3196	2.4448	3.2647	3.0395	13.8816	4.9786	0.5022	4.5937	0.0307	3.2515	0.1101	0.2151	4.7063
SARS	Sars	ENSG00000031698	20226	ENSMUSG00000068739	49.6791	50.4186	6.1677	65.9693	76.3944	78.3419	114.61	190.255	140.098	176.542	154.402	123.018	76.3019	90.8502	97.9685	56.747	59.8291	50.0902	40.3161	79.7369	88.2822	29.7943	26.3739	65.6448	14.3735	509.977	19.3781	24.336	9.3041	26.0998	28.732	25.7284	38.3184	59.45	44.682	30.5139	61.4798	190.454	22.1777	31.4465	189.405	21.532	272.13	98.3844	58.0432
SLC39A12	Slc39a12	ENSG00000148482	277468	ENSMUSG00000036949	0	0	0	0.0337	0.0757	0.0653	0	0	0.0074	0	0	0	0	0	0.0486	0	0	0	0.0124	0.0238	0	0	0	0	0	0	0	0	0	0	0	0	0	0	0	0	0	0	0	0	0	0	0	0	0
TLK2	Tlk2	ENSG00000146872	24086	ENSMUSG00000020694	11.4174	9.627	3.007	8.6992	8.7696	8.7709	30.927	38.167	30.3918	29.8321	32.0131	27.4189	10.962	27.7672	23.3093	4.4242	4.319	4.6057	2.2119	5.9365	5.1912	4.5405	12.1315	0.7805	1.5625	27.0074	13.0478	19.426	18.6445	17.1089	18.9847	15.5767	4.8036	2.2806	9.1087	4.7987	17.8775	8.7137	17.7653	5.5175	20.3727	10.718	48.577	16.1732	7.6298
SBK1	Sbk1	ENSG00000188322	104175	ENSMUSG00000042978	13.4856	11.1744	12.663	2.7261	3.741	3.0611	13.0659	28.4729	22.11	14.9236	7.394	20.1062	19.5833	15.9697	13.9393	7.7219	40.4703	43.796	26.4889	27.9996	25.5629	0	0	0	0	0.1241	33.2994	29.6504	37.4607	14.3646	35.8389	19.7712	95.8659	87.2242	26.4576	28.8842	42.5409	17.7811	14.1998	23.379	61.3157	38.192	122.448	13.3595	14.3385
SLC6A13	Slc6a13	ENSG00000010379	14412	ENSMUSG00000030108	0.0348	0.0092	0.0586	0.1256	0.0523	0.0699	0.6991	0.4754	0.3432	0.0846	0.0499	0.0733	0	0.0746	0.0557	0.0209	0.0132	0.0067	0.0323	0.0179	0.0162	0	0	0	0	0	0	0	0.5867	0	0	0	0	0	0	0	0	0	0	0	0	0	0	0	0
SLC35A3	Slc35a3	ENSG00000117620	229782	ENSMUSG00000027957	10.0135	9.5627	8.7006	9.2092	8.7708	8.097	13.9773	10.2819	6.9969	3.2874	7.3984	7.5968	6.3777	6.0045	5.1816	1.0179	3.2658	3.2952	4.2011	4.9499	4.2593	0.2045	0.7335	8.6589	0.0314	0	2.4702	6.1918	2.6659	0.5789	0.2589	0.1763	4.1542	0.0446	0	0.7084	0.1094	0.0899	3.8594	0.5362	0.1728	14.3739	0.3793	0.0613	2.0833
CACNB2	Cacnb2	ENSG00000165995	12296	ENSMUSG00000057914	0.8916	0.2862	0.8176	1.7481	1.7249	1.4853	0.0893	0.103	0.0612	0	0.0464	0.0167	0.04	0.0781	0.0166	0.7931	0.8274	0.7451	0.6236	0.4914	0.4186	0.1013	0	0.0282	0	5.5648	1.6009	1.7076	0	0.0218	0.0403	0.1948	0.0504	7.3076	0.0021	0	0	0.0228	0.1084	1.0488	0	0.0121	0	0.5775	0
CELSR2	Celsr2	ENSG00000143126	53883	ENSMUSG00000068740	4.1428	4.7017	5.1119	3.8479	4.3839	4.1078	1.735	1.4999	3.2891	0.3157	0.84	1.1454	0.6205	0.7542	0.5606	7.8156	8.4106	8.7665	8.1686	6.7906	0.7668	0.0938	0.5133	0	0.2952	18.0273	3.2707	3.0353	4.2165	6.7328	1.1102	4.0709	6.0337	15.5229	2.1057	2.6133	5.2565	6.5919	0.5535	3.3293	8.976	2.0016	0.1339	3.727	4.9299
MRC2	Mrc2	ENSG00000011028	17534	ENSMUSG00000020695	1.1822	6.3798	6.2633	15.0821	13.0265	15.9589	7.5055	6.4831	11.7438	2.2505	3.1937	2.9547	13.201	13.1368	11.3157	6.0525	5.9718	6.2706	19.7892	15.9435	13.0865	0.023	0.0303	0.0769	0	0	0.3768	5.5578	2.112	0.1343	1.27	2.46	0.5085	0.021	0.3587	0	5.5367	0.2518	0.0582	2.283	0.0396	6.9608	0.1793	0.7287	1.1065
HIAT1	Hiat1	ENSG00000156875	15247	ENSMUSG00000089911	52.4209	45.8366	47.7385	45.0626	40.4629	40.9235	76.5868	51.5894	62.391	85.1945	96.1437	81.4684	74.6481	67.4836	40.2077	35.3972	37.2689	39.716	37.8971	31.8876	13.8528	22.9149	87.2633	36.5194	143.775	1.9464	25.7719	43.298	29.3606	43.6956	12.6827	18.6516	2.7951	4.0856	23.4204	10.559	18	2.5259	12.663	16.6795	1.0217	90.3389	2.6433	2.1476	48.0097
SASS6	Sass6	ENSG00000156876	72776	ENSMUSG00000027959	4.0011	13.8056	13.8798	12.6078	9.7836	9.5162	12.0379	3.4867	12.1047	7.1977	7.9444	6.803	6.5656	10.0227	9.0666	7.5602	7.7586	7.6868	8.8647	8.0346	9.041	1.5002	3.557	49.3598	1.0096	0.0565	2.8053	0.0528	6.7822	9.5755	10.6925	7.4312	7.8143	0.0237	0.0559	0.241	1.3924	7.6025	16.2962	2.6521	0.7639	2.2651	6.9849	5.4013	14.904
TRMT13	Trmt13	ENSG00000122435	229780	ENSMUSG00000033439	8.0686	9.9488	8.1888	10.441	8.5798	9.1883	7.1119	6.6298	6.5074	7.5566	8.0735	6.759	5.6503	5.8599	3.0287	4.9837	4.9469	4.2007	4.966	0.8164	4.6154	3.1772	3.8648	0.5586	0.6931	0.0997	3.2898	1.082	6.2202	7.4785	1.4054	0.892	0.3104	0	3.1739	0.8527	0.0871	0	0.118	8.3816	17.3706	3.6611	0.1657	6.4261	3.1958
2010-03-01	2010-03-01	ENSG00000173838	632687	ENSMUSG00000078627	0.0499	0.091	0.0584	0.0252	0.0283	0.0295	0.2795	0.0707	0.0957	0	0.0251	0	0	0	0	0.0875	0.0986	0.0733	0.0133	0.0422	0.0434	0	0	0	0	0	0	0	0	0	0	0	0	0	0	0	0	0	0	0	0	0.0135	0	0	0
NUDT3	Nudt3	ENSG00000112664	56409	ENSMUSG00000024213	32.5322	35.0675	36.7806	27.795	31.1247	29.8991	19.1694	39.1573	31.3333	49.0101	45.9055	45.5173	44.4487	18.9412	47.3847	35.8157	37.9701	36.1983	27.8492	8.8928	34.0258	7.3669	11.5418	84.3248	1.6475	13.2517	32.8758	70.0829	23.7079	6.8265	16.0053	17.5862	17.4936	0.6636	3.4861	52.4806	1.0965	32.0414	31.4231	83.0808	5.9952	27.3622	128.275	36.0657	12.8864
LRRC39	Lrrc39	ENSG00000122477	109245	ENSMUSG00000027961	0.3504	0.4517	0.2888	0.155	0.0955	0.0702	0	0.0365	0.0175	0.0224	0.0086	0.0026	0.0211	0	0.0561	0.4038	0.3534	0.4252	0.1178	0.2792	0.1663	0	0	0	0	0	0	0	0	0	0	0	0	0	0	0	0	0	0	0	0	14.0566	0.1596	0	0
KDM5A	Kdm5a	ENSG00000073614	214899	ENSMUSG00000030180	14.4438	15.3109	14.7757	12.5269	10.6486	13.3938	23.3243	20.9381	16.1321	37.2973	32.7655	30.1257	24.1843	11.2306	28.5521	7.6781	6.0507	6.8938	1.253	6.7602	7.7053	24.3823	30.0293	8.9613	11.66	0.1514	10.6448	16.0173	15.8351	14.9269	13.3766	23.076	31.1932	12.5253	14.0949	24.5855	41.7025	6.3857	29.0148	13.7186	5.6483	9.6851	68.9308	47.2749	17.0527
DBT	Dbt	ENSG00000137992	13171	ENSMUSG00000000340	6.2183	8.2671	7.0113	7.3267	5.6903	8.796	29.3869	24.1002	26.7981	19.205	2.9907	14.5029	14.0348	12.8671	13.2145	11.9208	10.4582	10.5556	10.416	9.1943	9.2721	13.344	1.0401	0.242	11.1401	1.6797	12.5994	35.046	25.9236	33.2097	21.742	21.5544	2.5159	42.3099	34.0852	16.8091	34.071	1.7414	42.6812	8.9392	2.453	18.7801	0.5452	8.4935	24.1096
TANC2	Tanc2	ENSG00000170921	77097	ENSMUSG00000053580	1.9627	2.2059	2.0765	3.1043	2.8456	3.6927	4.1839	1.9151	3.2722	0.5735	0.5894	0.5523	0.4414	1.3364	1.2918	0.4372	0.3589	0.4096	0.1546	0.5247	0.4519	0.8462	5.0462	3.6649	0	0	0.3487	1.1927	0.2445	2.2778	0.0039	1.5183	2.3175	0.0102	0.0035	0.0027	0	0.0059	2.4593	7.7117	0.0214	0.0034	0.0641	0	0.0516
RTCA	Rtcd1	ENSG00000137996	66368	ENSMUSG00000000339	22.9363	22.1318	20.7845	14.2511	14.2433	18.0391	27.133	27.5357	30.6128	28.2494	9.754	32.3726	36.5896	27.2523	32.1206	12.6065	13.1292	12.3316	13.6882	14.6006	12.9752	117.182	151.315	114.576	61.6418	3.1682	51.9371	27.016	11.6162	25.8156	51.1533	4.1158	53.4463	3.1819	5.5535	41.122	9.6472	46.3818	46.3442	44.564	0.3691	21.672	4.1501	47.7676	5.097
PACSIN1	Pacsin1	ENSG00000124507	23969	ENSMUSG00000040276	0.8226	0.7428	0.9197	1.2151	1.7384	1.53	2.1881	1.7186	1.7892	2.0709	1.7637	2.2043	0.7797	1.7311	2.1529	4.7033	5.1176	4.6681	5.99	5.1731	5.4359	0	0	0	0	0	1.0989	0	0	0	0	0	0	0	0	0	0	0	0	0	0.0574	4.9086	0.0421	0	0.6966
SPDEF	Spdef	ENSG00000124664	30051	ENSMUSG00000024215	0	0	0.0674	0.1696	0.3029	0.202	0	0.1854	0.2218	0.0493	0.1417	0.3444	0.1374	0.2936	0	0.1534	0.1692	0.0935	0.5608	0.3947	0.2242	0.8422	1.3635	14.3122	0	0	0	0.1062	1.5967	0	0	0.0186	0	0	10.384	0	0	0	0	0	0	0	0	0	0
CDC14A	Cdc14a	ENSG00000079335	229776	ENSMUSG00000033502	5.1582	3.9605	4.7825	1.0532	1.4893	1.2198	2.7368	1.7931	1.2519	0.7813	0.7168	0.8159	1.9461	2.2722	1.9255	2.5681	2.6812	2.7098	1.5658	1.7853	2.438	0	0	0	0	0	0	0.7755	0.0581	0.0249	1.4033	0.0587	0.2043	0	0.3561	1.2544	0.0719	0.4976	1.0206	3.8985	0	2.6656	0.4209	0.0902	1.015
CCDC77	Ccdc77	ENSG00000120647	67200	ENSMUSG00000030177	12.9133	11.8831	11.7951	4.8143	5.5956	4.2307	11.4063	13.7544	13.2225	5.1843	15.9121	16.164	11.3815	11.1016	9.8606	13.2461	12.1529	15.8367	12.8492	13.7125	12.7041	8.8751	17.4751	23.1279	0.0674	7.5425	15.412	10.0969	30.5097	8.167	1.5079	14.4908	1.7267	21.0342	19.1311	11.0733	1.8255	23.8569	0.7845	11.7699	25.1741	17.3265	29.2831	8.6848	23.385
CYB561	Cyb561	ENSG00000008283	13056	ENSMUSG00000019590	4.2026	3.8911	3.6572	3.3239	3.9159	3.2761	6.1902	8.7059	2.9884	5.9469	6.5037	6.9399	4.5518	4.1012	3.9031	6.0168	5.9299	7.3032	10.1431	11.0197	6.1528	0.4548	0.82	1.7523	5.1695	10.635	4.0124	6.5339	15.5079	10.1723	6.0081	8.5398	16.2925	18.3903	24.6033	11.8055	6.4321	4.4479	1.6002	0.3594	2.3983	2.5218	0.0838	10.9909	5.6171
SNRPC	Snrpc	ENSG00000124562	20630	ENSMUSG00000024217	55.3132	50.6701	49.9239	181.762	180.386	136.484	9.3158	11.1026	7.9022	4.6095	4.9644	5.422	6.2619	4.8711	0.8898	94.3812	90.6366	115.526	113.896	112.265	95.6659	322.997	151.209	397.538	429.952	1154.83	300.708	347.61	120.197	326.621	108.182	307.288	447.322	347.081	325.999	467.466	515.126	371.761	179.189	756.096	1953.6	225.357	1310.17	201.021	477.184
NSUN6	Nsun6	ENSG00000241058	74455	ENSMUSG00000026707	10.299	9.5053	8.4124	6.8695	5.669	2.3233	5.7272	2.2922	4.7939	5.1639	5.2796	5.2021	4.3588	4.6341	5.2946	7.2996	7.0756	9.0012	6.0963	6.3647	6.5735	0.2245	0	0.4019	2.1158	0.3458	1.6581	0	0.341	1.0784	4.9142	0	0.2092	0.0328	0.665	0.5903	3.3223	0.2848	8.7587	10.3685	0	2.3024	0.1035	3.3288	1.6578
B4GALNT3	B4galnt3	ENSG00000139044	330406	ENSMUSG00000041372	6.5359	7.3118	6.2702	2.3138	2.0887	2.7264	16.6464	20.6421	20.393	35.0127	34.9636	39.5739	32.5885	27.383	8.7204	3.9155	4.8586	4.5048	4.2049	3.9231	4.2818	1.1235	3.0457	0.6548	3.4779	0	0.0119	0	1.8958	0.2143	0	0.0542	0.0115	2.0387	11.7993	1.4236	0.0649	5.5539	1.2477	7.4279	0	0.0103	0	2.8872	1.1076
UHRF1BP1	Uhrf1bp1	ENSG00000065060	224648	ENSMUSG00000039512	9.7793	9.3671	12.742	27.8743	19.1086	27.2608	11.8657	5.157	16.9725	14.8049	14.5429	15.3004	15.3789	13.462	11.3676	6.8594	8.9342	8.3163	8.3421	6.5249	6.7007	5.3264	16.3006	7.4988	35.975	0.0143	7.6523	4.1841	1.0051	0.1629	4.4709	6.2917	1.7912	2.9949	3.909	3.9443	0.0206	2.0834	4.7446	1.2621	1.9481	14.9153	0.3129	0.794	9.4025
ARL5B	Arl5b	ENSG00000165997	75869	ENSMUSG00000017418	49.1682	48.0652	57.6748	19.5751	10.9902	17.4652	26.4407	17.6177	22.4228	24.0913	26.849	20.6721	22.214	4.309	20.6553	22.1469	29.9047	25.2335	17.7968	16.7721	26.9897	3.7176	7.3927	9.8806	42.8854	0	1.6191	24.2805	9.9632	1.6659	13.288	2.1035	1.8875	3.574	4.369	6.2451	1.9553	11.085	4.3388	2.8995	0.1175	16.4863	0.2167	6.2044	9.3695
GPR88	Gpr88	ENSG00000181656	64378	ENSMUSG00000068696	0	0	0	0.0713	0.0521	0.1198	0.1617	0.4532	0.7914	0.1228	0.0736	0.0837	0.6983	0.3491	0.6122	0.0147	0.0097	0.0081	0.1646	0.102	0.0088	0	0	0	0	0	0	0	0	0	0	0	0	0	0	0	0	0	0	0	0	0.3098	0	0	0
VCAM1	Vcam1	ENSG00000162692	22329	ENSMUSG00000027962	0.0425	0.1413	0.1544	0.3986	0.5335	0.6472	19.5594	18.2185	17.3014	5.465	5.246	3.5726	18.6489	5.7708	21.977	0.0715	0.0436	0.0315	6.1819	6.7809	1.5539	0	0	0	0	0	0	0	0	0	0	0	0	0	0	0	0	0	0	0	0	0	0	0	0
SHH	Shh	ENSG00000164690	20423	ENSMUSG00000002633	0.0512	0.2669	0.2202	0	0.0349	0.0157	0.2289	0	0.0083	0	0.0174	0	0.0369	0.0647	0	0.038	0.0406	0.0266	0.1158	0.1345	0.1661	0.281	0.0237	0	0	0.1171	0	0	0	0	0	0.0483	0.0127	0.0145	0.0294	0	0	0	0	0.0197	0	0.0457	0.1303	7.8411	0.0246
EXTL2	Extl2	ENSG00000162694	58193	ENSMUSG00000027963	15.3419	18.1472	17.8507	5.2835	6.5387	6.2505	3.0618	3.3874	2.8077	2.2435	1.5011	1.8596	0.5268	2.2925	2.2707	22.4495	19.0983	8.9768	12.8138	13.6903	16.1839	0.1239	1.2967	0.1279	0.3339	0.1123	12.3147	20.9616	9.5416	8.5691	27.8899	27.1667	57.8701	2.5949	5.4327	7.6669	20.8756	22.4424	73.201	12.6025	0.8178	21.0423	83.8259	24.6694	26.6249
RPL37A	Rpl37a	ENSG00000197756	19981	ENSMUSG00000046330	158.902	211.061	159.829	88.8449	288.411	205.734	84.182	132.304	83.403	100.759	103.816	96.7182	109.657	90.2813	120.954	179.452	158.302	188.976	120.504	110.394	146.848	95.5912	24.7251	73.5476	12.5622	1413.51	39.3303	17.2352	11.2727	250.586	184.123	67.8553	269.683	221.833	89.6273	41.0057	24.523	255.4	89.5178	313.264	1123.05	217.667	233.661	348.055	27.0956
SLC30A7	Slc30a7	ENSG00000162695	66500	ENSMUSG00000054414	11.6108	14.858	11.9389	15.7354	14.1836	12.6344	7.6609	7.8729	7.2069	6.3647	5.5214	5.7694	2.0149	7.2013	6.6523	4.0292	3.0847	4.0187	3.584	3.7378	5.0412	8.1442	7.1926	15.8768	5.5249	3.8272	12.6725	0.8038	8.0439	13.867	4.8849	10.1197	2.8123	9.0034	6.3074	4.1939	7.715	5.1493	7.7958	3.1404	0.9177	1.1282	0.1787	4.2557	8.3232
RNF32	Rnf32	ENSG00000105982	56874	ENSMUSG00000029130	0.4753	0.4217	0.2437	0	0.0404	0.0238	3.9479	4.4771	3.2491	2.8825	3.2419	2.6987	2.7293	3.6624	3.1684	0.5374	0.3013	0.4767	0.6169	0.5262	0.4413	0	0	0	0.053	0	3.2438	2.5314	0.1258	8.8089	0.0179	4.7199	0.133	0.0653	0.0437	15.3657	0.0378	0	0.0233	0.5625	21.2007	0.0973	0.052	1.8116	0.235
DPH5	Dph5	ENSG00000117543	69740	ENSMUSG00000033554	13.7916	13.9059	9.4347	12.5942	9.4171	10.0433	11.3103	12.3678	1.4734	9.2924	8.9343	8.8331	7.7035	9.1933	10.1654	14.1371	6.6222	16.7435	9.439	9.73	17.4701	15.9556	13.7579	1.9629	3.0107	23.7298	15.9441	6.6629	7.7888	23.8646	19.9485	18.2835	19.1588	5.5675	35.1822	28.5279	3.9071	32.4463	6.4684	16.283	16.043	11.7242	83.3801	0.8041	8.7638
IGFBP2	Igfbp2	ENSG00000115457	16008	ENSMUSG00000039323	235.727	216.741	91.8573	25.4468	28.1311	29.6267	657.333	1164.99	730.882	534.012	545.55	538.217	332.361	276.695	369.604	142.43	183.288	157.152	36.0464	31.3335	64.2277	0.8284	2.6015	5.0969	0	14.3398	10.6841	8.4748	15.306	6.9369	22.1002	11.0286	30.9323	30.9256	28.1125	8.5874	7.4192	20.0005	19.5503	28.6325	81.8313	14.6953	63.916	5.7499	5.5344
IGFBP5	Igfbp5	ENSG00000115461	16011	ENSMUSG00000026185	7.688	6.3008	7.1352	3.8313	3.1534	3.3106	2.4802	1.4505	1.0602	1.1306	1.5966	1.3048	14.9717	24.4387	17.8692	1.6075	2.6415	2.3809	28.2708	29.6403	50.8952	0.0315	0	0	0	0	0	0.0247	2.1661	0	0.0098	0	0.0204	0	0	0.0559	0.0158	0.0234	2.995	0.4652	0	0	0.0344	0.038	3.9512
MGAT1	Mgat1	ENSG00000131446	17308	ENSMUSG00000020346	13.9054	11.7646	16.2425	13.5144	15.8317	15.8713	9.0783	10.116	8.0236	7.1273	7.2263	8.8346	8.6115	8.0702	7.6618	15.4248	23.4264	20.201	16.0916	20.9805	22.1842	29.6892	18.4821	34.4275	9.8664	0.145	18.1542	17.4849	11.3437	15.4915	17.542	3.5351	19.0791	3.9852	5.3186	14.6495	41.3497	24.2299	2.071	27.4466	17.7284	7.6583	3.5479	7.8284	8.2724
S1PR1	S1pr1	ENSG00000170989	13609	ENSMUSG00000045092	0.464	0.5289	0.419	0.1192	0.2441	0.1203	1.8564	0.2563	1.5121	1.342	1.5791	1.7569	2.6936	2.5128	2.6285	0.3373	0.9578	0.773	0.6061	0.799	0.3653	0	0	0	0	0	0.0076	9.223	0	8.4933	5.2032	4.6634	0	0	0	0	4.8841	0	0	0.1347	0	0	0	0	0
OLFM3	Olfm3	ENSG00000118733	229759	ENSMUSG00000027965	0.06	0.0478	0.3572	0.0628	0.1467	0.0728	0	0.0051	0.0037	0	0	0	0	0	0	0.3727	0.4211	0.2836	0.1399	0.1119	0.1605	0	0.011	0	0	0	0	0	0	0	0	0	0.4704	0	0.031	0	0	0	0	0	0.5129	0	0	0	0.3497
TNP1	Tnp1	ENSG00000118245	21958	ENSMUSG00000026182	0	0	0	0	0.0531	0	0	0.0501	0.0883	0	0	0	0.2412	0	0	0	0	0	1.8382	1.1566	4.9157	0	0	0	0	0	0	0	0	0	0	0	0	0	0	0	0	0	0	0	1.6857	0.3523	0	0	0
LMBR1	Lmbr1	ENSG00000105983	56873	ENSMUSG00000010721	13.9204	16.87	16.5695	18.6426	16.5124	14.3197	10.8439	9.4182	10.1512	5.609	6.655	6.5665	7.4702	7.9077	9.3081	10.4378	9.0963	8.6109	9.1172	9.2232	6.4092	1.6624	17.3645	1.4759	14.1137	1.2285	6.5391	7.5376	8.2063	10.4257	8.5618	10.6262	6.5009	4.6526	1.0591	6.5273	6.0208	7.345	5.1639	6.1763	3.3962	4.6028	0.5558	1.2893	11.9458
COL11A1	Col11a1	ENSG00000060718	12814	ENSMUSG00000027966	19.267	27.4548	24.7642	0.8215	0.4289	0.9862	1.0275	4.5505	5.0393	3.7297	4.2131	3.5688	3.6263	2.3387	2.9692	6.0269	5.0084	5.2572	3.6967	3.4598	1.8656	0	0	0	0	0	0	1.5649	0.4635	0	0.2125	0.0272	11.7907	0.0286	0.1446	0.0376	0	2.9941	0.2512	0.0434	0.0404	3.4892	0.095	6.9169	3.1069
TNS1	Tns1	ENSG00000079308	21961	ENSMUSG00000055322	0.3896	0.9878	0.9447	1.0525	1.083	1.027	8.6987	4.9765	11.6205	4.1347	6.4991	7.5475	8.7264	11.0901	7.2794	0.8662	0.6167	0.7129	0.9733	0.925	0.9307	0	0	0	0	0.016	0.0048	2.8409	0.0176	0.0077	0.0598	0.186	0	0.0087	0.0125	0	0	0	0	1.5447	0.0198	0.0015	0	0	0
KCNH6	Kcnh6	ENSG00000173826	192775	ENSMUSG00000001901	0.0784	0.1293	0.0973	0.0598	0.0225	0.067	0.1769	0.3848	0.5786	0.0285	0.1919	0.1273	0.1207	0.0485	0	0.9864	0.9624	0.9203	0.5136	0.3018	0.5912	0	0	0	0	0	4.1267	0	0	0	4.4268	0	10.0433	2.3833	0	0	0	0	0	2.5711	0	0	0	0.0793	0.0167
ZFP62	Zfp62	ENSG00000196670	22720	ENSMUSG00000046311	15.4785	12.6266	13.4977	5.1286	3.2363	4.4324	16.8665	12.8426	10.4864	15.3387	15.0307	10.0336	9.1157	11.4852	10.6187	13.9213	13.4719	7.0769	8.4845	5.5748	10.2839	5.822	0.1947	0.0499	0	0.1191	9.3055	22.3516	5.6855	16.8398	0.5857	9.4145	1.8803	0.188	4.988	11.6242	5.7668	1.5856	0.1073	5.5402	0.1853	1.4893	0.2377	0.0788	7.7763
NOM1	Nom1	ENSG00000146909	433864	ENSMUSG00000001569	11.7259	11.8246	11.3663	7.8004	15.1605	17.0461	15.8562	16.3108	16.7127	24.3712	24.6922	15.1011	17.7161	19.7506	21.6012	8.2743	8.5457	9.6444	8.2714	4.0264	10.2001	8.0649	4.038	0.1596	0.0797	1.0416	7.1229	2.2773	1.3915	4.7965	2.2822	2.9135	3.804	0.6282	23.5045	0.2659	2.8041	0.0082	9.2334	3.4645	4.1645	5.3867	0.3113	4.7633	3.1815
DCAF7	Dcaf7	ENSG00000136485	71833	ENSMUSG00000049354	19.5204	15.5271	18.9792	18.8862	18.1267	18.6816	22.644	21.0531	25.1249	18.1031	16.6503	7.8807	16.7049	16.9861	14.5817	32.9573	34.8092	14.6137	24.035	28.955	33.1327	18.5164	33.4008	35.5442	25.1445	5.5672	93.5851	48.0934	19.6461	40.4504	54.8455	81.4315	70.854	99.4852	56.8149	87.4339	54.6478	13.6929	95.847	53.9271	0.3005	14.5717	2.5037	60.8947	61.9246
MNX1	Mnx1	ENSG00000130675	15285	ENSMUSG00000001566	0.1562	0	0.1353	1.7683	7.603	6.5376	0	0.5479	0.4797	0.8535	0.618	0.8389	0.3763	0.2307	0.1722	0.1015	0.1094	0.0539	0.109	0.1438	0.3048	0	0.0394	0	0	0	0	0	4.1843	0	0	0	0	0	0	0	0	0	0	0	0	0	0	0	0
UBE3C	Ube3c	ENSG00000009335	100763	ENSMUSG00000039000	25.6888	25.7815	24.9025	21.0942	24.9329	24.2616	37.9507	38.1439	36.1248	50.5189	37.1153	49.0429	50.1485	45.0896	55.0462	14.6268	7.744	16.8963	13.2713	19.7778	17.055	18.7443	36.2747	12.712	3.5757	0.6237	2.803	5.8491	17.0118	13.0618	7.0667	9.1872	1.8515	36.1363	1.8106	14.3381	3.0629	2.9146	6.3734	12.0498	0.084	7.2629	0.3096	5.9884	4.7968
TACO1	Taco1	ENSG00000136463	70207	ENSMUSG00000001983	6.6385	6.7796	3.425	11.0342	11.6641	10.5205	13.4385	16.7064	10.7758	11.7678	7.892	13.6273	12.7425	11.4955	13.6035	12.8561	13.689	12.8293	6.3439	14.5622	11.0058	7.6892	9.5165	1.5786	52.5817	132.189	8.2546	18.145	25.046	35.2273	18.1341	8.7508	14.7404	0.2032	0.0703	0.0287	25.5405	5.394	8.3695	17.1588	107.926	0.9606	83.4268	4.5969	9.7122
MAP3K3	Map3k3	ENSG00000198909	26406	ENSMUSG00000020700	9.1409	12.4259	11.4552	3.104	3.3659	2.8764	31.6101	34.9492	27.1248	25.1062	11.553	30.459	22.0346	19.7354	26.4168	7.0829	2.9107	7.309	11.2722	11.1366	8.6685	1.9625	15.7894	1.7947	0	0	8.4158	7.9384	10.6744	21.9213	19.2818	20.339	4.9976	48.4945	14.5257	15.1698	11.9873	30.4275	27.6671	0.0115	0.168	5.4082	0.4919	13.205	6.1689
RUFY4	Rufy4	ENSG00000188282	435626	ENSMUSG00000061815	0.0309	0.0534	0	0	0	0	0.147	0.2399	0.1232	0.1359	0.3836	0.1158	0.0423	0.3741	0.0685	0.0501	0.0464	0.0305	0.0494	0.0343	0.0086	0	0	0	0	0	0	0	0	0	0	0	0	0	0	0	0	0	0	0	0	0	0	0	0
RNPC3	Rnpc3	ENSG00000185946	67225	ENSMUSG00000027981	2.8811	2.2828	2.7686	3.5062	2.588	0.3828	10.9164	8.7006	7.8853	8.6504	11.9923	10.9927	5.7059	9.9317	8.2629	1.3798	2.9711	3.2474	2.1369	1.9091	2.1955	0.0543	0.1449	1.4393	0.1494	4.73	3.3819	5.8026	7.7262	2.9462	2.0614	0.5782	5.7945	0.3442	0.4279	0.1534	1.9814	4.1273	1.0837	1.7025	23.9221	0.4137	19.6387	5.785	2.5065
BTNL9	Btnl9	ENSG00000165810	237754	ENSMUSG00000040283	0.1915	0	0.1118	0.5581	0.4809	0.5079	0	0.0319	0.0412	0.0138	0	0.0158	0.0157	0	0.0265	0.128	0.1288	0.1294	0.0772	0.0981	0.1863	0	0.0061	0	0	0	0	0	0	0	0	0	0	0	0	0	0	0	0	0	0	0	0.0353	0	0
CXCR2	Cxcr2	ENSG00000180871	12765	ENSMUSG00000026180	0.2737	0.0816	0.3174	0.0339	0.024	0.0041	0	0.0414	0.023	0.0166	0.0191	0.0144	0.0907	0.1397	0	0.1596	0.3048	0.4627	0.402	0.367	0.1807	0	0	0	0	0	0	0	0	0	0	0	0	0	0.0295	0	0	0	0	0	18.2428	0	0.0533	0	0.0197
CXCR1	Cxcr1	ENSG00000163464	227288	ENSMUSG00000048480	0	0	0	0	0	0	0	0.0193	0.0163	0	0	0	0	0	0	0	0	0	0	0	0	0	0	0	0	0	0	0	0	0	0	0	0	0	0	0	0	0	0	0	0	0	0	0	0
ARPC2	Arpc2	ENSG00000163466	76709	ENSMUSG00000006304	42.9515	32.9083	39.9326	43.9643	6.8077	35.9034	74.5646	72.1262	67.9913	96.2017	92.8128	96.2797	105.3	106.59	74.6692	46.7372	49.2346	44.6928	47.5737	44.0571	26.7516	184.439	149.799	400.366	378.673	525.828	95.2319	81.24	194.775	110.129	58.8877	181.298	84.9022	174.435	158.037	128.265	239.647	117.591	38.7668	120.063	254.384	139.61	525.981	133.407	81.088
LIMD2	Limd2	ENSG00000136490	67803	ENSMUSG00000040699	7.4012	16.0654	17.2664	0.247	0.4091	0.3126	4.6	5.9447	5.2198	3.87	3.58	3.606	2.9945	2.1202	1.9075	17.0658	17.2085	14.2687	13.3794	14.2456	14.7478	0	0	0.0813	0	0	2.7321	11.1147	1.6101	8.0596	10.7374	6.0417	8.909	3.2026	1.5807	24.7073	15.2155	6.5828	14.8397	6.3171	53.4749	7.488	8.0577	8.0303	7.4613
OR2V1	Olfr56	ENSG00000185372	18356	ENSMUSG00000040328	0	0	0	0	0	0	0	0.0308	0.0166	0	0	0.0237	0	0	0	0	0	0	0	0	0	0	0	0	0	0	0	0	0	0	0	0	0	0	0	0	0	0	0	0	0	0	0	0	0
OR2V2	Olfr1396	ENSG00000182613	258334	ENSMUSG00000047511	0	0	0	0	0	0	0	0	0	0	0	0	0	0	0	0	0	0	0	0	0	0	0	0	0	0	0	0	0	0	0	0	0	0	0	0	0	0	0	0	0	0	0	0	0
PIPOX	Pipox	ENSG00000179761	19193	ENSMUSG00000017453	7.4634	8.2114	8.9889	0.0788	0.5483	0.6406	14.7177	18.4765	17.8578	27.855	23.7803	22.6471	21.8955	16.3123	24.0454	22.8062	19.959	20.6268	7.8434	3.9034	7.7959	0.0409	0.0278	0	0	0.0593	32.4791	17.6895	38.8708	63.7431	65.8788	19.2648	27.3149	92.3277	0.1722	0.5513	6.2929	1.2942	19.271	25.371	0.2952	6.5048	2.1587	0.2884	14.2942
TRIM7	Trim7	ENSG00000146054	94089	ENSMUSG00000040350	0	0.0753	0.0202	0.2672	0.3381	0.2776	3.394	3.209	3.9775	2.1433	2.0919	1.194	4.0433	2.2539	3.5383	0.0486	0.0437	0.0152	0.1836	0.2322	0.0647	0	0	0	0	0	0	0	0	0	0	0	0	0	0	0	0	0	0	0	0	0	0	0	0
TRIM41	Trim41	ENSG00000146063	211007	ENSMUSG00000040365	2.0676	1.9363	1.8835	0.9189	2.7891	3.1306	16.4964	21.6474	23.6656	28.1914	32.9488	33.9924	27.9613	12.6967	34.0136	3.5566	3.0572	2.8807	3.4924	1.4879	3.869	4.1165	0.338	8.2558	0.3779	0.0387	0.8366	2.1402	1.8319	2.9621	2.0423	2.8188	2.4711	9.8585	0.2107	2.5437	0.0046	3.8056	0.0485	0.7814	0.0557	0.945	0.9336	0.0103	2.9189
GPBAR1	Gpbar1	ENSG00000179921	227289	ENSMUSG00000064272	0.1171	0.0997	0.1497	0.1228	0.1783	0.097	0.3109	0.0615	0.1023	0.0977	0.0464	0.0188	0	0.206	0.1527	0.1951	0.0351	0.1803	0.0653	0.0921	0.153	0	0	0	0	0	0	0	0	0	0	0	0	0	0	0	0	0	0	0	0	0	0	0	0
PTPRN2	Ptprn2	ENSG00000155093	19276	ENSMUSG00000056553	0.9246	0.6943	0.1683	0.1249	0.22	0.2722	0.6988	0.4859	0.672	0.1853	0.2307	0.2286	0.0746	0.1381	0	1.1566	1.3912	1.1475	0.5344	0.9655	0.3459	0	0	0	0	0	0	0	0	0	0.0146	2.7983	4.9045	0.0504	0	0.0119	0.6624	3.0695	0.943	0.0217	59.6618	0	0	0	3.4172
PNKD	Pnkd	ENSG00000127838	56695	ENSMUSG00000026179	2.5321	3.2308	2.1342	12.3904	15.3542	14.7449	6.903	9.4606	9.253	8.705	5.1338	9.7276	7.7253	10.2093	9.0189	4.8548	1.4752	4.5149	5.5908	5.2696	4.6789	2.4821	0.5273	10.1285	11.1696	49.8293	8.3874	7.9177	5.8512	7.89	7.3789	10.952	16.0015	22.1283	30.5937	2.8721	8.5121	14.7565	17.1236	6.409	36.9908	11.9756	99.9472	26.2899	8.7172
NCAPG2	Ncapg2	ENSG00000146918	76044	ENSMUSG00000042029	28.2477	23.6548	7.9257	16.9351	15.18	16.5138	22.4392	21.7787	19.0482	36.298	40.1981	34.1992	13.0658	34.4858	28.0609	34.8088	35.6427	35.1403	11.0921	28.7349	32.2366	0.6821	2.3785	0.1096	0.5008	3.9113	1.7026	0.141	3.1773	0.0619	5.9642	2.7116	8.0071	10.1851	0.8667	0.0984	0.0449	4.9732	0.1422	0.7655	0.4191	0.0447	0.0698	0.4824	0.6892
TMBIM1	Tmbim1	ENSG00000135926	69660	ENSMUSG00000006301	8.5427	6.8279	6.3932	37.543	39.6032	41.4958	2.8157	3.7684	3.4725	3.0288	1.4811	3.7684	5.8328	5.6767	4.6355	1.4147	8.3478	7.9035	8.9506	10.267	11.7555	16.1894	40.4723	310.231	93.9451	389.566	3.691	1.4189	4.7827	4.1267	6.9926	5.457	3.5101	13.3963	0.0693	0.5352	0.0326	7.432	0.6662	4.5455	0.2054	0.0354	66.4085	0.0878	2.2652
TRIM52	Trim52	ENSG00000183718	212085	ENSMUSG00000022113	2.4759	0.3038	2.0132	3.0676	2.976	2.2561	2.1073	3.4705	1.7596	2.191	1.3015	1.5876	0.4684	1.0544	0.5245	1.987	1.9229	1.9092	1.7731	1.6262	1.2117	0.1555	0.2377	5.1361	0.0536	0	0.0223	0.0121	2.7816	0	0.2609	0	0.0216	0	0	0	0	0	0	0	0.1591	0	0	0.9951	0
ESYT2	Esyt2	ENSG00000117868	52635	ENSMUSG00000021171	18.6197	18.515	17.2257	20.2262	20.2507	17.5966	36.6937	34.7846	20.9881	15.7371	32.9392	33.3257	30.8282	29.9531	29.2328	5.2214	17.8149	17.247	10.8262	11.741	10.3661	28.284	24.7031	5.0674	23.9803	1.0115	6.7317	6.1613	7.3957	5.5049	13.2458	2.4417	2.3442	4.8362	0.5565	2.3012	4.5498	2.1312	7.8059	6.7772	16.7986	17.3269	0.5182	1.5152	5.8906
C2orf62	Gm216	ENSG00000158428	241112	ENSMUSG00000073650	0	0	0	0.0898	0.1288	0.1858	2.1043	1.8096	0.5805	1.0444	0.8942	1.0965	1.2576	1.6728	1.4224	0.0537	0.0452	0.0437	0.0276	0.0966	0.0407	0	0	0	0	0	0	0	0	0	0	0	0	0	0	0	0	0	0	0	0	0.0207	0	0	0
SLC11A1	Slc11a1	ENSG00000018280	18173	ENSMUSG00000026177	0.0306	0.0252	0.0312	0.1066	0.1709	0.138	2.4854	2.04	2.0785	1.3022	3.2776	4.0993	3.2422	2.3976	2.7706	0.0224	0.0132	0.017	0.0123	0.0118	0.0006	0	0	0	0	1.543	0	0	0	0	0.0047	0	0	0.0098	0	0	0	0	0	0.0109	0	0	0	0.1464	1.5518
WDR60	Wdr60	ENSG00000126870	217935	ENSMUSG00000042050	0.7451	3.8087	5.1113	2.9736	1.9704	2.1673	5.7632	3.4815	4.8905	5.4601	5.3354	5.0959	4.1529	5.4537	4.3383	6.83	7.3622	7.5905	2.8422	2.8146	4.9797	0.2835	0.4679	7.4611	0.8231	7.1695	2.2555	1.5625	7.3361	0.1184	1.1239	2.5125	4.8597	0.0216	0.0298	0.3513	0.1033	0.0113	1.7971	12.763	8.7977	0.0116	10.3322	5.9174	2.5071
VIPR2	Vipr2	ENSG00000106018	22355	ENSMUSG00000011171	1.2916	1.0859	0.9866	0	0	0.0075	0.1803	0.0285	0.0348	0.0268	0.0265	0.0328	0.2167	0.0401	0.0166	0.6135	0.7784	0.6734	0.1293	0.1001	0.0834	0	0	0	0	0	0	0	1.4649	0	0	0.025	0	0	0	0.0235	0	0	0	0	0	0	0	7.0131	0
CTDSP1	Ctdsp1	ENSG00000144579	227292	ENSMUSG00000026176	1.0713	3.2876	3.2333	16.5691	17.0524	16.6767	8.0209	2.9316	10.1237	5.1354	5.6468	4.6492	8.4988	11.8598	9.3885	7.2802	7.6832	6.8027	6.7566	5.4659	6.7214	6.7352	14.8538	23.8112	50.2016	42.0395	0.7666	6.5829	0.9736	13.9168	3.8933	7.1196	6.9524	4.9413	3.744	9.7475	2.2057	0.2146	0	22.6937	43.722	10.4848	66.0374	12.048	2.9414
VIL1	Vil1	ENSG00000127831	22349	ENSMUSG00000026175	1.4626	1.9806	1.7998	0.2667	0.3442	0.2488	0.2909	0.6072	0.4078	0.5876	0.6162	0.5352	0.0852	0.1568	0.1385	1.2697	1.3956	1.15	2.7616	0.4853	1.2972	0.1874	0.749	18.0158	11.6945	0.0893	0.0259	0	0	1.8886	0	0	0.8507	0.1508	7.1285	0	0.026	0.544	11.4276	0.0269	0	0	0	0.456	0.0094
CELSR3	Celsr3	ENSG00000008300	107934	ENSMUSG00000023473	4.6992	5.2694	6.0406	4.0993	5.4802	5.3855	1.1578	1.1801	1.9414	0.7215	0.7844	0.1361	1.1573	1.3018	0.8477	6.0997	6.4495	5.2579	4.3865	4.0122	4.0348	0	0	0.0163	8.1311	1.8693	1.5371	0.5631	0.0224	0	0.0174	2.6003	0.9761	2.1576	0.1204	0.1071	0.0066	0.2858	4.8664	0.383	0.0473	1.257	0.036	6.2387	0.3488
USP37	Usp37	ENSG00000135913	319651	ENSMUSG00000033364	11.8223	12.564	12.5342	8.0893	7.1719	6.9292	35.4042	38.4746	39.1292	50.9228	46.5045	47.1892	38.3442	24.3623	47.3211	3.916	4.1605	3.938	3.098	1.1036	3.9167	7.8239	1.4741	12.0902	1.5833	0.0683	1.8837	8.3976	3.4075	3.8402	2.9068	4.7783	6.7487	0.0162	6.5239	6.0484	4.0517	4.0626	6.8719	4.2922	21.7948	6.1864	5.3961	3.0178	10.2906
NCKIPSD	Nckipsd	ENSG00000213672	80987	ENSMUSG00000032598	10.3433	9.0446	10.8494	9.7341	12.3105	11.2056	2.2321	6.9603	6.3016	5.4243	4.195	1.994	6.5309	8.0538	6.8004	14.853	14.486	14.9895	13.3694	13.0035	16.4111	5.2388	0.9489	0.1232	0.3393	0.3401	19.7723	11.0639	1.0083	1.7443	8.6219	2.1746	2.5173	27.4066	0.0221	0.6928	31.2436	9.6295	2.2379	25.3708	0.9107	3.7428	0.7272	4.3994	2.4325
RQCD1	Rqcd1	ENSG00000144580	58184	ENSMUSG00000026174	37.088	34.5993	35.9234	23.8202	22.898	29.9479	51.8145	50.2429	40.314	46.275	39.4301	37.6707	46.2548	18.8005	50.1236	27.4035	20.8132	24.9587	4.2792	22.0764	25.8857	24.834	3.9719	35.8088	8.7376	69.9515	26.7361	28.741	7.4384	7.8264	36.5644	26.4812	40.1255	18.497	28.341	14.8916	50.5464	19.8298	14.6131	34.2015	19.8706	20.0099	86.2757	18.1439	20.8563
PLCD4	Plcd4	ENSG00000115556	18802	ENSMUSG00000026173	0.1587	0.122	0.0785	0.0395	0.0509	0.0671	2.0359	1.7852	1.5873	0.6147	0.0892	0.4979	0.4355	0.2652	0.5377	0.7401	0.6587	0.6312	0.8188	0.6724	0.6252	0	0.0224	0.0334	0.0997	0	0	2.7696	0	0.1541	1.6105	0	0.0398	0.0261	0.0139	5.4331	2.6127	0.047	0.1379	0.0813	0	0.0689	0.0835	1.2418	0.694
IP6K2	Ip6k2	ENSG00000068745	76500	ENSMUSG00000032599	25.3178	25.3487	22.7217	18.9361	20.5802	24.8916	9.4208	10.9029	10.0937	12.6836	11.0245	11.0442	6.5381	14.7629	13.9164	23.2825	21.8148	20.9109	7.3414	22.8986	26.2904	4.911	2.112	2.518	35.9238	61.869	24.8735	24.3428	17.5401	33.791	17.2619	23.9392	32.1936	76.401	33.6133	19.8204	8.8599	17.1034	24.9537	48.8035	96.2629	30.484	136.144	40.651	24.2093
ZNF142	Zfp142	ENSG00000115568	77264	ENSMUSG00000026135	6.619	5.3827	5.8226	9.8537	10.2192	11.7808	5.6064	2.4812	5.9631	2.1685	0.9266	3.4467	4.2932	5.7597	3.9348	4.434	4.2873	4.0451	5.7469	6.0057	3.2867	14.4259	24.4262	0.7907	11.2877	18.093	9.2834	1.8023	16.6038	6.7579	2.7034	0.0143	8.2083	13.2868	12.8016	6.52	1.3755	1.2544	6.6356	1.6512	0.1605	21.1825	98.5705	4.1868	4.0472
FNBP4	Fnbp4	ENSG00000109920	55935	ENSMUSG00000008200	15.3734	13.9902	16.2525	20.0223	23.6266	20.7817	34.604	22.9188	27.5284	28.6702	27.9878	29.8416	10.9813	33.9207	31.6883	10.0462	11.6645	11.3724	13.2088	13.8598	13.0668	13.5112	40.7197	23.3944	12.5414	66.1007	18.7823	8.6121	27.9908	10.1825	7.9282	6.0581	11.1173	0.3433	5.0525	6.0539	19.0583	7.6803	9.874	16.8067	2.152	8.2097	0.4957	12.8915	6.9114
FANCG	Fancg	ENSG00000221829	60534	ENSMUSG00000028453	15.07	11.9171	13.4159	13.155	17.8667	17.9768	9.95	13.6342	14.854	0.8676	4.8769	6.074	5.1231	6.0938	5.0086	20.108	20.9155	20.1404	18.5279	18.4803	19.7805	4.1817	15.9497	11.3698	0	0	0.5282	7.0839	16.5458	10.2158	0	0.128	12.7055	2.9474	5.4994	0.6471	3.8617	2.0176	18.2565	20.2189	3.3414	0.1316	16.8782	1.2846	0.3599
ZDHHC16	Zdhhc16	ENSG00000171307	74168	ENSMUSG00000025157	12.0551	11.5912	12.9981	13.0176	17.1938	15.34	11.7664	13.6145	7.81	14.6446	13.6797	15.3088	18.5203	14.7959	14.6851	16.8498	16.3879	17.1279	16.8332	16.3359	18.0543	31.8605	6.1528	90.8445	43.0076	45.5013	16.3761	16.1151	24.4299	18.6372	13.6333	12.0447	10.7979	17.3579	48.0347	27.3564	37.7987	59.6979	16.6964	50.9582	179.819	22.4731	157.726	32.8024	39.3536
STXBP5	Stxbp5	ENSG00000164506	78808	ENSMUSG00000019790	8.3893	9.1071	8.5803	7.5528	8.0814	7.2715	3.5183	2.6714	3.7162	0.4807	1.502	1.5493	1.1184	1.4885	1.0947	2.5712	2.5488	3.053	2.9447	2.9544	2.6773	3.8122	0.9448	14.674	4.3689	0	1.5785	2.1969	0.0192	0.2251	0	0.4528	0.0351	12.0018	0.0352	6.4928	0.0278	0.4915	1.011	0	0.0567	0.2404	0.0344	3.8684	0
NUP160	Nup160	ENSG00000030066	59015	ENSMUSG00000051329	28.6028	31.2636	29.9664	33.1668	29.1537	22.8567	37.4644	27.9391	14.9168	29.49	29.2741	30.9507	35.1991	40.0882	31.0593	34.2137	34.1781	43.729	34.3811	37.3466	28.6612	26.8469	11.6128	38.302	75.6164	50.6823	9.0142	23.6684	20.038	26.1402	25.7741	15.5719	2.8147	21.2064	21.6215	18.7802	10.5249	33.119	34.9224	12.7508	0.3567	21.0208	9.5016	30.2591	20.4757
PAN2	Pan2	ENSG00000135473	103135	ENSMUSG00000005682	4.4168	5.4387	4.6394	11.196	10.7768	7.6138	25.5748	19.1559	22.3494	16.3573	17.1071	22.4486	24.3396	26.3759	3.2868	8.1208	8.6503	9.9472	6.4442	6.3321	8.2758	0.6209	1.8041	0.1262	0.0271	0	0.3631	0.0129	1.2201	0.9726	0.1917	0.5162	10.7436	0.0457	1.1046	6.7637	0.0342	4.1993	11.8265	0.2576	1.1605	7.9028	0.2297	0.0545	0.3345
PIGO	Pigo	ENSG00000165282	56703	ENSMUSG00000028454	4.3968	4.536	4.4892	9.1341	8.1978	4.4532	8.4576	4.3713	11.1995	8.3752	8.1943	9.9005	10.8061	9.0315	8.5771	5.9714	6.2137	7.5053	7.5284	8.3311	8.11	1.3176	0.019	0	0.0282	0.0369	0.1043	0	0.9983	2.4171	3.2773	0.9933	0	0.2518	0.0224	3.419	0.0142	0.0114	4.5477	0	0.0469	0	0	0.4872	0
SAMD5	Samd5	ENSG00000203727	320825	ENSMUSG00000060487	0.1826	0.2101	0.1249	0.8422	0.6735	0.9226	2.8515	2.9827	2.8131	0.0823	0.2729	0.2104	1.3974	0.8002	0.2009	0.004	0.0218	0.0361	0.514	0.4522	0.4714	0.6357	1.6902	34.2112	7.7569	0	0	2.2605	0.0164	0	0	0	0	0	0	0	0	0	0	0	0	0	0	0	0
SASH1	Sash1	ENSG00000111961	70097	ENSMUSG00000015305	7.3244	7.8731	9.0355	18.3415	12.7932	18.0226	43.5948	15.266	52.9829	15.444	14.9708	14.8812	29.0294	28.3558	24.3734	6.3496	7.7677	7.7997	9.2016	7.7919	8.7241	8.0516	4.8306	14.7555	0.6775	0.0654	0.0302	1.2131	8.7148	0.0155	5.6323	3.8546	7.8571	0.2676	2.119	0.0137	17.3417	2.9859	10.9054	5.2984	0.223	0.0672	3.4176	2.3966	6.8918
IL23A	Il23a	ENSG00000110944	83430	ENSMUSG00000025383	0.9784	0.8239	1.2552	4.3185	2.0607	3.7262	1.1796	1.3547	0.7718	1.2192	0.9794	0.5301	0.1624	0.0228	0.2747	2.0064	2.5877	2.7613	2.8932	1.98	4.2889	0	0	0	0	0	0	14.2365	0.0839	0	8.6003	0	0.1418	0	0	0	0	1.0244	21.3526	0	1.0832	0.0651	152.583	0	0
STAT2	Stat2	ENSG00000170581	20847	ENSMUSG00000040033	6.4168	6.8658	7.6609	12.0615	6.2446	15.9834	9.9783	15.9648	25.3805	14.9564	16.4027	14.9848	16.0384	17.5324	13.9307	7.2001	9.2501	7.3161	8.03	6.7626	8.4427	0.172	0.022	0.0632	12.118	0.5529	5.2168	0.1863	3.7294	0	2.0303	0.7752	12.0472	0.4326	13.5672	0.8034	11.1324	0.823	4.3661	1.3637	0.6	0.0759	0.0332	0.2567	2.2293
MMS19	Mms19	ENSG00000155229	72199	ENSMUSG00000025159	22.2835	26.6277	31.0276	26.2487	31.2875	32.854	16.6605	18.6026	19.2855	13.6598	14.7989	15.3089	12.5429	4.455	13.2611	51.5379	51.44	35.9579	34.5478	33.1931	44.8898	4.5775	7.4588	9.1493	27.6298	214.654	13.6353	6.6452	1.5269	13.5903	18.0112	8.825	23.7771	14.0042	32.2173	18.1158	22.4148	24.3923	15.6965	8.7171	77.6557	1.596	80.1507	11.1847	12.0492
PTPRJ	Ptprj	ENSG00000149177	19271	ENSMUSG00000025314	8.4701	11.3353	11.2858	10.0407	13.3976	13.6436	5.6798	14.5835	16.4443	6.9788	7.3251	8.4793	10.3575	10.255	11.2549	4.8916	5.073	3.2131	1.8061	2.1757	2.2283	0.4409	1.0745	17.7707	4.2649	0	6.1387	0.0138	0.0153	0.0169	2.8369	4.1007	0	0	0	2.9692	5.4351	1.3458	0	0.0289	0.0448	0	0.0318	3.3449	0.2248
UST	Ust	ENSG00000111962	338362	ENSMUSG00000047712	14.2695	19.389	19.4701	9.1791	13.2618	12.6234	2.5423	1.7386	2.3885	0.232	0.1725	0.2675	0.1695	1.0373	1.0707	21.5751	18.8141	8.4666	10.643	11.2688	16.5341	41.4102	56.3856	15.5346	0.0518	34.7219	14.658	10.647	6.8688	8.4696	1.8396	8.5132	8.1009	16.3203	5.0344	33.3016	28.6445	27.7424	30.8415	3.6308	0.1267	11.9145	0.6271	26.3323	29.463
TAB2	Tab2	ENSG00000055208	68652	ENSMUSG00000015755	18.6007	23.9101	22.4442	7.733	17.2053	13.0417	22.3867	15.0086	20.6921	9.2342	9.766	10.0778	12.1721	15.7083	12.1884	31.5615	26.8101	33.7534	24.5979	25.7746	25.922	8.837	16.1196	33.6231	0.6214	4.8576	10.9807	25.489	9.6699	16.0287	19.5086	6.9718	3.4376	0.0653	5.5663	2.9713	6.7587	1.9273	20.6969	16.5234	0.3449	31.6745	1.2209	3.9587	2.1487
STOML2	Stoml2	ENSG00000165283	66592	ENSMUSG00000028455	73.9392	94.4384	81.2811	189.412	198.359	177.192	48.5299	55.5228	36.4352	64.5902	56.6082	58.3343	16.0751	44.6869	47.4909	149.163	114.412	152.73	111.537	104.153	142.297	292.653	278.178	536.694	486.484	924.521	270.044	32.2319	77.4524	95.3503	144.094	159.723	220.823	360.455	412.461	193.242	235.705	157.533	62.1697	219.644	321.749	312.161	848.692	355.839	154.167
OR4C3	Olfr1264	ENSG00000176547	258206	ENSMUSG00000075069	0	0	0	0	0	0	0	0	0	0	0	0	0	0	0	0	0	0	0	0	0	0	0	0	0	0	0	0	0	0	0	0	0	0	0	0	0	0	0	0	0	0	0	0	0
OR4C5	Olfr1260	ENSG00000176540	258983	ENSMUSG00000042894	0	0	0	0	0	0	0	0.1205	0.0078	0	0	0	0	0	0	0	0	0	0	0	0	0	0	0	0	0	0	0	0	0	0	0	0	0	0	0	0	0	0	0	0	0	0	0	0
OR4A47	Olfr1256	ENSG00000237388	258985	ENSMUSG00000075073	0	0	0	0	0	0	0	0	0	0	0	0	0	0	0	0	0	0	0	0	0	0	0	0	0	0	0	0	0	0	0	0	0	0	0	0	0	0	0	0	0	0	0	0	0
APOF	Apof	ENSG00000175336	103161	ENSMUSG00000047631	0	0	0	0	0.0123	0.0131	1.5832	0.7959	0.2923	0.3622	0.6395	1.0768	0.8183	0.4683	0.7525	0.0135	0.0202	0.0196	0	0.0216	0	0	0	0	0	0	0	0	0	0	0	0	0	0.1093	0	0	0	0	0	0	0	0	0	0	0
TIMELESS	Timeless	ENSG00000111602	21853	ENSMUSG00000039994	26.8369	22.7591	28.2956	46.4403	40.1303	46.4964	38.3148	37.4159	30.5973	41.2205	40.8186	51.4632	38.456	35.0148	36.487	39.3917	57.9719	54.1909	30.9902	39.8166	42.4435	26.4239	21.7597	19.3304	12.6813	2.9942	38.8665	8.7701	25.2268	17.0236	14.0953	16.9004	72.2227	10.0842	36.7944	11.0337	16.7793	12.0916	76.2536	49.1142	5.6048	40.156	0.8508	12.042	25.3865
ZC3H12D	Zc3h12d	ENSG00000178199	237256	ENSMUSG00000039981	0.0613	0.035	0.0312	0.0405	0.0605	0.0254	0.0916	0.0297	0.1257	0	0.0112	0.0394	0.0243	0.0465	0.0564	0.0223	0.0335	0.0211	0.0159	0.0355	0.0062	0.2907	0.0252	0	0.1317	0.3692	0.0045	0.0166	0	0	0.0138	0.022	0.1816	0.1062	0.0634	0.046	0.0801	0.0274	0.2294	0.0445	1.1488	0.0605	0.1943	0.0617	0.0774
FOLH1	Folh1	ENSG00000086205	53320	ENSMUSG00000001773	0	0	0	0.0249	0.0181	0.0333	0.6962	0.4278	0.4156	0.073	0.1659	0.0987	0.3429	0.2827	0.1409	0	0	0	0.1742	0.1713	0.1496	0	0	0	0	0	0	0	0	0	0	0	0	0	0	0	0	0	0	0.0266	0	0	0	0	0
WDR89	Wdr89	ENSG00000140006	72338	ENSMUSG00000045690	12.3337	18.3531	14.4585	12.4082	10.3565	4.6732	95.025	44.0777	95.3166	78.5049	79.4328	96.9578	84.8805	78.6024	82.4372	17.0581	16.8058	17.3194	14.8038	14.6395	13.7632	33.4929	49.8807	104.347	0.5547	14.6288	30.9285	3.4687	2.5531	4.7501	9.5151	12.6316	7.6209	12.7964	14.1646	26.2523	5.5808	6.8203	2.628	3.5215	0	1.8549	16.373	0.2657	13.2844
SGPP1	Sgpp1	ENSG00000126821	81535	ENSMUSG00000021054	8.0091	10.8692	9.7309	10.7562	11.6474	9.1203	6.3855	8.1676	6.8243	5.0136	6.316	5.1775	5.1448	3.725	5.1824	6.0518	6.2233	5.5788	3.984	4.492	3.5918	9.0294	0.077	0.0709	1.1992	0	0	0.0799	0.3591	0	0.021	0	0	0.024	0	0.0233	0	1.2606	0	0	0.0949	0.2201	0	1.174	0.0406
PPIL4	Ppil4	ENSG00000131013	67418	ENSMUSG00000015757	25.7345	37.3736	34.8006	25.3488	10.6565	23.7929	2.931	13.284	13.2274	17.9829	22.9393	21.2586	18.0977	15.0472	18.0422	20.0021	16.0283	18.2537	23.2405	20.8369	9.6435	8.0648	27.6851	0.8133	14.5555	48.0779	26.7897	1.0569	23.3173	14.9335	9.0417	37.754	16.3311	3.87	2.6353	18.372	3.518	3.2911	29.3922	18.6137	9.9576	0.8346	30.643	18.6313	16.6364
MESDC2	Mesdc2	ENSG00000117899	67943	ENSMUSG00000038503	7.3582	16.552	13.4856	14.6839	15.7482	15.015	34.2732	34.7461	26.0077	32.7029	41.6036	34.4496	35.8486	24.7572	32.557	14.9307	11.6691	12.904	16.5019	15.5635	19.9333	35.4156	31.0835	21.51	8.1001	33.9336	25.761	26.4684	34.9111	28.1829	23.6692	32.591	17.1559	37.3898	15.3453	31.1327	59.7203	34.8362	51.304	41.543	19.3669	3.9543	118.292	28.3384	38.6588
SYNE2	Syne2	ENSG00000054654	319565	ENSMUSG00000063450	14.5191	13.3886	11.267	28.3135	11.1591	27.8979	1.4092	4.3917	5.2659	3.4627	3.9366	3.669	3.0579	3.2573	2.8507	6.1808	6.1756	5.9421	7.0863	5.5148	8.9439	3.3291	2.2404	0.76	3.6117	15.1994	2.7213	4.5171	2.9791	2.1652	2.178	4.6373	4.248	0.0318	6.435	0.3204	0.0271	1.8311	14.656	6.9347	3.0009	3.7508	0.6332	5.8213	4.512
MIP	Mip	ENSG00000135517	17339	ENSMUSG00000025389	0.0938	0	0	0.1004	0.061	0.0833	0.1538	0.7292	0.3661	0.5223	0.4214	0.4542	0	0	0	0.0911	0.0251	0.0533	0.0926	0.0651	0.076	0.057	0.3971	0	0	0	0	0.0532	0	0	0.0398	0	0.0205	0.011	0.0565	0	0.0549	0	0	0.0332	0	0	0.0582	0	0.0625
FAM214B	B230312A22Rik	ENSG00000005238	230088	ENSMUSG00000036002	2.2225	1.4326	1.7773	4.1172	9.8694	9.8923	3.3217	4.0827	4.6591	3.5583	2.8097	2.0604	3.0298	2.5649	3.0054	2.1594	2.3681	2.3841	4.5252	1.904	3.6525	0.2426	0.6985	13.5907	0.0204	0.8764	2.1489	12.0312	10.244	1.8759	23.0408	0.2237	0	0.8687	2.0424	0.4261	1.0771	1.1048	13.6573	0.737	21.0846	3.6731	0.1663	8.6837	5.3073
SPRYD4	Spryd4	ENSG00000176422	66701	ENSMUSG00000051346	7.491	5.0382	7.8852	10.2575	10.5126	11.4165	18.323	27.6048	20.4792	31.9445	30.1645	14.0817	22.6951	17.5517	22.0547	12.1109	11.9722	5.2746	11.1292	13.6885	9.5741	13.1823	94.8683	3.4332	0	0	6.3065	61.279	17.7023	48.7228	16.7967	32.1123	51.5378	8.4108	70.2149	45.9442	85.6082	11.8077	6.3285	32.7538	0.046	6.321	88.7768	0.1105	28.9593
GLS2	Gls2	ENSG00000135423	216456	ENSMUSG00000044005	2.5895	2.2345	2.9314	1.6893	5.2697	4.9494	11.1931	10.7801	10.2163	14.9778	11.0231	15.7871	7.5123	6.2476	6.5996	8.3596	9.3455	6.9146	1.8023	2.126	3.3948	0	0	0	0	0	0.059	1.0535	0.6843	0	2.2305	0.2695	0.3948	0.0227	0.1281	0.0157	0.0806	5.97	27.3611	5.5202	0.231	5.7593	0.0507	0.0567	1.4283
GINM1	Ginm1	ENSG00000055211	215751	ENSMUSG00000040006	17.0293	17.7787	15.349	10.8013	11.3623	11.5408	11.5249	14.158	10.8729	13.3212	10.3427	13.4316	12.4783	11.4762	16.2627	12.4504	6.4659	14.8069	7.1999	11.0367	12.0778	18.4022	63.1844	3.4306	3.7528	1.0462	17.2761	7.6735	69.6789	50.3407	22.6335	15.3948	0.4152	1.8688	7.3189	74.2082	1.6479	42.3368	61.6917	14.4759	19.6046	11.6426	160.144	11.3655	18.3599
KATNA1	Katna1	ENSG00000186625	23924	ENSMUSG00000019794	13.8214	16.7039	7.6896	14.9715	14.7036	13.0408	31.5594	35.3504	24.803	47.4079	34.4017	48.4056	33.8071	34.4236	42.3341	13.0818	14.6968	13.3711	6.8195	16.3836	13.7383	34.631	44.9682	0.6273	9.4378	7.3479	48.3065	19.882	62.2273	41.0518	14.583	32.1956	78.4931	75.0472	46.8854	10.3608	1.0653	54.7883	97.9295	28.8981	0.1203	11.7176	0.4484	23.3601	27.9297
UNC13B	Unc13b	ENSG00000198722	22249	ENSMUSG00000028456	17.0163	19.4494	22.5965	30.6333	29.7358	26.5591	4.3781	3.4712	3.5574	2.1212	0.835	2.5305	1.6246	1.8428	1.8674	27.733	12.2563	31.2323	38.4951	36.2751	27.7045	1.6948	4.7256	4.5934	62.7543	54.4307	11.4617	8.6042	13.7869	14.0297	14.5361	11.1217	1.1701	9.1733	0.073	11.5851	0.3767	20.6938	6.4645	1.0262	12.5667	24.0239	1.1068	6.5264	1.6576
MESDC1	Mesdc1	ENSG00000140406	80889	ENSMUSG00000070462	11.8556	10.462	5.5993	10.8799	14.4779	11.9066	11.0352	14.9973	14.8133	9.9289	11.6589	13.2503	10.8971	10.6447	13.143	16.623	13.8912	16.0724	19.9763	19.4887	20.2	0.3082	0.0503	0.1729	10.1304	0.0894	9.9838	2.1133	4.3571	2.8353	1.965	3.3444	2.3376	0.4383	0	4.7113	13.4288	12.1733	16.0007	7.1863	0.6248	7.1908	0.489	23.9548	1.9478
C15orf26	1700026D08Rik	ENSG00000156206	75556	ENSMUSG00000011154	0.3222	0.2682	0.2057	0.1761	0.0583	0.0133	0	0.0439	0.0434	0.0302	0.0193	0.0179	0.032	0.0711	0.0526	0.0146	0.0502	0.0518	0.0895	0.0504	0.0158	0	0	0	0	0	0	0	0	0	0	0	0	0	0	0	0	0	0	0	0.1394	0.0334	0	0	0
IL16	Il16	ENSG00000172349	16170	ENSMUSG00000001741	0	0	0	0.0055	0.0105	0.009	0.046	0.0295	0.0522	0.0213	0.0292	0.0183	0.1094	0.2207	0.1639	0.0285	0.0344	0.0374	0.1021	0.0502	0.0572	0	0	0.0174	0	0	0	0	0	0	0	0	0	0	0	0.0508	0	0	0	0	0	0	0	0.2617	0.0059
RBMS2	Rbms2	ENSG00000076067	56516	ENSMUSG00000040043	8.8197	7.4494	10.0676	12.7811	10.5948	3.3658	20.846	10.5007	18.7084	3.0513	8.2675	7.5851	8.7948	16.1246	9.3936	1.0963	2.9831	2.7981	3.9587	3.1992	2.7954	0.9356	1.2238	5.9319	7.2591	0.0692	0	0	0	0	0.4323	0.1155	0.3923	0.077	0	0	0	0	0.2742	0	0.077	9.9335	0.2384	0	0
OR4C46	Olfr1258	ENSG00000185926	258980	ENSMUSG00000049149	0	0	0	0	0	0	0	0	0	0	0	0	0	0	0	0	0	0	0	0	0	0	0	0	0	0	0	0	0	0	0	0	0	0	0	0	0	0	0	0	0	0	0	0	0
LATS1	Lats1	ENSG00000131023	16798	ENSMUSG00000040021	13.4308	10.6407	14.7194	8.5187	1.1644	5.4102	9.8636	6.9185	9.2905	8.6813	9.983	10.9972	9.5158	11.7892	7.811	4.8709	5.5019	4.9049	3.742	3.9635	2.2078	0.7936	0.8375	8.4023	11.7827	0.11	5.1091	2.7366	8.7806	7.3302	4.6931	12.2199	0.7974	7.1659	0.0109	11.3325	8.0823	4.5016	3.0449	7.8027	0.1304	14.0933	0.4265	0.0997	1.1098
C4orf36	1700016H13Rik	ENSG00000163633	74218	ENSMUSG00000029320	0.7219	1.0297	1.6398	1.112	0.9186	0.9006	0	0.0987	0.1425	0.1413	0.1184	0.1268	0.2067	0.1213	0.2485	0.9067	0.8912	0.7693	0.7041	0.783	0.5995	0	0.0208	0	0	0	0.0141	0	0.021	0	0.6619	2.229	0.0264	3.8752	0.3402	6.9034	18.8468	1.6369	10.6201	1.7294	2.015	0	53.4339	9.0529	0.0454
OR4A15	Olfr1234	ENSG00000181958	258975	ENSMUSG00000075090	0	0	0	0	0	0	0	0	0	0	0	0	0	0	0	0	0	0	0	0	0	0	0	0	0	0	0	0	0	0	0	0	0	0	0	0	0	0	0	0	0	0	0	0	0
OR4S2	Olfr1193	ENSG00000174982	329460	ENSMUSG00000060827	0	0	0	0	0	0	0	0	0	0	0	0	0	0	0	0	0	0	0	0	0	0	0	0	0	0	0	0	0	0	0	0	0	0	0	0	0	0	0	0	0	0	0	0	0
AFF1	Aff1	ENSG00000172493	17355	ENSMUSG00000029313	21.7023	26.5015	25.9224	4.3641	22.1496	22.0652	23.0974	13.8719	32.2038	19.2833	21.5689	26.0867	41.7967	42.9152	39.2817	15.353	14.1565	14.0221	14.618	8.7274	17.4113	0.3396	1.0835	21.4541	17.1151	28.8348	1.6107	5.2121	2.3227	0.0592	1.8894	3.3658	0.0283	0.0594	0.6102	0.41	4.0472	0.163	0.7177	0.438	0.0558	0.3863	0.0371	0.2081	0.3216
OR5D16	Olfr1155	ENSG00000205029	258636	ENSMUSG00000075145	0	0	0	0	0	0	0	0	0	0	0	0	0	0	0	0	0	0	0	0	0	0	0	0	0	0	0	0	0	0	0	0	0	0	0	0	0	0	0	0	0	0	0	0	0
NUP43	Nup43	ENSG00000120253	69912	ENSMUSG00000040034	28.019	33.3345	24.6872	7.3317	22.1077	26.8886	33.0666	34.507	39.6745	34.6382	40.057	41.2769	32.9557	14.0933	40.5396	26.7926	22.0917	21.7147	22.4784	9.8889	27.9325	2.1354	0.0734	0.123	28.6966	0	4.9782	10.0857	2.8833	13.1368	9.0486	3.0657	17.0257	10.7926	0.552	3.7755	1.3344	0.4964	1.7112	5.9736	10.7949	2.3776	1.4019	5.2368	8.827
KLHL8	Klhl8	ENSG00000145332	246293	ENSMUSG00000029312	4.3071	4.5852	3.4633	2.4363	2.0671	2.3158	14.9428	19.9053	19.0234	14.2943	15.3956	6.3295	14.4127	13.8973	18.1148	2.5121	0.3903	2.0331	1.9879	1.7419	1.8349	1.7931	0	0	0	0.0418	1.21	0	0.374	0	0	0.9242	0.0967	0.6098	1.8608	0.4438	0.049	0	0.3978	0.0365	0	0.0838	0.0635	0.2655	3.0053
OR5I1	Olfr152	ENSG00000167825	258640	ENSMUSG00000068816	0	0	0	0	0	0	0	0	0.023	0	0	0	0	0	0	0	0	0	0	0	0	0	0	0	0	0	0	0	0	0	0	0	0	0	0	0	0	0	0	0	0	0	0	0	0
STARD5	Stard5	ENSG00000172345	170460	ENSMUSG00000046027	0.8024	0.4274	0.3586	0.4708	0.4459	0.3904	4.7526	6.4171	5.273	3.0077	1.4294	3.3904	1.5458	2.1894	2.219	0.6307	0.2463	0.6544	0.5509	0.4067	0.6229	0.0541	0	0.0869	0.0626	0.2756	0.1816	0.1248	0.1467	4.8792	0.0473	0.1131	0.0296	0.2168	0.4253	0.1907	0.1308	4.6746	0.197	0.1555	0.441	0.3686	0.4577	0.3031	0.1656
BAZ2A	Baz2a	ENSG00000076108	116848	ENSMUSG00000040054	9.4998	8.9261	3.51	14.981	14.5091	14.7974	70.3922	42.4675	90.7264	33.841	40.656	49.5193	22.6525	91.5176	43.2697	26.9916	26.7585	27.4843	9.9254	25.8595	24.2452	6.672	1.2058	15.3932	1.994	43.0584	27.9909	15.2107	14.3579	14.0196	11.0038	9.9747	23.6345	9.8492	1.721	2.8741	6.3061	11.5864	35.3486	20.6231	47.76	19.9064	133.081	19.4476	7.9983
TMC3	Tmc3	ENSG00000188869	233424	ENSMUSG00000038540	0	0	0	0.01	0	0	0.7312	0.7862	0.8228	0.1909	0.0533	0.1571	0.2872	0.3608	0.2424	0.0132	0.06	0.0628	0.0246	0.0533	0.0785	0	0	0	0	0	0	0	0	0	0	0	0.098	0.0197	0	0	0	0.0147	0	0.0194	0	0	0	0	0
OR5AS1	Olfr1111	ENSG00000181785	258586	ENSMUSG00000075158	0	0	0	0	0	0	0	0	0	0	0	0	0	0	0	0	0	0	0	0	0	0	0	0	0	0	0	0	0	0	0	0	0	0	0	0	0	0	0	0	0	0	0	0	0
OR8I2	Olfr1104	ENSG00000172154	258763	ENSMUSG00000075166	0	0	0	0	0	0	0	0	0	0	0	0	0	0	0	0	0	0	0	0	0	0	0	0	0	0	0	0	0	0	0	0	0	0	0	0	0	0	0	0	0	0	0	0	0
HSD17B13	Hsd17b13	ENSG00000170509	243168	ENSMUSG00000034528	0	0	0.0557	0.0205	0.0653	0.0348	0	0.1505	0.021	0.0565	0.0242	0	0.0557	0	0.0693	0.0535	0.012	0.0348	0.0147	0.0154	0.0259	0	0	0	0	0	0	0	0	0	0	0	0	0.0358	4.9226	0.0491	0	0	0	0	0	0	0	0	0.0992
HSD17B11	Hsd17b11	ENSG00000198189	114664	ENSMUSG00000029311	4.4651	6.4567	5.6646	8.4722	8.1259	9.656	6.6075	6.803	8.2127	4.1489	9.0951	9.5276	15.7602	12.7986	12.7206	5.3216	6.8255	6.6467	4.9101	5.1321	1.3598	0.5948	1.6495	22.4744	6.2906	0.4998	16.6186	2.623	11.4231	0	12.7195	0.436	26.0949	0.0349	0.0371	10.4633	0.1071	20.103	0.7119	1.7164	0.1054	0.4775	0	0.0217	0.3949
GRID2	Grid2	ENSG00000152208	14804	ENSMUSG00000071424	3.9117	20.5152	23.4237	0.2458	0.2116	0.2683	0.0261	0.0286	0.0531	0.1572	0.2265	0.2579	0.4515	0.6167	0.388	23.8836	26.9497	27.7115	20.8703	19.4857	22.8416	0.0234	0.2011	0.0261	0	0	4.604	0.4339	0.5766	0.2154	7.5175	0.7997	1.6143	0.0107	0	0.6498	0.1153	11.4866	2.5399	1.7215	9.6144	2.4405	5.2153	2.0501	4.9131
UBTD1	Ubtd1	ENSG00000165886	226122	ENSMUSG00000025171	11.4025	10.5258	9.2849	14.8328	18.1644	16.651	13.9642	14.7648	17.4668	14.4863	15.3194	14.4727	15.0603	13.6957	7.3396	16.566	16.0986	16.4426	19.9192	15.9644	5.1847	0.9571	11.2007	2.7249	0.2779	65.7803	7.7912	5.1067	1.5028	1.3758	4.941	4.0718	17.5031	6.777	0	10.516	84.1897	11.4733	2.0136	1.8342	11.3582	7.0531	253.7	36.7398	4.5828
OR8K1	Olfr1046	ENSG00000150261	258575	ENSMUSG00000075197	0	0	0	0	0	0	0	0	0	0	0	0	0	0	0	0	0	0	0	0	0	0	0	0	0	0	0	0	0	0	0	0	0	0	0	0	0	0	0	0	0	0	0	0	0
PCMT1	Pcmt1	ENSG00000120265	18537	ENSMUSG00000019795	29.3695	32.2913	27.2476	35.1033	34.9005	36.3291	18.1715	22.6324	20.5798	16.1806	16.4753	14.014	13.1718	11.5239	5.9561	31.4241	35.1258	29.247	51.7999	7.5378	43.3298	141.967	185.27	215.951	191.094	418.149	137.875	147.639	119.533	51.7088	127.673	102.391	59.32	76.2661	11.1223	61.8744	168.47	72.7826	27.7513	68.6242	62.8507	82.5795	195.268	99.0284	96.397
MEX3B	Mex3b	ENSG00000183496	108797	ENSMUSG00000057706	4.582	5.1283	4.8717	1.2619	1.4454	1.4643	1.0471	1.8607	2.3629	2.8487	2.9574	0.5047	4.731	6.9643	4.3923	6.9164	6.837	6.0852	4.8526	5.293	5.3221	0.0365	0.2336	0	0.3778	0	0.9327	0	9.1077	0.8975	6.5273	0	0.4689	0.0494	0.0365	5.4078	0.2307	0.9405	9.7144	0.6546	0	1.4145	0.0572	0.6072	16.4195
NUDT9	Nudt9	ENSG00000170502	74167	ENSMUSG00000029310	7.6426	8.3379	9.2211	7.495	5.7601	6.2661	15.72	29.9138	20.831	29.5919	25.3525	23	24.0042	12.2288	27.4168	11.2584	11.6062	10.1815	8.7437	2.7532	10.1938	30.7177	60.1798	16.9663	6.7371	37.1489	41.7646	18.0742	10.7375	6.3419	30.8132	56.3302	67.9623	18.1942	98.0855	49.7188	12.735	62.7927	38.5557	55.8419	2.7738	22.2209	183.887	51.0439	36.0702
NMB	Nmb	ENSG00000197696	68039	ENSMUSG00000025723	6.3251	8.4306	5.6748	1.6443	2.3733	2.0073	2.6928	8.1104	5.199	5.4614	3.838	1.7306	7.369	5.8296	6.2917	9.9862	8.8521	9.5077	7.3179	6.7289	6.986	0	0	0	0	0	9.0799	16.8939	3.5864	20.836	21.9787	4.99	6.0621	3.2795	0.2356	0	16.2207	6.0787	0.4853	0.7181	5.5063	0.0514	0.2351	9.4346	6.1798
SEC11A	Sec11a	ENSG00000140612	56529	ENSMUSG00000025724	28.0427	28.793	25.9316	13.7654	12.1659	16.2678	22.7208	21.8894	16.7866	26.6805	23.8347	22.5824	23.8415	9.6936	26.753	38.1941	31.0396	34.9888	4.3305	23.0508	34.0039	104.775	7.671	35.7659	60.0863	110.815	61.9049	56.5892	33.7839	67.4254	103.624	75.905	127.243	121.321	88.5531	138.257	151.446	54.7243	74.1651	186.598	229.863	48.7735	144.175	71.7645	86.274
OR5M8	Olfr1031	ENSG00000181371	257916	ENSMUSG00000043267	0	0	0	0	0	0	0	0	0	0	0	0	0	0	0	0	0	0	0	0	0	0	0	0	0	0	0	0	0	0	0	0	0	0	0	0	0	0	0	0	0	0	0	0	0
ANKRD2	Ankrd2	ENSG00000165887	56642	ENSMUSG00000025172	0	0.3139	0.2491	0.2115	0.3815	0.3757	0.3669	0.0443	0.1694	0.3108	0.0982	0.1183	0	0.1873	0	0.0188	0.0183	0	0.0182	0.0405	0	0	0	0	0	0	0	0	0	0	0	0	0	0	0	0	0	0	0	0	0	0	0	0	0
ATOH1	Atoh1	ENSG00000172238	11921	ENSMUSG00000073043	0.1142	0	0.1101	0.284	0.4129	0.5424	0	0.2875	0.2171	0.0462	0.0214	0.1264	0.449	0.4647	0.2191	0.2397	0.293	0.1365	3.7265	3.6923	0.7439	0	0	0	0	0	0	0	0	0	0	0.0169	0	0	0	0	0	0	0	0	0	0	0	0.0924	0
SMARCAD1	Smarcad1	ENSG00000163104	13990	ENSMUSG00000029920	37.3488	35.69	33.7852	41.5633	46.6765	45.6397	124.026	89.9429	83.6236	89.8022	96.1564	89.1245	36.7594	99.1147	106.006	20.7889	22.3277	23.9442	34.3421	39.7919	39.3031	15.3203	49.1603	8.2923	35.199	0.7869	5.242	9.2463	15.3133	22.6331	8.6276	12.7612	14.0197	0.7263	3.606	8.1333	11.0962	13.5714	5.1328	1.445	0.0856	20.6365	0.5967	0.1147	12.4293
OR5AP2	Olfr1020	ENSG00000172464	258573	ENSMUSG00000046975	0	0	0	0	0	0	0	0	0	0	0	0	0	0	0	0	0	0	0	0	0	0	0	0	0	0	0	0	0	0	0	0	0	0	0	0	0	0	0	0	0	0	0	0	0
OR5AR1	Olfr1019	ENSG00000172459	259017	ENSMUSG00000075208	0	0.2029	0	0	0	0	0	0	0	0	0	0	0	0	0	0	0	0	0	0	0	0	0	0	0	0	0	0	0	0	0	0	0	0	0	0	0	0	0	0	0	0	0	0	0
LRRC55	Lrrc55	ENSG00000183908	241528	ENSMUSG00000075224	0.5028	0.1995	0.5171	0.0087	0	0.0041	0	0.0245	0.0805	0	0	0	0.0265	0	0	0.2982	0.2722	0.3998	0.1761	0.2058	0.3325	0	0	0	0	0	0	0	0	0	0	0	0.4183	0	0	0	0	0.3441	0	0	0	0	0	0	0
HOGA1	Hoga1	ENSG00000241935	67432	ENSMUSG00000025176	0.094	0.0542	0.0944	0	0.0059	0.0138	0.6067	0.6649	0.3302	0.3131	0.3413	0.4142	0.6264	0.2842	0.8336	0.1943	0.2118	0.2672	0.0429	0.0237	0.0322	0	0	0	0	0	0	0	0.0279	0	0	0	0	0	0.018	0	3.1976	0	0	0	0.0809	0	0	0.0309	0
SPARCL1	Sparcl1	ENSG00000152583	13602	ENSMUSG00000029309	0.0327	0.1849	0.1485	0.0675	0.0569	0.0201	1.1705	0.9798	0.6977	0.6442	0.632	0.3796	1.1888	0.8899	0.0979	0.8265	0.7152	0.8245	0.2616	0.281	0.1752	0	0.1389	0	0	0	0	0	0	0	0	0	0	0	0	0	0	0	0	6.6597	0	0	0	4.4386	0
APLNR	Aplnr	ENSG00000134817	23796	ENSMUSG00000044338	0.0717	0.3663	0	0.5674	0.5322	0.3171	0.19	0.0348	0.1145	0	0	0	0.0345	0.0551	0	0.3919	0.5351	0.6449	4.4031	6.8143	19.6037	0	0	0	0	32.0283	0	0	0	0	0	0	0	0	0	0	0	0	0	0	0	0	0	0	0
RUSC2	Rusc2	ENSG00000198853	100213	ENSMUSG00000035969	2.7986	2.6099	3.1718	7.6752	7.4689	8.2003	9.6411	9.2887	11.3887	6.0031	6.8498	8.3235	7.6369	7.5803	2.1456	2.6391	3.1148	3.016	3.6922	3.595	2.9085	0.1571	2.2795	0	0	0	0	0	0.0183	0.0036	1.6333	0	0	0.0116	0	7.4792	0	0.4679	0	0.2968	0	0	0.0195	0.0885	2.8963
FAM71D	Fam71d	ENSG00000172717	70897	ENSMUSG00000056987	0.0608	0	0	0.0647	0.0539	0.0417	0.1983	0.0174	0.2861	0	0	0	0	0.1004	0.0743	0.0229	0.0237	0.015	0.0144	0	0	2.0167	0.5992	1.4951	1.5062	0.9903	0.7271	1.064	0.3044	2.1561	1.5132	1.3085	0.9893	1.3234	1.0135	0.897	0.8045	1.4828	0.4346	1.1624	0.747	0.9677	1.6692	1.7491	1.7214
TNKS1BP1	Tnks1bp1	ENSG00000149115	228140	ENSMUSG00000033955	17.9872	20.3063	24.0121	18.9459	13.041	20.2966	20.3495	19.1716	23.2706	14.0831	14.4783	12.348	17.4214	2.8924	13.2015	28.3667	35.0808	30.5589	34.2258	29.6804	24.8745	0.0461	0	0	0.0311	13.6399	0.9459	0.9138	7.0115	0.9516	4.4653	0.8958	3.201	0.7508	6.6299	2.1709	1.5464	19.9589	0.3415	3.4164	3.3911	2.5873	0.0128	24.3851	6.4247
ZNF592	Zfp592	ENSG00000166716	233410	ENSMUSG00000005621	6.1157	6.6585	10.5865	11.9516	5.8268	13.3225	4.1135	6.022	10.5432	4.3291	5.0777	5.5573	7.1358	8.8027	5.824	8.9465	10.826	9.3186	8.3775	7.2827	8.04	1.4474	0.1157	0.0237	10.542	0.1003	0.6006	2.8382	2.5382	2.3378	4.1384	3.8503	6.8099	5.6214	1.4071	3.8201	3.8996	0.362	0.0616	1.2507	2.0494	3.9058	0.349	3.6645	1.1047
FAM154B	Fam154b	ENSG00000188659	330577	ENSMUSG00000038570	0.1265	0.0525	0.4593	0.0949	0.1426	0.0697	0.3339	0.2214	0.1631	0.1981	0.1843	0.1614	0.1362	0.139	0.1965	0.3419	0.235	0.234	0.1463	0.1636	0.1454	0.4923	0.7414	19.3081	0	0	0	0	0.1056	1.2115	0	0	0	0	0	0	0	0	0	0.9689	0	0.2498	0.0558	0	0
PI4K2A	Pi4k2a	ENSG00000155252	84095	ENSMUSG00000025178	11.0265	13.1585	13.1617	9.0513	15.3382	14.4914	12.6613	27.4127	36.5805	23.0192	23.3524	24.8902	20.0723	23.0359	18.6057	11.1492	10.7739	7.3223	7.5649	8.057	6.9489	2.7857	15.1255	8.3526	3.7193	39.9762	2.85	5.9528	4.2463	3.7514	4.9303	1.2251	6.242	0.1796	6.3538	7.416	0.0718	1.7154	5.6812	3.1468	0.3167	6.1991	0.18	19.4816	7.2767
ALPK3	Alpk3	ENSG00000136383	116904	ENSMUSG00000038763	5.8352	9.3025	9.4401	0.157	0.2292	0.2608	9.4	11.985	11.7887	13.0578	9.9498	13.6437	1.0622	6.2819	7.2426	10.1605	8.8621	4.2709	4.8979	4.6127	7.3279	0	0	0	0	0.0254	0.3715	0	0.1378	0	0	0.294	1.5413	0.028	0.0573	0.0069	0.3405	2.7305	6.9329	2.7016	0.1057	2.5377	75.2904	0.6088	4.7655
ATP5B	Atp5b	ENSG00000110955	11947	ENSMUSG00000025393	204.792	286.151	229.252	248.397	667.016	548.364	601.242	753.386	519.558	648.959	562.173	562.405	631.846	462.809	579.139	691.235	593.577	731.502	580.127	566.655	611.968	1465.18	806.872	1032.66	495.293	2192.69	572.936	627.769	527.075	625.739	620.69	593.555	848.957	852.931	1458.72	1075.46	830.958	1246.5	700.385	754.072	1298.47	652.321	4050.06	736.676	139.228
MPP5	Mpp5	ENSG00000072415	56217	ENSMUSG00000021112	8.4975	10.3801	8.2253	9.9354	8.4696	7.2471	21.1388	21.2827	13.7094	15.2893	13.637	13.084	3.2805	12.4587	12.3243	7.2177	5.518	7.4507	4.8176	5.0441	7.0688	9.1982	26.6829	9.1424	7.53	30.3076	7.3562	1.4296	13.7938	13.7753	12.444	6.161	13.8992	1.3471	0.4008	0.617	5.7233	15.3066	29.0592	9.2	0.0525	17.1637	0.6531	20.9957	19.352
DSPP	Dspp	ENSG00000152591	666279	ENSMUSG00000053268	0	0	0	0	0.0058	0	0	0	0	0	0	0	0	0	0	0	0.0053	0	0	0	0	0	0	0	0	0	0	0	0	0	0	0	0	0	0	0	0	0	0	0	0	0	0	0	0
HPGDS	Hpgds	ENSG00000163106	54486	ENSMUSG00000029919	0	0	0	0	0.0106	0	0.2262	0.1815	0.0478	0.0741	0.0641	0.0118	0.3583	0.6966	0.5216	1.2039	0.5675	1.4258	0.7407	0.848	1.2483	0	0	0	0	0	0	0.0127	0	0	0.0377	0	0	0	0.045	0	0	0	0	0	0	0	0	0	0
DMP1	Dmp1	ENSG00000152592	13406	ENSMUSG00000029307	0.118	0.1715	0.0976	0.0218	0.0153	0.0089	0	0.045	0.0076	0.0349	0.0164	0.0148	0	0.0661	0.0517	0.08	0.053	0.0628	0.0219	0.0224	0	0	0	0	0	0	0	0	0	0	0	0	0	0	0	0	0	0	0	0.0446	0	0	0	0	0
SLC28A1	Slc28a1	ENSG00000156222	434203	ENSMUSG00000025726	0	0	0	0.2231	0.3592	0.2803	26.931	26.5494	10.0525	6.5669	6.2437	7.5583	8.5656	8.7011	9.8459	0.025	0.0281	0.0364	0	0.02	0.0298	0	0	0	0	0	0	0	0	0	0	0	0	0	0	0	0	0	0	0	0	0	0	0	0
IBSP	Ibsp	ENSG00000029559	15891	ENSMUSG00000029306	0	0	0	0	0.0241	0	0	0	0	0.1007	0.0225	0	0	0	0	0.0411	0	0	0	0.1084	0.1078	0	0	0	0	0	0	0	0	0	0	0	0	0	0	0	0	0	0	0	0	0	0	0	0
LRP11	Lrp11	ENSG00000120256	237253	ENSMUSG00000019796	8.3485	5.5504	7.8162	2.4594	1.6522	1.0561	23.4708	3.7499	17.9064	27.3813	25.592	32.6335	20.8724	21.0993	17.0147	4.561	12.3967	9.225	2.9503	3.3604	3.1319	0.097	0	0.1071	0	0	0.6773	2.7646	1.3733	0.1322	0.5162	0.3232	0.2424	0.0709	13.5512	0.1228	0	0.8411	0.0557	0.5941	0	4.8677	0.1037	0.0549	1.2743
MEPE	Mepe	ENSG00000152595	94111	ENSMUSG00000053863	0	0.0878	0	0	0	0	0	0	0	0	0	0	0	0	0	0.0791	0.0141	0.0113	0.0234	0.0441	0.0128	0	0	0	0	0	0	0	0	0	0	0	0	0	0	0	0	0	0	0	0	0	0	0	0
SSRP1	Ssrp1	ENSG00000149136	20833	ENSMUSG00000027067	45.9675	58.2848	55.2112	59.7709	56.1338	26.2212	76.1386	26.0766	77.6234	128.727	122.386	142.681	123.171	119.389	111.608	109.716	105.439	108.159	89.0363	85.4693	71.9349	128.605	46.7453	109.351	46.0834	16.775	53.9702	34.9105	54.2132	53.5016	41.5885	54.0384	187.71	122.088	51.933	38.909	121.534	75.1543	31.387	47.3367	145.397	62.9972	125.033	44.6663	59.7361
GPM6B	Gpm6b	ENSG00000046653	14758	ENSMUSG00000031342	68.3011	96.7253	86.4549	9.0481	7.6576	7.3442	1.865	1.0813	1.4302	1.0039	1.5037	1.2014	6.3755	6.8511	7.3391	37.5112	34.2204	32.2262	28.8326	28.5146	14.7312	0.591	1.9094	0.3311	0.5444	1.52	31.6548	56.2379	40.7743	15.71	23.1775	28.8299	16.2337	82.0291	22.175	72.1797	106.467	73.6519	127.894	47.017	127.09	36.2754	21.1082	61.5291	61.9591
PDLIM5	Pdlim5	ENSG00000163110	56376	ENSMUSG00000028273	11.0562	16.3032	16.5429	6.3922	3.3701	7.3466	2.8955	15.2542	16.7672	10.4022	13.405	13.3255	14.3016	11.5966	12.4993	7.5083	6.5338	7.2608	13.8393	12.6556	4.4032	18.4273	34.3793	1.6263	7.7375	0.0641	6.6582	15.4737	3.9817	8.3775	10.8477	8.4928	14.7266	31.5646	3.1727	23.7124	20.7897	15.8848	12.6863	20.7681	0.5701	38.2456	1.0774	23.5631	21.7702
P2RX3	P2rx3	ENSG00000109991	228139	ENSMUSG00000027071	0	0.1034	0	0	0	0.009	1.9086	1.5043	1.9569	0.2742	0.6349	0.4084	0.302	0.6545	0.3189	0.6245	0.3334	0.2975	0.0939	0.072	0.0888	0	0	0	0	0.0954	0	0	0	0.2284	0	0.0528	0	0	0	0	0	0	0	0	0	0	0.071	0	0
SPP1	Spp1	ENSG00000118785	20750	ENSMUSG00000029304	230.665	217.216	176.137	3.4548	1.801	4.4081	132.104	424.648	370.959	383.879	472.437	414.701	412.318	358.813	377.206	12.4846	12.3239	12.1582	485.719	359.117	277.824	7.8271	46.7352	1.6616	0.8831	1.6484	7.3004	222.594	11.1679	51.6871	80.7932	2.5582	49.7795	2.0706	0	17.4722	28.5498	7.5499	13.9511	38.7268	95.0852	50.0094	1.2908	19.2214	10.6186
C10orf62	4933411K16Rik	ENSG00000203942	66765	ENSMUSG00000090369	0	0	0.1301	0	0.0337	0.0209	0	0.2911	0.3068	0.0888	0	0.0834	0.1388	0.128	0	0	0.0694	0.0123	0	0	0	0	0	0	0	0	0	0	0	0	0	0	0	0	0	0	0	0	0	0	0	0	0	0	0
MORN4	Morn4	ENSG00000171160	226123	ENSMUSG00000049670	3.8377	4.5825	3.7623	0.7624	1.5344	1.897	4.8061	5.4553	6.5744	4.0107	3.4931	2.3029	2.062	2.7277	2.5625	9.5302	10.8833	10.9846	5.1542	2.3025	7.0012	0	0	0	0	0	2.4543	0	0.0336	6.594	2.1756	1.4143	2.7533	0	0	0	0	0.3901	1.7335	2.5188	41.3228	6.5925	3.079	0	3.6168
PRG3	Prg3	ENSG00000156575	53856	ENSMUSG00000027072	0	0	0	0	0	0	0	0	0	0	0	0	0	0	0	0	0	0	0	0	0	0	0	0	0	0	0	0	0	0	0	0	0	0	0	0	0	0	0	0	0	0	0	0	0
ATP6V1D	Atp6v1d	ENSG00000100554	73834	ENSMUSG00000021114	23.6775	19.4296	19.4756	6.8616	14.4632	15.6913	34.4055	46.0201	40.5061	77.1404	61.1776	71.5946	58.95	65.149	63.8627	15.4345	14.5342	12.9322	11.0744	15.3762	18.6881	96.5719	17.143	33.2341	89.4095	210.755	16.8187	22.9788	37.4794	28.7789	53.1992	35.0846	6.7509	50.4517	29.4501	24.2597	21.0135	48.1572	2.0435	66.8223	160.799	27.6361	10.4551	24.1199	14.3888
PISD	AC149090.1	ENSG00000241878	NA	ENSMUSG00000095041	17.6963	19.1441	17.4051	11.8434	16.7306	15.5071	0	0	0	0	0	0	0	0	0	13.172	7.2585	14.971	13.5788	17.8123	15.1729	17.0001	60.8736	2.4412	2.5495	9.6651	13.3893	14.4041	18.849	31.6782	17.8801	1.7946	8.9299	74.2465	110.76	21.4326	30.6841	9.0887	18.2263	5.6032	16.6061	13.3588	14.6715	6.5606	11.2192
PDE8A	Pde8a	ENSG00000073417	18584	ENSMUSG00000025584	3.1326	2.7863	1.7008	7.01	7.2839	6.757	22.7227	17.1717	18.0833	17.4959	11.329	17.4198	14.1299	16.8203	15.6924	1.3048	1.4379	1.3292	0.477	1.216	1.216	3.7863	2.2454	0.0448	0.227	0	0	0	0	2.3831	5.1571	1.7522	0.0216	0	1.4449	0.9679	0	0.021	0	0.9692	0.0344	0	0.436	0	0.0085
SLC43A3	Slc43a3	ENSG00000134802	58207	ENSMUSG00000027074	3.0461	3.4039	3.7226	0.0466	0.0832	0.0581	5.264	5.269	4.6108	0.6676	0.3397	1.0913	2.2041	2.1402	3.2726	3.4525	1.6134	4.3233	3.7062	3.4657	2.2053	0	0	0	0	0.1137	3.5658	3.9744	5.1657	7.204	1.2524	2.9734	0.0734	16.0897	19.0636	0.0168	10.634	17.6862	10.9345	1.1251	0.1136	2.8123	0.1425	0.0206	0.6751
GEMIN8	Gemin8	ENSG00000046647	237221	ENSMUSG00000040621	11.2919	11.6188	4.0015	5.0652	5.2969	4.9876	6.3323	5.2941	5.1553	2.6729	3.1614	2.6027	2.4532	3.6435	2.5012	10.7729	9.573	11.0784	7.2191	7.2021	10.8879	1.1625	0.1424	2.6807	0	20.5751	8.5102	8.415	0.037	3.2086	0.9811	2.7526	34.6975	57.2812	0.0332	0.5649	4.5352	0.071	1.1282	22.9887	0.6734	0.2748	0	0.2507	5.8523
GLRA2	Glra2	ENSG00000101958	237213	ENSMUSG00000018589	0	0	0	0.0156	0.0186	0	0.1078	0.035	0.0297	0	0	0	0	0.0681	0	0.0117	0.0089	0.0184	0.0381	0.0269	0.0337	0	0	0	0	0	0	0	0	0	0	0	0	0	0	0	0	0	0	0	0	0	0	0	0
AVPI1	Avpi1	ENSG00000119986	69534	ENSMUSG00000018821	5.3037	2.8732	3.7359	13.3639	12.983	12.7258	95.3462	111.608	88.5105	67.153	116.131	105.823	88.6255	76.3197	101.495	7.7189	7.4875	7.3043	7.1758	4.954	6.0489	29.3691	0.8211	0.2593	0.4183	0.3776	16.012	31.2672	23.7929	54.3573	12.0022	43.1661	12.485	6.0253	80.5096	7.8059	0.0692	3.1021	4.6053	18.7779	0.3832	9.6619	10.7986	26.3704	6.2699
EIF2S1	Eif2s1	ENSG00000134001	13665	ENSMUSG00000021116	32.805	34.0024	31.2668	41.394	30.8515	10.8144	115.409	105.271	84.1992	59.4594	134.861	111.401	98.526	108.242	105.508	9.76	24.5264	25.6944	26.9994	22.9279	25.103	72.0621	74.2303	85.9832	139.259	192.226	25.7332	23.056	22.1643	55.9588	50.3827	30.2042	17.7756	1.1805	97.9345	24.1824	70.3934	29.2719	4.5809	29.4553	47.3307	31.5234	29.3271	10.4584	20.6237
MARVELD1	Marveld1	ENSG00000155254	277010	ENSMUSG00000044345	7.4227	3.1436	9.1184	6.819	6.7659	6.2306	22.0062	23.17	23.7077	15.7587	12.9305	10.6704	13.8238	15.7961	14.3396	16.2606	19.3975	17.0091	15.0976	15.2395	13.0807	0.3127	0.5411	0	0	0	1.9813	14.8435	17.3185	3.7195	13.1853	2.6618	4.132	48.4369	11.616	0.1958	0.0279	9.6905	0.1857	9.8854	4.7589	26.8296	0.8453	7.9815	2.0671
ZFYVE27	Zfyve27	ENSG00000155256	319740	ENSMUSG00000018820	9.2754	7.1595	11.5122	9.7945	1.707	9.556	4.6348	5.5045	5.6469	6.3181	6.5379	7.3876	5.8096	5.8422	4.2068	9.4892	10.0627	8.5001	8.5735	7.9649	4.3176	1.8912	11.5538	0.5314	0	0.059	0.3676	1.7588	6.8579	16.7508	0.6692	9.1262	0.0503	0.7015	28.7383	0	2.7896	0.8234	0.0477	1.1669	0.699	1.7749	0.0963	2.5383	1.0132
ESR2	Esr2	ENSG00000140009	13983	ENSMUSG00000021055	0.0862	0.1107	0.089	0.0228	0.0476	0.0477	0	0.0385	0.037	0	0.0154	0	0.0716	0.1261	0	0.0674	0.0798	0.047	0.072	0.084	0.0511	0	0	0	0	0	0.0079	0	0.8538	0	0.0393	0	0.0149	0	0	0	0	0	0	0	0	0	0	1.967	0.222
PLEK2	Plek2	ENSG00000100558	27260	ENSMUSG00000021118	0	0	0	0.0563	0.0562	0.3082	1.5884	2.3226	2.0172	1.58	1.6433	1.6446	0.5236	0.5792	0.4143	0.6418	0.579	0.4478	0.6939	0.5991	0.1596	0.1031	0	0	116.389	0.3206	0.0453	0	0	0	3.9628	0	0	0.0572	4.0351	0	0	0	0	0	0	0	0	0	0
FANCB	Fancb	ENSG00000181544	237211	ENSMUSG00000047757	4.0723	10.4777	9.9506	4.4437	3.8603	4.0978	14.4191	13.2057	10.5026	11.321	10.0009	9.1497	9.1096	9.3852	8.8114	3.7218	3.4014	0.5896	2.7412	3.8602	2.7165	0.1943	1.0302	17.2417	13.7086	0	0.0223	0	1.0058	3.5748	8.3263	9.227	12.3298	1.1377	2.1046	5.633	0	0.0244	0	2.0212	0	16.9622	0.6483	0.3126	4.8385
BMPR1B	Bmpr1b	ENSG00000138696	12167	ENSMUSG00000052430	0.6154	1.1489	0.9706	0.0093	0.0364	0.0446	0.9118	0.378	0.5772	0.1266	0.1061	0.0529	0.2552	0.1578	0.3831	0.2725	0.2198	0.2616	0.3435	0.1931	0.3081	0.1575	0	0	0.0295	0	0	0	0.0152	0	0	0	0	0	0.0138	0	0	0	0	0	0.0474	0	0	0	0
PRR14L	Prl14l	ENSG00000183530	215476	ENSMUSG00000054280	29.699	29.6726	30.1513	23.5793	19.0144	20.2441	22.9316	14.4463	28.8348	17.5834	17.7554	10.3612	22.1882	18.2645	22.5336	14.249	12.2116	3.9661	13.1622	12.8951	15.9247	19.5166	19.5882	0.7983	7.7769	34.9272	8.9888	19.5345	16.1773	12.2817	22.5784	18.2347	13.0997	11.1415	2.1511	20.187	9.8902	9.9736	4.4102	5.666	8.7219	11.3533	7.4498	8.896	5.9367
PPP1R14C	Ppp1r14c	ENSG00000198729	76142	ENSMUSG00000040653	0.4705	0.4702	0.2918	0.1462	0.5461	0.6015	0.5043	0.388	0.5085	0.0809	0.0421	0.0414	0.0405	0	0.1936	0.3373	0.3452	0.2134	0.4155	0.163	0.3607	0	0	0	0	0	0	0	0	0	0	0	0.3401	0.0362	0	0	0	0	0	0	0	0	0.0896	0	0
IYD	Iyd	ENSG00000009765	70337	ENSMUSG00000019762	0	0	0	0	0.002	0	0	0	0.0135	0	0	0	0	0	0	0	0	0.0025	0	0	0	0	0	0	0	0.0236	0	0	0	0	0	0	0	0	0	0	0	0	0	0	0	0	0.0179	0	0
PKD2	Pkd2	ENSG00000118762	18764	ENSMUSG00000034462	27.2589	24.701	3.9032	2.9402	3.1943	3.4611	12.854	15.7436	15.5954	9.0686	9.735	8.5617	12.8709	16.9122	18.8051	12.6956	12.7787	11.2223	5.37	11.8415	9.5613	5.6694	42.476	1.1917	0.0343	0	20.1669	27.7024	11.6087	33.2111	17.1032	22.5371	22.2107	49.5542	61.7559	15.3694	6.4623	1.6996	18.9079	43.1503	0.829	40.8622	1.3582	14.2812	35.2829
MOSPD2	Mospd2	ENSG00000130150	76763	ENSMUSG00000061778	6.1791	4.7466	4.5016	3.1909	3.0776	3.1639	7.8959	8.4648	7.2514	5.2044	3.0198	6.2412	3.6091	6.8387	5.0447	4.5971	1.6736	5.4738	5.2416	5.3626	5.9839	3.7613	20.5502	2.3046	0	0.0883	0.0157	1.2276	0	0.0767	10.8343	9.8056	0.0111	0.0162	18.7788	0.1912	0	0.0124	0	4.4971	0	0.1898	0	1.54	3.0722
PLEKHH1	Plekhh1	ENSG00000054690	211945	ENSMUSG00000060716	5.7809	4.7073	1.6461	2.5349	2.7292	2.8811	16.2973	21.3424	19.7091	26.9747	26.6306	28.1345	7.9634	21.5396	15.6044	5.1282	5.2574	5.2536	1.1868	3.1598	4.5	1.8252	11.3031	0.5663	0.1258	0	1.1894	0	2.6911	0	1.6803	0.0252	2.2412	0.0086	0.6422	0.0123	3.3492	0.0968	5.4309	1.2123	6.6932	0.1212	0	6.1596	0.0099
MTHFD1	Mthfd1	ENSG00000100714	108156	ENSMUSG00000021048	51.6779	40.9764	41.7312	63.7971	57.1485	58.652	102.863	134.258	109.906	149.987	64.6449	171.017	165.599	150.483	132.424	10.5908	54.5957	61.8241	44.9101	53.5011	55.549	57.5601	57.8678	52.0068	29.7399	190.525	62.7715	34.6958	97.8686	58.5153	55.8031	21.5378	136.849	34.5341	131.699	57.0344	125.068	79.9686	58.9186	40.4378	55.8557	30.2948	525.771	49.7025	47.1014
PTGES3	Ptges3	ENSG00000110958	56351	ENSMUSG00000071072	93.9926	13.8644	83.0557	96.4525	89.7469	72.5231	282.054	194.804	157.836	186.524	150.727	181.299	213.43	216.122	207.499	139.417	120.574	128.567	142.927	154.931	174.571	1129.32	686.958	514.093	452.475	639.07	396.286	157.022	410.118	280.538	337.955	435.167	239.95	490.129	552.962	78.1303	473.515	503.583	331.074	320.804	310.31	265.478	216.138	199.849	494.035
DEPDC5	Depdc5	ENSG00000100150	277854	ENSMUSG00000037426	2.8185	3.086	2.6458	7.4014	7.7979	6.9392	9.2283	7.994	6.1383	5.0499	10.2065	11.8618	9.7855	9.3179	8.2586	1.2053	3.7092	3.7166	4.5921	4.3689	3.1636	7.5952	0.087	0.5274	2.0341	0.0705	4.2221	3.1483	0.0133	0.8012	1.4906	2.0847	5.8053	0.0974	0.0187	0.3125	0.9065	0.0082	0.0827	5.9771	0.0944	3.9834	0.3039	0.4913	2.7914
UNC5C	Unc5c	ENSG00000182168	22253	ENSMUSG00000059921	0.1509	0.0389	0.1751	0.1239	0.1235	0.1251	0.0991	0.1086	0.0654	0.0601	0.0729	0.0494	0.4344	0.5778	0.5282	0.2547	0.2289	0.3126	0.3355	0.4009	0.2969	0	0	0	0	0	0	0.0098	0	0	0	0	0	0	0	0	0	0	0	0	0	0	0	0	0
AP3B2	Ap3b2	ENSG00000103723	11775	ENSMUSG00000062444	0.8117	0.8428	0.9898	0.6734	0.7056	0.7272	3.0472	3.124	3.0619	3.0676	7.3946	8.3316	6.503	6.5253	5.5296	2.8484	3.4208	3.5532	2.2021	2.1766	0.4947	0	0.0141	0	0	0	0.1447	0	0.525	0	0.0108	0.0706	0.1914	0.2038	0	0	0	0.0197	0.0128	0.2149	0	0	0	0	3.5728
RTN4RL2	Rtn4rl2	ENSG00000186907	269295	ENSMUSG00000050896	0.0484	0.3459	0.5078	0.6921	1.0203	1.0856	1.0559	0.316	1.2096	0.0693	0.4973	0.751	0.5617	0.426	0.3187	5.9634	5.3279	5.3646	4.6589	3.6327	1.7349	0	0	0	0	0	0.9305	1.4838	0	0	2.555	0.419	0.0974	0	3.415	0	2.6339	0.3461	2.0914	3.5522	0	0	18.6377	9.1128	0.9134
PLEKHG1	Plekhg1	ENSG00000120278	213783	ENSMUSG00000040624	1.0318	0.8883	0.9684	7.8678	6.5266	6.7855	29.6025	11.5336	27.6005	7.3064	7.7255	7.7653	10.8582	12.7837	4.9855	0.4799	0.4632	0.532	0.4939	0.4424	0.1136	0	0	0	0.1282	0	0	0	0.0385	0.5345	0	1.2523	0.0111	0	0	0.104	0	0	0	0	0	0	0	0	0
AKAP13	Akap13	ENSG00000170776	75547	ENSMUSG00000066406	3.2931	10.9586	11.3858	6.3805	5.1875	5.3668	12.4271	4.1532	14.5999	6.3644	6.9446	6.5416	9.5188	12.9392	11.3918	4.798	4.7479	4.5008	5.6509	5.048	5.239	4.9449	5.8428	0.3046	8.2704	21.8796	4.5654	10.8704	8.2639	2.9383	1.9584	7.6177	13.5613	2.4686	5.627	10.2655	6.4424	2.1306	12.2397	8.6067	0.1995	12.3615	4.4163	17.6388	11.3305
SLC43A1	Slc43a1	ENSG00000149150	72401	ENSMUSG00000027075	8.1511	6.7394	6.7038	2.0619	2.1878	2.2454	3.1323	3.5177	3.2422	1.9325	1.9945	1.9408	2.5768	2.662	1.065	8.6793	8.5699	7.0439	10.8708	1.6327	5.6664	0	0	0	0	0.1166	8.2517	7.1177	2.2567	0	7.5894	1.2839	20.1379	6.3996	16.4034	0.0554	8.1706	2.3139	27.8398	11.2251	1.1234	28.721	54.3832	2.7903	0.5366
NFS1	Nfs1	ENSG00000244005	18041	ENSMUSG00000027618	3.0636	3.2857	4.2397	4.2802	4.942	5.3164	13.0455	22.1707	17.7111	18.874	18.2836	2.8431	14.4941	11.1662	12.5241	4.7882	5.2135	4.4911	5.2844	5.2415	3.8063	7.1446	10.5369	1.8859	0.8109	32.8826	2.5328	8.9154	1.4764	0.127	17.5011	2.7722	0.8033	0.8766	14.379	0.0783	5.6232	2.5561	0.093	4.5178	0.1493	4.7017	0.1512	0.0401	1.5173
ASB9	Asb9	ENSG00000102048	69299	ENSMUSG00000031384	2.0834	1.7826	1.5418	0.0195	0.0593	0.0173	0.2392	0.3076	0.2998	0.1122	0.0928	0.1752	0.0875	0.0862	0	0.519	0.6941	0.416	0.2632	0.1113	0.3213	0	0	0	0	0	0	0	0	0	0	0	0	0	0	0	0.5393	0.0304	0	0	0	0	0	0	0
POLR3K	Polr3k	ENSG00000161980	67005	ENSMUSG00000038628	9.7074	9.1224	10.055	15.3953	14.8097	16.3345	5.4157	14.2892	9.807	16.4111	13.4816	4.2173	11.9291	14.2598	12.8708	20.2394	19.839	20.5461	23.8646	22.8605	22.943	112.196	105.836	142.17	12.218	123.689	48.7397	12.7523	48.0973	56.4908	53.8153	42.4528	7.3164	21.2539	86.1389	106.579	23.0943	28.7144	55.8785	34.4467	2.4533	28.1694	367.884	50.4834	45.5408
ZBTB25	Zbtb25	ENSG00000089775	109929	ENSMUSG00000056459	3.8779	4.1812	4.5885	4.5235	5.1499	5.547	6.2947	4.3238	4.0707	3.4517	3.1486	3.122	4.2967	1.5324	4.0854	1.9883	1.7939	1.9404	0.3157	1.5337	2.4731	0.2827	2.7608	0	0	7.8888	2.3966	0.0251	0.0449	0.1195	0.7688	0	0.2913	0.1977	0.0238	6.139	28.0406	0.0573	0	0.7669	0.083	0.0828	25.2655	0.9036	0.0214
PDHA2	Pdha2	ENSG00000163114	18598	ENSMUSG00000047674	0	0	0	0	0.0287	0.0379	9.2094	13.4136	8.8222	2.2957	0.3298	1.5995	2.308	1.6045	1.8587	0.0401	0	0.0188	0.1203	0.1303	0.069	2.2543	1.0419	0.2821	1.4757	1.5575	0.1596	0.4824	0.4771	0.3726	0.9043	1.0044	0.0612	0.7741	0.3518	0.6934	0.1182	0.199	0.5104	0.3439	0.2042	0.5246	0.7061	0.2388	0.3483
AKAP5	Akap5	ENSG00000179841	238276	ENSMUSG00000021057	4.1059	4.6212	3.5057	1.2421	1.0739	1.2807	1.1236	0.8036	1.2886	1.8872	1.6858	1.5827	0.5776	1.2679	1.366	1.2929	1.2616	1.1496	0.3988	1.4501	1.1984	0	0	0	0	0	0	0	0	0	0	0	7.9079	0.2858	0.0297	0	0	0	0	0	0	0	0	7.351	0
SNRNP25	Snrnp25	ENSG00000161981	78372	ENSMUSG00000040767	10.8316	11.9668	10.1868	10.5297	11.1047	14.2809	20.7764	23.9029	21.3382	36.5468	13.6326	41.8199	38.3867	29.6418	37.2074	13.0327	14.2827	13.4145	14.2188	14.2889	11.7201	23.5396	10.5269	79.6552	5.3888	127.602	27.7537	29.5544	23.4585	47.8891	41.9721	7.5824	23.8763	61.3909	73.8626	51.6405	26.1442	27.9214	37.9948	34.4571	88.0645	28.7551	19.0323	52.292	8.0533
ZBTB1	Zbtb1	ENSG00000126804	268564	ENSMUSG00000033454	21.2781	20.0025	19.7398	13.9858	13.8083	14.1457	5.8018	3.8891	4.0347	4.8109	4.7833	4.5564	2.608	6.852	7.3814	5.0351	5.9053	5.7198	5.4121	6.8049	8.2531	2.1404	14.9052	1.3577	0.1513	0.4359	1.2562	3.8598	7.4117	12.6134	28.0937	6.6984	0.9325	0.5119	0.2549	5.859	4.893	2.1262	4.125	4.2566	0.2988	3.4788	0.0939	0.1524	10.1704
PPM1K	Ppm1k	ENSG00000163644	243382	ENSMUSG00000037826	3.4503	2.4629	2.6443	2.6763	2.9186	2.7419	3.8386	4.422	3.9309	0.9579	4.5631	5.1424	2.9561	2.9655	3.3379	1.4758	1.3672	1.5009	2.0298	2.0312	2.82	0	0	0	32.7616	0	0.6508	17.075	0.1024	0	0.5409	1.2303	2.3113	0.0315	0.0174	17.853	0.0338	5.7132	29.1136	5.0828	2.4278	5.2113	38.7177	16.4366	3.3383
PIGH	Pigh	ENSG00000100564	110417	ENSMUSG00000021120	1.6413	1.1426	1.436	2.3765	3.5549	3.1912	15.3814	10.924	5.1306	11.1114	9.0376	10.093	11.885	12.0891	12.3886	1.4533	1.6139	1.5216	1.009	1.1232	1.6701	31.1117	22.1898	1.7831	1.7576	135.191	19.2417	0.0674	1.3708	1.7596	0.2783	1.5387	0.4015	0.1333	35.7191	0.088	3.7319	0.0288	0	9.4862	14.4194	18.1594	0.1655	0.1772	3.4164
ASB11	Asb11	ENSG00000165192	68854	ENSMUSG00000031382	0	0	0	0.0123	0.0256	0	0	0.1932	0.2154	0.0225	0.184	0.1262	0.5702	0.2833	0.1326	0	0.0072	0	0	0	0.0079	0.0519	0	0	0	0	0	0	0	0	0	0	0	0	0	0	0	0	0	0	0	0	0	0	0
HSPA2	Hspa2	ENSG00000126803	15512	ENSMUSG00000059970	6.2225	7.4448	6.9863	26.5968	29.7274	21.1099	5.0305	6.9108	2.3308	8.4602	7.7832	8.0622	9.7805	8.1533	8.1666	17.9156	19.7149	22.0207	19.9643	18.7057	8.6952	1.4193	5.4837	2.8011	37.3489	0.1802	11.5604	166.035	95.132	46.8849	48.2843	60.5618	40.4812	12.5541	44.337	100.655	57.4603	27.4129	28.0172	5.9885	221.949	39.4051	145.578	28.0284	30.3356
STPG2	Stpg2	ENSG00000163116	381476	ENSMUSG00000047940	0.039	0.0734	0.0885	0.0503	0.0636	0.0389	0.1342	0.071	0.0497	0	0.0159	0.0313	0	0	0.0155	0.0509	0.0363	0.0226	0.0883	0.0781	0.1044	0	0	0	0	0	0.0151	0	0	0	0	0	0.0238	0	0	0	0	0	0	0	0	0	0	0	0
FSD2	Fsd2	ENSG00000186628	244091	ENSMUSG00000038663	0	0	0	0.2203	0.2451	0.0837	0.1699	0.0405	0.0485	0.178	0.2217	0.2707	0.0616	0.0493	0.1143	0.4578	0.5053	0.571	0.1746	0.218	0.3359	0.0264	0.021	0	0	0	0	0	0.7563	0	0.0221	1.5005	0	0	0	0	0	0.0377	0	0	0.0517	0	0.0365	0	0
PIGA	Piga	ENSG00000165195	18700	ENSMUSG00000031381	7.7709	7.2676	6.4967	8.6627	6.4785	8.8374	16.7881	15.5118	13.5967	15.637	17.1985	17.5195	18.4772	14.7876	5.2446	3.6559	4.7706	4.8965	3.3571	3.4372	3.968	8.1031	62.7711	2.7779	22.6455	0.0809	4.6925	3.5098	3.8829	0.011	4.1352	2.6077	0.9567	0.0353	0.0205	0.2448	0.4128	0.2661	0.0891	0	0	2.8921	0.1182	7.1481	10.8627
PPP1R36	Ppp1r36	ENSG00000165807	210762	ENSMUSG00000052221	0.0865	0	0.4709	0.1473	0.0768	0.1439	0	0.2509	0.4761	0.1449	0.1345	0.0906	0.0832	0	0.0917	0.2037	0.146	0.1812	0.2965	0.1617	0.222	0	0	0	0.0649	0	0.028	0	0	0	1.7084	0	0	1.2554	0	0	0	0	0	0	0	0	0	0	0
TIMM10	Timm10	ENSG00000134809	30059	ENSMUSG00000027076	49.8127	43.6037	54.2339	127.066	93.5652	146.806	36.8805	37.8732	30.7521	21.0923	29.7727	19.4923	27.6296	4.3361	22.9045	53.043	67.7138	56.2624	67.5112	56.2597	55.8362	91.9541	254.987	277.177	424.051	108.067	40.9989	20.8304	8.3168	24.3726	64.6956	44.2062	26.7912	163.485	2.6566	15.7227	33.7596	50.6902	10.9138	59.7086	1063.74	36.1873	57.1259	86.8552	18.5431
RAP1GDS1	Rap1gds1	ENSG00000138698	229877	ENSMUSG00000028149	8.1768	7.6229	9.2568	7.7363	3.0775	8.102	9.0849	16.6314	20.482	4.8859	5.3383	4.1986	4.7533	5.8642	3.9283	6.7941	8.6838	7.4451	8.2611	7.0742	8.5147	45.7454	80.0039	24.4228	62.314	0.045	10.7002	12.1523	0.8838	3.4026	7.8762	0.0669	6.8491	1.081	1.6836	1.8516	15.8217	6.3241	3.6283	8.7322	35.2093	22.2216	51.7511	3.9627	5.304
SFRP5	Sfrp5	ENSG00000120057	54612	ENSMUSG00000018822	0.7164	1.1905	1.5612	0.0537	0.0421	0.0287	1.8852	2.6355	3.1639	0.0552	0.4623	0.2475	0.0977	0.0291	0.1409	1.825	1.4322	1.1265	1.8468	1.9888	0.7905	0	0	0	0	0	0.0979	8.6521	0.2393	13.3673	0.0403	13.2849	3.9932	0	8.4623	6.7441	63.8364	0	0.6061	4.1533	0	0	0	18.145	0.4773
WHAMM	Whamm	ENSG00000156232	434204	ENSMUSG00000045795	1.8969	2.8461	2.577	4.5458	6.8324	7.1896	2.7602	6.7366	7.7627	13.3962	11.0373	14.1736	12.4127	12.5359	13.2844	1.9845	2.0696	1.3949	1.5252	1.5896	1.6046	2.7667	0.0616	0.4431	0.9112	0	8.8026	0.0245	0	0	5.6825	0.0314	4.7418	0.0564	0	0.196	0.2481	0	0.0968	0	0.0795	2.6538	0.0565	0.0318	0.8465
RBM12	Rbm12	ENSG00000244462	75710	ENSMUSG00000089824	32.1878	41.1817	39.4811	22.3013	30.5837	26.7293	10.838	11.3372	10.1466	11.6238	10.1883	10.4242	1.6877	10.5554	12.0005	52.6337	45.5954	21.1457	34.5686	34.4645	41.8017	56.4485	41.0517	55.8736	19.0618	4.6451	42.5213	35.2963	20.5104	56.047	24.569	41.6251	44.9916	120.447	42.9797	48.566	34.5072	54.9851	84.5756	45.4569	52.6383	10.0657	7.2231	21.2409	57.6912
SMTNL1	Smtnl1	ENSG00000214872	68678	ENSMUSG00000027077	0	0	0	0	0.0122	0	9.7489	9.9452	7.4493	8.027	6.2113	7.183	7.6291	5.3535	7.2076	0.4977	0.3682	0.5333	0.3466	0.1771	0.1921	0	0	0	0	0	0	0	0	0	0	0	0	0	0.0936	0	0	0	0	0	0	0	0	0	0
GOLGA7B	Golga7b	ENSG00000155265	71146	ENSMUSG00000042532	0.0449	0.1829	0.0474	2.657	2.4643	2.2835	0.123	0.3585	0.1509	0.1865	0.062	0.0734	0.0206	0	0	0.0749	0.0957	0.1389	0.1236	0.134	0.1166	0	0	0	0.2791	0	0	0	0	0	0	0	0	0	0	0	0	0	0	0	0	0	0	0	0
PLEKHG3	Plekhg3	ENSG00000126822	263406	ENSMUSG00000052609	30.8017	32.5616	23.3664	1.9231	1.921	1.8414	15.4379	9.3203	14.2186	9.9892	10.3724	12.7234	19.1034	27.6556	17.7604	12.7441	8.3863	12.5676	4.3963	4.3398	7.8828	0.3848	0.0129	0	0.0541	0	7.5736	2.564	3.8027	3.1093	2.8274	2.2491	5.0351	13.2484	1.4069	9.4838	1.1206	2.7283	10.1846	0.0392	0.0766	1.9796	0.0798	1.958	0.7685
UBE2L6	Ube2l6	ENSG00000156587	56791	ENSMUSG00000027078	8.0742	6.5492	4.1031	0.1053	0.092	0.0592	6.2987	7.3374	1.2966	4.615	4.9729	4.7027	9.1968	7.8661	8.434	27.6146	13.0543	32.407	11.3748	9.338	9.1393	0	0	0	0	0	13.6063	15.4131	68.1233	22.4568	54.7318	12.7618	90.7568	36.154	18.3591	79.2319	163.158	92.1689	36.0759	83.3688	8.2482	46.2125	119.308	67.3932	59.2955
FIGF	Figf	ENSG00000165197	14205	ENSMUSG00000031380	0.294	0.2137	0.0912	0.1629	0.2663	0.2006	5.8869	4.3731	7.6118	1.6	1.5769	1.5636	5.9841	5.9101	5.4541	0.0498	0.0826	0.1096	1.362	1.4939	0.4111	0.3987	0	0	0	0	0	0	0	0	0	0	0	0	0	0	18.576	0	0.0576	0	0	0	0	0	0
ROMO1	Romo1	ENSG00000125995	67067	ENSMUSG00000067847	90.4826	71.4628	78.8103	81.1417	113.918	85.3352	28.1225	37.4091	9.1558	36.8953	38.0026	36.5717	34.223	30.248	31.3005	52.9475	75.83	72.5891	48.4794	53.9993	62.151	76.0368	16.787	52.4468	19.8816	790.697	5.3019	9.4079	5.4697	96.72	108.428	55.953	130.66	162.786	57.3181	9.6029	37.167	181.846	55.7067	107.11	870.255	72.1324	252.982	265.428	90.6472
HOMER2	Homer2	ENSG00000103942	26557	ENSMUSG00000025813	5.6726	4.3171	5.971	2.7918	3.0312	2.773	1.0544	1.1826	1.1652	1.0646	0.9641	1.0129	0.5466	0.6916	0.5677	1.1336	1.8289	1.4825	2.0431	2.4506	1.2431	5.6791	14.5712	13.6261	0.172	0.1397	0.3432	1.6685	0.6659	0.025	1.1141	5.3755	0.0252	0.0091	0	2.0646	0.0204	0.1981	0.171	4.2363	0.4807	5.1566	0.1491	0	1.6151
RHBDF1	Rhbdf1	ENSG00000007384	13650	ENSMUSG00000020282	6.0182	4.1014	5.7674	9.5981	10.0683	5.394	3.174	0.485	3.5993	2.8467	2.8273	4.0764	3.2599	3.8176	2.3362	3.6453	9.9802	7.0303	9.4282	12.593	20.9708	0.2573	0.3057	0.0406	0.0888	0	0.1272	0.7544	0.1115	0.1754	3.9413	0.1559	0.0525	0.1074	11.4901	3.5532	0.0405	0	3.3335	0	0	0	0	0.0416	0.0914
CRTAC1	Crtac1	ENSG00000095713	72832	ENSMUSG00000042401	0.0774	0.0616	0.3685	0.2297	0.2674	0.4333	4.2648	4.5426	3.7839	1.7522	1.2366	2.218	0.5834	0.5052	0.6236	0.7119	0.9875	0.5566	0.5331	0.7626	0.207	0	0	0	0	0	0	0	0	0	0	0	0	0	0	0	0	0	0	0	0	0.921	0.0099	0	0
PIR	Pir	ENSG00000087842	69656	ENSMUSG00000031379	8.9544	11.3874	10.9613	4.1423	3.5453	1.603	6.8092	2.081	6.1756	5.238	4.753	5.5494	5.0831	4.8422	4.8963	9.917	10.2808	9.5528	6.4248	6.8181	8.7938	11.5926	2.7889	0.1819	7.0838	50.8497	12.9001	17.1695	9.662	10.7574	0	0	10.5269	57.8564	11.2349	0.1517	42.5066	6.6508	12.7668	29.9966	154.723	25.0301	42.6301	21.2901	9.4821
HERC6	Herc6	ENSG00000138642	67138	ENSMUSG00000029798	1.4927	1.7755	2.1463	0.5108	0.5063	0.3915	12.828	10.2607	8.3606	0.5135	0.5681	0.5335	0.9472	0.8589	0.5653	2.4187	2.0622	1.8677	3.066	2.9477	1.4978	0	0	0	0	0	0	0	0	0	1.2748	0	1.8593	0	13.4179	1.3437	0.0434	5.4054	4.8204	0.9469	0.2712	11.4086	0.0753	0.3542	0.0116
ARG2	Arg2	ENSG00000081181	11847	ENSMUSG00000021125	14.1914	21.7753	20.8759	6.2578	3.4332	6.3695	0.0411	0.5248	0.56	0	0	0.1848	0.0743	0.1069	0	19.0635	16.0682	17.589	12.2564	10.2038	7.9883	1.3197	1.4899	35.3322	0	0.0327	20.5886	32.8178	31.9367	52.5301	34.2516	17.9646	71.0144	44.0107	90.0582	17.0534	73.9288	34.6937	22.6395	55.9647	129.517	36.3431	32.2333	36.4363	65.9797
SERPING1	Serping1	ENSG00000149131	12258	ENSMUSG00000023224	1.5071	3.6756	4.5677	0.268	0.2717	0.2157	12.9194	9.792	15.7857	11.1849	14.8626	12.3059	31.7446	27.0519	23.8257	22.5927	18.8289	17.626	25.4701	20.541	27.5868	0	0	0	0.0555	0.0692	18.2419	29.5976	27.2102	11.7329	20.5817	4.4844	73.2426	15.0075	67.6617	27.5376	94.167	48.0251	45.8763	47.0371	0.9417	9.2577	59.4986	12.9332	38.0281
RBM39	Rbm39	ENSG00000131051	170791	ENSMUSG00000027620	68.5683	68.059	53.675	63.5957	24.8319	65.429	53.0163	157.655	133.974	180.265	217.366	170.05	149.577	133.109	151.522	37.9149	36.7987	38.0231	39.1017	30.0373	41.4838	35.4785	60.3361	12.4133	14.0737	79.7308	28.0874	37.9078	46.0277	29.6772	19.9457	35.3533	43.5466	52.8593	41.2027	51.6546	22.8127	25.3496	84.4837	100.647	73.5454	77.5846	124.727	71.2867	66.4079
SPTB	Spnb1	ENSG00000070182	20741	ENSMUSG00000021061	0.3702	0.2392	0.4481	0.3226	0.2693	0.3272	2.3886	3.3984	3.3636	1.2805	0.967	0.9203	0.7686	0.7974	0.7214	0.9156	0.7638	0.3878	0.5903	0.3663	0.4892	4.5138	0.0092	0.0142	0.3818	0.0339	0.0052	0	0	0	0	0	0	0	0	0.2044	0	0.3783	0.0534	0.0077	0.0176	0	0.0541	0.1568	0.0097
PRIM1	Prim1	ENSG00000198056	19075	ENSMUSG00000025395	36.1643	33.7848	30.7826	12.6149	23.3011	25.1874	31.5096	31.4173	26.3185	36.7507	33.8486	22.8717	22.1779	24.4647	24.663	21.524	22.7314	25.0797	17.9723	8.2033	21.6687	151.418	147.049	185.848	38.5422	30.3859	66.8219	79.7999	60.6421	26.0176	27.2401	72.5846	86.2458	92.9893	148.972	65.9666	74.3682	3.5878	45.2476	70.6589	146.937	45.1871	97.1931	33.0421	35.861
RDH11	Rdh11	ENSG00000072042	17252	ENSMUSG00000066441	40.0187	31.2523	33.0257	26.4712	21.2058	23.2114	17.4181	18.4419	14.3805	31.6356	23.9161	11.8499	14.0363	13.4226	14.2038	46.3784	48.1285	21.1239	34.9457	41.1626	53.5045	83.2898	59.5224	76.0927	65.6251	231.405	29.3741	65.428	48.7684	32.971	59.8622	61.4039	71.2529	35.2439	42.1604	29.9412	96.9282	75.8558	98.5461	47.7147	26.8232	24.4159	55.0242	113.149	27.7511
C15orf40	3110040N11Rik	ENSG00000169609	67290	ENSMUSG00000025102	2.7326	1.9421	2.0739	1.424	4.7066	4.2721	13.3433	15.8242	12.326	16.6091	18.077	19.7069	11.9252	10.3207	11.4531	2.56	2.7043	2.1292	2.1635	2.7812	2.48	0.6582	0.1983	0.2984	30.7614	0.1773	3.5664	4.352	4.4591	5.6862	5.9763	4.3046	10.0409	0.1495	0.0602	17.9842	7.4756	19.531	7.4172	27.2954	0.6513	2.2266	112.757	9.3807	0.6853
MPG	Mpg	ENSG00000103152	268395	ENSMUSG00000020287	29.7576	26.8071	24.9088	16.6147	30.7705	25.121	5.6062	7.079	5.1447	7.7281	6.2276	9.3736	5.7325	4.9789	6.913	12.5823	7.2988	15.2656	12.4791	19.8055	29.8328	0.2516	0.5121	0	0.7087	0	7.1576	10.4337	6.9028	0.132	14.4151	6.0444	3.2511	0.5059	0.1905	1.4901	0.663	4.8891	2.1138	7.3611	28.5022	22.9547	90.6967	9.8784	9.7082
NPRL3	Nprl3	ENSG00000103148	17168	ENSMUSG00000020289	1.6309	1.6633	1.077	3.2327	3.9911	3.258	4.2842	4.7964	4.243	3.2729	2.1366	3.9782	2.5287	2.2125	2.6359	7.6261	8.6454	7.4335	2.4548	5.4866	5.2488	10.6931	0.8417	1.0352	55.469	31.5146	11.0355	3.9417	3.2674	14.6301	6.0778	9.5558	15.7955	3.0193	10.2894	22.4695	8.019	9.6656	15.9084	16.55	28.0111	10.0507	3.0312	12.0677	10.8183
BMX	Bmx	ENSG00000102010	12169	ENSMUSG00000031377	0	0	0	0	0	0.0144	0.1118	0.0077	0.0056	0	0	0	0.0303	0	0.0519	0.0195	0	0.0234	0.0131	0.04	0	0	0	0	0	0	0	0	0	0	0	0	0	0	0	0	0	0	0	0	0	0	0	0	0
BTBD1	Btbd1	ENSG00000064726	83962	ENSMUSG00000025103	26.165	31.098	12.0308	24.0009	24.4889	20.8072	22.2533	23.3207	17.561	19.6257	23.2102	22.5112	17.4836	15.683	24.0312	21.6423	18.152	21.7715	16.5832	16.3466	21.933	1.1716	0.0184	1.3059	0.1924	0.0654	2.5355	5.9624	5.1872	0.38	6.2535	6.0016	8.1326	0.0601	0.0386	0.0674	0.0471	14.4755	0.0273	7.6768	0.3915	0.1119	0.1021	0.1943	0.2099
CHURC1	Churc1	ENSG00000258289	211151	ENSMUSG00000090258	9.5677	9.6407	7.5728	6.8861	6.6909	1.0436	6.0256	6.8967	5.4154	3.3725	4.6804	4.8612	4.0157	4.6697	5.799	1.8288	4.0291	4.2586	4.2374	3.7301	3.2197	7.6597	5.3433	4.5585	1.2935	9.8732	1.2919	4.6123	9.9834	13.3743	2.9941	2.2107	12.3008	8.3734	4.6253	1.0345	4.4722	12.2877	16.8138	2.0834	5.6944	5.1857	49.1489	9.5132	11.8687
ACE2	Ace2	ENSG00000130234	70008	ENSMUSG00000015405	0.4751	0.2195	0.6338	0.0456	0.0874	0.0434	0	0.0154	0.0189	0	0	0	0.0253	0.0575	0	0.1026	0.127	0.0957	0.0638	0.1854	0.0704	0.9653	0.0087	0.0481	1.8627	0	0	0	0	0	0	0	0	0	0	0	0	0	0	0	0	0	0	0	0.0328
TSPAN5	Tspan5	ENSG00000168785	56224	ENSMUSG00000028152	5.4343	6.4209	5.6198	1.112	0.9338	0.3059	14.7884	10.4709	12.5096	1.2594	2.8857	2.799	3.3771	4.2819	3.3982	2.1204	5.3434	5.8658	4.8314	3.7085	5.0122	0	0	0	0	50.123	2.1487	0.0113	2.1659	8.7829	5.9141	6.2482	3.0267	21.5616	0.0513	15.1222	11.0401	4.2297	0.9733	0.9768	0.1871	1.0005	29.8328	8.6838	9.1136
PYURF	Pigy	ENSG00000145337	66459	ENSMUSG00000043162	27.0323	11.3171	34.6013	21.9308	20.6608	19.5134	5.0904	7.6313	6.1767	7.373	6.457	5.409	4.5965	4.9	5.5785	1.6937	2.1479	1.8284	2.1168	1.6533	2.12	0.2162	2.3945	0.2798	0.6285	2.4089	2.8979	4.008	7.6768	1.9742	5.3471	2.7228	0.5442	0.2845	0.4218	1.0828	0	1.6362	0.2568	0.8702	0	2.0259	2.7502	0.9794	2.2057
RDH12	Rdh12	ENSG00000139988	77974	ENSMUSG00000021123	0.8703	0.5741	0.8234	0.2507	0.0261	0.2713	0.1113	0.0994	0.2066	0.4221	0.2358	0.2686	0.3224	0.283	0.3596	0.593	0.6153	0.7115	0.4757	0.4188	0.1967	0	0.0459	0	0	0	0	0.0338	0	0	0.0153	0	0	0	13.5233	0.0589	0	0	0	0.1274	0.2391	0.0893	124.93	1.2797	0
KLHL25	Klhl25	ENSG00000183655	207952	ENSMUSG00000055652	3.9133	8.9391	7.4292	3.1189	4.244	3.2927	5.123	7.4548	6.5111	7.3436	7.4889	6.6124	8.234	7.9699	5.4312	10.8577	11.601	9.0287	7.8286	8.4671	7.4192	0.293	0.0874	0	0	0.0656	17.0314	8.788	1.208	1.1271	10.0643	7.8146	0.1295	60.0135	8.1491	17.6109	6.4582	0.2777	0.0269	5.093	0.0744	1.0844	0.0538	9.5214	1.7823
TM6SF1	Tm6sf1	ENSG00000136404	107769	ENSMUSG00000038623	0.6443	0.3641	0.3985	0.1013	0.0481	0.1687	0.8493	0.8614	0.8554	0.2535	0.2237	0.2489	0.14	0.2168	0.1218	3.836	3.7279	3.5932	1.7762	2.3343	1.1111	14.8294	0	0	0	0	0.0272	0.0388	1.5245	0.1171	0.7696	2.8189	0.2766	0.0343	0	1.5181	0.7054	0.4896	1.2144	0.7544	0.1109	7.5638	0.1441	0.2341	0.5417
YWHAH	Ywhah	ENSG00000128245	22629	ENSMUSG00000018965	38.2757	99.3714	102.884	105.561	111.092	105.102	67.7781	63.5504	66.506	64.8889	51.5557	54.0718	72.8369	53.8023	68.1001	141.255	129.075	20.5537	169.291	161.752	133.05	238.35	162.838	215.713	177.224	130.85	96.7529	135.177	123.639	63.0166	195.529	201.285	85.8412	33.9663	162.556	191.986	93.2505	199.971	64.9269	89.6487	84.9139	148.53	150.865	56.5894	126.638
ZFYVE26	Zfyve26	ENSG00000072121	211978	ENSMUSG00000066440	5.1511	6.0881	6.4884	1.2959	6.7637	7.1457	13.7087	9.61	17.9012	10.5936	12.4049	14.4005	14.5701	14.5764	15.4491	5.8586	5.072	5.2435	5.9593	3.1276	6.4044	1.3609	0.6398	0.0257	0.0712	0.0306	0.4403	0.0065	2.7823	0.6543	0.62	1.132	5.2542	0.3478	0.6505	1.1206	5.8797	0.2489	0.157	3.2532	0.0191	3.9996	0.152	3.3446	1.6934
SLC5A1	Slc5a1	ENSG00000100170	20537	ENSMUSG00000011034	0.029	0	0	0	0	0	7.485	8.6679	10.6214	1.6888	1.1477	0.6712	3.2026	1.5066	2.4328	0	0.0202	0.0016	0	0.0069	0.0192	0	0	0	0	0	0	0	0	0	0	0	0	0	0	0	0	0	0	0	0	0	0	0	0
HERC3	Herc3	ENSG00000138641	73998	ENSMUSG00000029804	1.6754	1.7872	1.4547	0.3315	0.8477	1.0062	6.0685	5.6155	8.1432	12.0091	14.2298	15.0227	12.1952	7.2942	15.8818	1.2865	1.1813	1.0421	5.6537	2.6597	5.7714	0.1181	0.0129	0	25.7295	0.1435	0.4795	0.7758	0.4384	0.0666	0.8117	0.2712	0.0565	0.0812	0.0112	0.0738	0.0017	0.0075	0.0959	0.6977	0	0.1661	0	0.1988	0.2928
TMEM27	Tmem27	ENSG00000147003	57394	ENSMUSG00000015401	0.9988	1.5311	0.5957	0.2993	0.1587	0.1103	0	0	0	0	0	0	0	0	0	1.498	0.2619	1.6026	1.0028	0.609	1.3759	0	0	0	0	0	15.0807	0.0651	0.0957	20.9446	0	0.3648	0	0	0.6904	0	0	30.3733	38.9173	0.0676	0	0	0.1177	0	0
CA5B	Car5b	ENSG00000169239	56078	ENSMUSG00000031373	2.0222	1.7975	0.2874	0.6293	0.747	0.7792	0.5156	0.9474	0.7196	0.1758	0.2329	0.2178	0.6192	0.7132	0.851	0.801	0.842	0.6796	0.2067	0.6248	0.9453	0	0.0151	0	0.1709	0.0915	0.0115	0	1.2301	2.0213	1.4513	0.3293	0.0313	0	0.0352	3.4774	1.5719	0.0089	7.3776	1.6845	0.104	0	0	0	0
AGBL1	Agbl1	ENSG00000166748	244071	ENSMUSG00000025754	0.0734	0	0.0339	0.1483	0.0665	0.1178	0	0.006	0.0145	0	0	0.0334	0	0	0	0.0055	0	0.0061	0.0078	0.0075	0	0	0	0	0	0	0	0	0	0	0	0	0	0	0	0	0	0	0	0	0	0	0	0	0
GPX2	Gpx2	ENSG00000176153	NA	ENSMUSG00000042808	0	0.1483	0.0889	11.2972	13.6637	14.9101	1.1695	1.8875	1.8986	10.9695	9.6426	8.6313	2.4931	6.8657	4.4852	0.5592	0.1987	0.5138	3.6786	8.5814	2.8985	16.0885	37.8119	607.169	1335.1	4840.31	0	0	0	0	0	0	0	0	0	0.0079	0	0.0496	0	3.311	0.7567	0	0	0	0
HDGFRP3	Hdgfrp3	ENSG00000166503	29877	ENSMUSG00000025104	73.7142	59.1527	54.1394	6.1065	5.9071	5.6789	3.1366	3.8202	2.6893	0.6861	0.2308	0.631	0.8124	0.6349	0.6286	7.3448	38.3331	41.6628	28.1739	35.8936	39.616	20.6597	47.0933	40.7061	0	6.572	19.1426	42.8912	29.9378	12.5312	28.2923	11.0526	27.3516	2.1762	32.5617	28.4508	34.0534	67.5701	75.9035	44.2555	230.37	66.6757	86.2462	26.2123	18.8959
EIF4E	Eif4e	ENSG00000151247	13684	ENSMUSG00000028156	12.8055	1.7691	8.5233	7.3093	6.96	6.026	91.5791	81.3985	49.587	82.5879	62.6542	68.6897	68.7296	64.7418	69.3465	4.8859	4.3653	4.5336	5.1107	5.8255	5.5929	7.2097	7.4607	2.9061	6.9086	38.5205	5.5217	2.6738	5.8209	7.4797	6.6198	7.4955	2.8156	5.6403	1.1919	1.1981	1.2889	4.1962	6.4337	2.7242	3.7531	1.2845	1.3528	1.4116	7.6745
HBZ	Hba-x	ENSG00000130656	15126	ENSMUSG00000055609	0	0.3335	0	0.0656	0	0.0267	0	0	0	0	0	0	0	0	0	0	0.0753	0	0	0	0	0	0	0	0	0	0	0	0	0	0	0	0	0	0	0	0	0	0	0	0	0	0	0	0
PIGY	Pigyl	ENSG00000255072	66268	ENSMUSG00000010607	0	0	0	0	0	0	23.2878	24.2976	8.9695	31.2361	27.1465	26.8907	29.6921	20.8164	25.2042	0	0	0	0	0	0	0	0	0	0	0	0	0	0	0	0	0	0	0	0	0	0	0	0	0	0	0	0	0	0
NAP1L5	Nap1l5	ENSG00000177432	58243	ENSMUSG00000055430	0.7998	0.7527	1.0487	0.7337	0.5339	0.544	1.2663	0.8138	1.0971	0.4737	1.5627	1.4607	1.2792	1.0512	1.186	2.0596	1.8519	1.9342	2.085	1.8241	0.3129	0	0	0	0	0	4.6059	0.0444	0.0436	0	1.0521	0	3.0985	0.0367	0.0389	0	0	0.0318	9.4604	0.6957	0	0	0	0.0228	5.4553
NTRK3	Ntrk3	ENSG00000140538	18213	ENSMUSG00000059146	0.0218	0.1186	0.1271	0.1038	0.0591	0.0647	0.0759	0.1097	0.1802	0.1393	0.3297	0.2909	0.5534	0.7752	0.4274	0.2461	0.2333	0.2598	0.1681	0.1613	0.1239	0.0259	0.0683	0.6204	0.0392	5.4756	0.0015	2.4454	0.0454	0.0054	0.1573	0.0667	0.0541	0.0059	0	0.1195	0.9756	0.0062	0.3565	0.0041	0	0	0.0084	0.0111	2.6445
ATXN7L3B	Atxn7l3b	ENSG00000253719	382423	ENSMUSG00000074748	52.1057	50.5588	46.0507	19.5246	17.5421	18.9822	26.7919	17.8165	26.3909	29.1514	29.6193	26.1123	24.6425	22.5612	12.0361	50.5857	52.0724	56.5923	45.8123	38.286	15.0746	5.6015	0.654	19.3894	2.3879	54.5843	14.6776	47.9809	16.7003	15.4709	9.2716	55.588	28.8906	35.4852	18.4885	31.2425	36.7309	25.7352	32.196	22.842	33.7453	71.3618	12.1783	14.8777	81.171
FAM13A	Fam13a	ENSG00000138640	58909	ENSMUSG00000037709	1.3864	5.0063	4.7501	0.3036	0.2457	0.269	0.0549	0.0607	0.1881	0.445	0.3258	0.3985	0.4338	0.3437	0.4017	2.6221	2.7853	2.6115	1.9405	1.7485	2.6414	0	0.0081	0.3289	0.0178	0.2209	1.0008	8.626	7.1263	4.1253	1.0374	0.9289	6.5396	0.0274	2.9418	0.0966	6.4009	2.7547	5.7457	4.6365	10.052	7.313	14.7451	11.2166	4.3115
KCNC2	Kcnc2	ENSG00000166006	268345	ENSMUSG00000035681	0.0408	0	0.0213	0	0.0131	0.0033	0.8335	0.6599	0.7048	0	0.0093	0.0214	0.0326	0	0.0198	0.0041	0	0.0037	0.0052	0.0017	0.0045	0	0	0	0	0	0	0	0	0	0	0	0	0	0	0	0	0	0	0	0	0	0	0	0
GRPR	Grpr	ENSG00000126010	14829	ENSMUSG00000031364	29.7621	30.1645	34.7768	0	0.0309	0.086	0	0.0325	0.0448	0	0	0	0	0.1677	0.0539	32.8701	38.024	29.7098	5.1423	4.2548	10.205	0	0	0.1174	0	0	2.8604	14.9375	0.0538	0.145	7.7588	10.3032	7.6573	0.0496	0.4954	1.1731	2.5617	0	9.1837	0.0511	0	16.5167	0.2589	0.2747	36.0649
PHF20	Phf20	ENSG00000025293	228829	ENSMUSG00000038116	15.4749	15.527	16.5658	9.7581	9.4333	9.3662	19.7512	27.1664	24.0208	41.6259	38.1167	37.0893	33.1149	18.4858	38.039	16.2155	17.7885	15.8709	13.8622	4.4862	16.9834	2.6155	13.7754	21.9266	24.9747	0.5683	44.3934	17.4426	30.5349	10.1453	27.553	53.2591	39.7864	61.7963	1.5785	28.2534	30.8241	48.6446	68.7556	14.7854	18.1303	9.8848	108.778	35.3116	63.9063
CASP7	Casp7	ENSG00000165806	12369	ENSMUSG00000025076	1.8886	1.4427	2.0757	2.5617	2.583	2.6408	3.5648	8.5236	7.9689	4.7817	4.152	1.2497	3.3311	3.9344	3.8716	1.9346	1.8712	2.0298	1.4498	1.2181	1.5691	0.0435	0.9144	19.2988	8.4074	0.0819	4.2691	0.0274	2.5029	0	5.1547	0.4732	0.6602	0.0945	0.0213	1.1187	5.378	0.0354	25.3536	2.432	0.0878	2.0471	0.0637	13.1553	5.0407
BNC1	Bnc1	ENSG00000169594	12173	ENSMUSG00000025105	1.1695	1.1259	0.9884	0.2335	0.1933	0.2659	0.1802	0.4721	0.4174	0.0267	0.0103	0.0372	0.0667	0.035	0.1031	0.1872	0.1227	0.188	0.0752	0.5921	0.3838	0.9813	6.6731	0.1891	0.0337	0	0.0169	0	2.8797	0	3.0837	0	0	0	0	0	0	0	0	0	0	0.0066	0	0	0
MAP4K2	Map4k2	ENSG00000168067	26412	ENSMUSG00000024948	4.3678	5.0349	4.0605	7.7221	9.0396	10.9099	3.0747	3.9511	4.1987	2.9904	0.468	2.8426	3.8176	3.0554	3.1184	11.781	10.8819	9.6309	10.6452	9.2158	11.3616	5.5104	13.5409	0.418	20.0913	0	0.0197	0.0255	3.2692	1.8974	1.6076	1.6024	0.0057	0.5734	0.0217	10.1625	0.0219	0.129	0.27	8.5018	0	0	0.0654	4.1856	13.877
DUSP22	Dusp22	ENSG00000112679	105352	ENSMUSG00000069255	8.9774	10.633	7.8603	2.3045	2.5904	3.149	1.6207	1.3004	1.0475	0.5885	0.6507	0.4977	0.2198	0.2364	0.6685	13.8009	13.5079	12.3868	4.9076	14.6257	15.053	4.1802	24.025	1.096	0	0.8322	1.0839	9.8704	5.0263	13.5622	17.2043	5.4855	16.8318	1.1309	8.493	29.1951	0.432	17.4993	3.0336	1.3761	0.0726	0.5388	0.1453	16.9177	22.2086
CTPS2	Ctps2	ENSG00000047230	55936	ENSMUSG00000031360	31.8863	36.7706	29.4651	1.9203	1.8788	2.3649	12.9686	12.2444	12.8568	6.6079	2.0055	5.9999	9.4593	8.84	8.4646	14.5922	15.9424	15.1384	12.2384	12.7583	13.7344	0.2585	3.0645	32.0011	0.088	0	26.8833	13.1082	7.3442	2.9234	17.6645	1.7721	28.5745	6.6083	3.092	10.5502	31.7268	7.4619	22.1032	31.232	26.8134	30.1171	8.1245	7.2651	7.3679
SH3GL3	Sh3gl3	ENSG00000140600	20408	ENSMUSG00000030638	9.4594	9.5617	7.9327	0.6978	0.8169	0.856	6.6643	5.9758	6.7976	2.8686	2.9169	2.7822	2.0371	5.3366	5.096	3.867	4.1195	4.0317	2.6675	2.6815	2.5718	1.2823	0.0391	0.0913	3.9161	1.4772	0.0893	0.4939	12.5402	2.571	1.1862	7.0366	1.3169	0.9638	7.148	0.3177	0	0	2.418	5.8875	0.6028	10.8309	0.2358	4.4484	9.1563
METAP1	Metap1	ENSG00000164024	75624	ENSMUSG00000005813	31.074	23.5259	26.811	19.6482	23.4155	23.032	53.9416	53.7128	47.4657	8.9149	45.8575	52.0327	47.9662	48.3872	46.2089	37.4896	38.3786	37.9615	30.3016	31.8181	39.6899	47.4264	15.5169	0.3597	27.4658	0.4281	13.0033	25.688	6.7796	22.6637	19.3016	6.2656	8.6417	0.5327	11.0404	8.266	4.5744	24.3489	4.8167	14.0791	22.9623	2.8111	0.3469	1.9803	5.958
RIPK3	Ripk3	ENSG00000129465	56532	ENSMUSG00000022221	0.1729	0	0.0779	0	0	0	6.6897	7.2522	4.5996	2.1951	1.9371	1.431	4.5043	5.4922	4.6871	0.0779	0.0522	0.0498	0.1174	0.0575	0.1341	0	0	0	0	0	0	0	0	0	0	0	0	0	0	0.5912	0	0	0	0	0	0	0	0	0
ADAMTSL3	Adamtsl3	ENSG00000156218	269959	ENSMUSG00000070469	0.543	0.5752	0.437	0.3005	0.2695	0.2714	0.2153	0.4107	0.6515	0.0788	0.2094	0.2033	0.9238	0.626	0.7321	0.1762	0.1623	0.1808	0.2991	0.2823	0.1563	0.143	0.3779	2.3843	0	0.942	0	0	0.0576	0	0	0	0	0	0	0.2819	0	0	0	0	0	0.0144	0	0	0
CAPS2	Caps2	ENSG00000180881	353025	ENSMUSG00000035694	0.8539	1.0816	0.6277	0.2517	0.2116	0.1677	1.8022	1.3992	0.7455	1.122	1.0984	1.1067	0.4135	1.3134	0.8648	0.3834	0.4091	0.4305	0.2185	0.1893	0.2351	0.0323	0	0	0	0	0	0	0	0	0	0	0.0225	0	0	0	0.0755	0	0	0.5735	0	0.1131	0	0	0.1041
S100G	S100g	ENSG00000169906	12309	ENSMUSG00000040808	0	0	0	0	0	0	0	0.223	0.4292	0	0	0	0	0	0	0	0	0	0	0	0	0	0	0	0	0	0	0	0	0	0	0	0	0	0	0	0	0	0	0	0	0	0	11.2335	0.1729
C22orf28	D10Wsu52e	ENSG00000100220	28088	ENSMUSG00000001783	42.4718	46.6541	36.5197	45.9235	38.628	19.5397	60.4582	38.4997	68.4543	76.8407	76.9973	77.7951	89.1517	71.2586	83.4177	68.4051	68.0143	77.6608	63.732	67.3146	58.2217	71.6632	15.2794	8.2207	42.6643	8.3531	26.7324	35.6905	44.7621	31.4162	39.2489	54.0454	74.9334	118.209	108.857	70.9436	29.9299	108.776	40.8009	39.9482	34.8086	102.17	232.261	117.961	86.9354
IRF4	Irf4	ENSG00000137265	16364	ENSMUSG00000021356	1.0002	0.7881	0.9145	0.3008	0.2908	0.3554	0	0.0056	0.0257	0	0	0	0	0	0.0089	0.2638	0.2627	0.3535	2.2787	2.0096	0.6646	0	0	0	0	0	0.0384	4.7568	0	0	2.7189	0	1.8352	0	0	0.0104	0	0.5071	0	0	0	0	0	0	0.2915
DCUN1D4	Dcun1d4	ENSG00000109184	100737	ENSMUSG00000051674	11.731	11.7516	13.9242	10.1207	6.2249	8.8578	9.4479	2.5683	10.1443	3.7445	3.9822	4.4053	5.5534	6.1002	4.7182	7.9664	9.5108	10.3603	8.9368	6.9979	7.5386	1.5759	9.7181	0.5933	11.9601	0.8297	4.2307	1.0468	7.4209	3.4178	5.734	5.6104	4.4156	14.4095	0.0297	6.5989	0.0929	3.2446	5.967	3.4505	9.5573	23.5067	0.5905	12.0678	15.9457
SYAP1	Syap1	ENSG00000169895	67043	ENSMUSG00000031357	19.5995	20.7815	24.4057	16.8831	11.5704	18.3494	24.7177	21.5307	23.3905	19.4249	19.9018	14.1595	17.6537	2.558	14.451	8.2229	10.8862	9.2371	10.549	9.2019	9.9041	11.5429	23.1631	56.0349	35.3793	5.9085	21.0094	23.2739	15.3754	6.5087	26.2758	23.657	22.762	18.3405	28.7978	14.6258	66.0988	55.7412	64.9636	23.9808	55.1672	15.1806	0.3429	79.1353	23.9624
MAX	Max	ENSG00000125952	17187	ENSMUSG00000059436	8.7075	6.5763	9.8409	14.3867	6.6068	15.7961	16.1338	25.667	36.0004	12.9931	14.2112	13.7781	22.6655	26.9342	18.4355	7.0698	8.1139	7.8852	9.0057	7.8451	8.2654	27.0379	39.3932	12.6365	77.1993	11.9627	19.4981	21.8161	22.9744	6.4355	13.8483	7.692	3.7221	1.6142	4.4972	19.8896	4.3797	12.3314	7.4625	14.2699	0.1504	2.8951	4.163	3.451	4.2708
LUC7L	Luc7l	ENSG00000007392	66978	ENSMUSG00000024188	13.4378	14.5813	17.1978	13.3215	16.7251	17.0226	36.0403	35.6741	32.5377	25.066	27.2695	24.2391	25.4778	8.1137	27.2333	14.7199	14.8693	10.4921	10.4406	11.4086	10.781	11.3078	5.0374	3.6947	6.276	0.125	25.283	16.9045	3.9309	17.4209	8.4205	8.4146	24.1028	37.1017	25.2937	18.0814	55.965	24.8791	13.5545	13.8462	158.71	9.3662	87.1599	54.0719	24.1701
NFATC4	Nfatc4	ENSG00000100968	73181	ENSMUSG00000023411	2.4755	3.8249	3.0051	0.5395	0.7657	0.7232	2.4526	8.8643	10.3403	3.2113	2.9301	3.2603	6.6893	6.1941	6.2349	9.0931	9.7455	5.4653	4.205	4.2049	4.9164	0	0	0	0	0.035	3.4066	0.1238	0	2.2454	0.0448	1.8882	4.415	0.1036	0.0176	3.9514	14.2697	1.8975	0.9633	0.4123	9.3846	4.3286	5.8366	9.3935	1.1001
PLEKHS1	9930023K05Rik	ENSG00000148735	226245	ENSMUSG00000035818	0	0	0	0	0	0.0087	0.1425	0.3629	0.3542	0.2775	0.0516	0.1777	0.0217	0.1378	0.0565	0	0	0.0025	0.0051	0	0.0053	0	0	0	0	0	0	0	0	0	0	0	0	0	0	0	0	0	0	0	0	0	0.0441	0	0
SCAND1	Scand1	ENSG00000171222	19018	ENSMUSG00000046229	16.2385	18.2234	17.2739	7.1311	31.9836	20.4535	26.7315	62.3999	36.4007	21.367	15.3524	18.0958	23.7486	14.2611	18.3587	26.2719	21.0544	26.875	20.2878	19.9194	19.1465	0.474	0.1287	0.2277	0	470.927	8.6285	6.8743	23.8034	6.0344	0.8124	1.3565	39.2897	1.2067	1.9969	13.2114	17.4823	2.2322	8.8227	0.139	3.4131	0.2641	20.8295	0.8335	0.9149
ADH5	Adh5	ENSG00000197894	11532	ENSMUSG00000028138	42.8409	57.836	45.5208	36.4166	32.6437	29.4129	95.9257	122.412	74.5713	128.19	109.954	109.611	28.5391	78.1641	96.7177	83.1594	60.6937	85.2139	90.3659	85.8565	122.64	75.7072	95.9714	33.7557	44.3929	129.916	82.5988	18.5005	98.398	94.839	80.2103	71.958	67.1363	130.688	112.217	122.293	83.5023	118.764	139.372	78.9407	68.4761	119.116	594.831	144.115	91.9554
CNBD2	4921517L17Rik	ENSG00000149646	70873	ENSMUSG00000038085	0.0385	0.0635	0.1142	0.353	0.2496	0.3005	1.4455	1.961	1.7111	0.5741	0.7838	0.6647	0.7759	0.8312	0.5943	0.0076	0	0.0239	0.0958	0.0925	0.0639	0.0441	0.0267	0	0	0.076	0.0199	0	0	0	0	0	0	0	0	0	0	0	0	0	0	0	0	0	0
RBBP7	Rbbp7	ENSG00000102054	245688	ENSMUSG00000031353	46.5337	47.1848	28.6215	25.2617	22.3526	21.4617	174.686	181.277	24.832	139.723	147.432	136.283	121.695	120.396	143.833	28.4334	13.3752	33.8764	20.0993	19.1086	26.621	15.6882	26.7947	68.7967	109.459	52.5167	23.0638	9.8158	23.0247	25.2653	48.8549	34.8713	13.4595	11.4502	26.551	16.2299	80.4454	47.9765	52.2194	38.1467	13.6289	42.3016	87.4093	31.8514	31.2176
GLIPR1L1	Glipr1l1	ENSG00000173401	69286	ENSMUSG00000020213	57.7418	46.8661	18.3552	0	0.074	0.0173	0	0	0	0	0	0	0	0	0	0.2324	0.3854	0.3165	0.3178	0.6516	0.7727	0	0	0	0	0	0.4317	0	0.0679	5.0029	0.1045	0.167	0	0	0	0.2836	0	0	0	0	0	2.5986	0	0.205	0
FUT8	Fut8	ENSG00000033170	53618	ENSMUSG00000021065	11.8677	9.7978	10.7968	12.1932	9.6141	10.5428	10.7805	7.5963	2.5007	5.6087	7.0209	6.8431	8.5249	7.6529	9.3047	3.7614	5.559	5.2047	5.7496	7.7412	11.5693	0.8838	2.0908	0.2784	17.7796	0.1235	0.0586	1.3745	5.329	0.662	1.295	1.5013	3.1665	0.1905	0.6937	0.381	0.0737	9.8559	6.8661	4.5673	0.3262	4.5736	0.1929	0.2667	5.2029
EXOC2	Exoc2	ENSG00000112685	66482	ENSMUSG00000021357	29.3293	20.9522	29.3642	16.2781	16.5681	16.0255	30.674	24.5884	22.2426	16.6274	15.7354	19.9132	13.6295	13.0839	13.8807	25.4489	37.8535	34.1907	29.4852	35.4327	35.0351	5.3184	18.1282	21.7455	2.4104	0	3.7489	3.4328	10.0619	3.5407	17.1691	4.1495	11.2513	30.9431	16.864	8.6868	3.4575	29.7094	5.4437	13.1852	0.5765	14.9108	0.4769	2.3704	16.6767
MEN1	Men1	ENSG00000133895	17283	ENSMUSG00000024947	8.4022	6.0011	8.9154	12.0595	13.657	7.6002	17.9957	2.9469	15.9333	20.7285	20.1091	25.4472	25.9829	26.7431	19.2204	9.3401	24.7622	19.056	15.2295	19.2361	15.7785	7.7889	15.1188	13.3338	54.4131	41.4181	2.3463	12.1292	3.0434	18.8167	6.6624	8.5246	11.5627	5.8632	0.0965	11.711	17.907	3.921	0.9143	5.2261	0.3109	5.1789	0.3785	17.3628	2.1527
BPIFC	Bpifc	ENSG00000184459	270757	ENSMUSG00000050108	0	0	0.0703	0	0	0	0	0.0089	0.0064	0	0	0.0185	0	0	0	0	0	0.0243	0	0	0	0	0	0	0	0	0	0	0	0	0	0	0	0	0	0	0	0	0	0	0	0	0	0	0
MRPL46	Mrpl46	ENSG00000259494	67308	ENSMUSG00000030612	2.7387	3.2815	3.6693	3.2965	3.559	1.4823	26.9369	9.7069	23.5093	37.8914	38.898	45.8195	43.8863	44.0139	37.2895	2.5425	2.5974	2.4356	3.0908	2.933	2.0836	24.2297	10.7016	2.913	1.5908	11.3481	4.9844	8.8513	7.9662	7.7708	3.4574	7.6183	2.5598	1.8746	2.9889	12.2522	17.2003	7.9554	6.1639	7.3151	25.9733	6.5541	0.5984	6.1616	10.677
TIGD2	Tigd2	ENSG00000180346	68140	ENSMUSG00000049232	5.8343	7.0169	6.5188	2.5626	2.3904	1.9894	13.7812	12.8144	10.6108	29.2133	37.978	33.8025	20.088	19.6024	22.7795	3.665	3.1795	2.4773	3.8836	4.2573	2.4752	0	0	0	2.3306	0	0.8445	0	6.7556	0	7.5587	3.3619	40.7804	2.8608	4.7957	43.1407	4.7855	2.3756	3.1613	28.2314	0.1509	1.6331	0.0598	0.0519	10.6834
GPRIN3	Gprin3	ENSG00000185477	243385	ENSMUSG00000045441	0.6077	0.547	0.6641	0.0458	0.0072	0.0394	0.0189	0.1612	0.2759	0.16	0.3567	0.2894	0.2054	0.2461	0.25	0.3901	0.4534	0.4203	0.3499	0.3536	0.1217	0	0	0	0	0	0	0	0	0	0	0	0.0128	0.372	1.4271	4.6334	0.0136	0	0	4.0274	0.105	0.1023	0	0	0
GLIPR1L2	Glipr1l2	ENSG00000180481	67537	ENSMUSG00000020214	0	0.0706	0	0.028	0	0	0	0.0116	0.01	0	0	0	0	0	0	0.0752	0.0304	0.0451	0	0.0082	0.0303	0	0	0	0	0	0	0	0	0	0	0	0	0	0	0	0	0	0	0	0	0	0	0	0
SNCA	Snca	ENSG00000145335	20617	ENSMUSG00000025889	1.9338	1.29	1.4981	0.0377	0.0165	0.032	0.5006	0.6886	0.837	1.037	0.543	0.4322	0.7321	0.2352	1.0944	6.3409	6.7045	6.2967	4.8961	3.4724	9.0286	0.0425	0	0	0	0.0588	3.3053	6.7432	9.406	1.8994	0.159	0.1042	5.8624	0.0311	0.0239	0	0.7856	2.3543	6.6765	10.0216	29.2939	0.1462	0	0	0.4902
EPB41L1	Epb4.1l1	ENSG00000088367	13821	ENSMUSG00000027624	4.5843	3.7355	5.6694	12.2364	9.9993	12.6881	7.7795	8.2762	9.2041	14.0323	13.6669	12.0119	13.22	15.296	12.5027	5.9866	5.3661	2.9641	7.6763	4.6547	5.7824	3.5328	3.0679	10.9843	3.2151	13.904	1.5204	2.3809	0.1995	4.8819	2.8765	0.7482	0.5201	0.4925	3.9966	0.8642	0.6952	2.5827	4.1415	0.1451	0.066	0.0924	0.0254	0.0842	2.0178
ADH4	Adh4	ENSG00000198099	26876	ENSMUSG00000037797	0.0647	0	0	0	0	0	0.6449	0.498	0.6018	0.1732	0.0788	0.0493	0.2348	0.2356	0.3566	0.0106	0.0129	0.0399	0	0.0122	0.0154	0	0	0	0	0	0	0	0	0	0	0	0	0	0	0	0	0	0	0	0	0	0	0	0
MRPL13	Mrpl13	ENSG00000172172	68537	ENSMUSG00000022370	18.6157	14.0905	15.8823	11.3485	10.1651	9.9065	7.3748	9.2822	8.1624	7.4532	6.0297	3.0573	5.0263	5.0391	5.4775	13.3676	13.4927	6.2269	13.5694	15.9849	16.2631	69.6476	28.721	35.0782	94.8431	72.1533	30.811	43.3185	41.3759	36.6505	56.6497	42.553	25.8058	20.5873	26.4948	39.8068	7.1604	35.1387	15.9093	37.3693	0.218	20.2687	12.9041	17.4863	28.7695
DCLRE1A	Dclre1a	ENSG00000198924	55947	ENSMUSG00000025077	12.6401	11.1085	9.9364	4.3543	8.7039	9.5061	7.4876	7.2788	7.2769	8.5046	6.8667	8.4391	6.8769	6.9733	7.1477	9.7894	10.2783	8.5023	7.9076	11.444	12.7929	0.5748	3.3578	0.3167	0.2817	0.1112	6.9525	3.8366	0.0585	6.7351	4.1574	0.2084	0.2767	0.0804	7.6021	0.1948	0.1526	3.4007	0.0278	4.3716	0	0.0832	0.0448	0	0.1343
MRPS11	Mrps11	ENSG00000181991	67994	ENSMUSG00000030611	11.4746	11.0978	10.1009	13.5375	18.5245	14.7144	14.8389	18.0243	13.1551	18.6785	14.4279	21.3513	20.9565	15.2901	24.5555	8.0305	4.2787	9.1773	9.0765	13.7346	9.5106	50.6151	32.6604	55.5761	4.3395	220.794	40.9594	22.4227	23.891	38.0361	40.1542	43.6744	26.9412	80.4591	65.5775	23.6457	52.5213	22.7312	55.1205	27.4103	31.38	33.6486	79.0905	140.012	26.658
LCTL	Lctl	ENSG00000188501	235435	ENSMUSG00000032401	3.4703	3.8239	1.643	0.0159	0.0146	0.0135	0.5191	1.3032	0.7818	0.4735	0.3716	0.6099	0.0366	0.2626	0.3141	2.2123	2.1393	1.9864	1.0815	2.7364	0.9348	0.0544	0.2048	0	0	0	2.4065	0.0946	3.7649	0.7584	9.7205	0.0999	3.6042	0	0.0231	0.2075	0.011	0.3291	5.331	0.1715	0	0.0744	0	6.1104	8.1358
GLIPR1	Glipr1	ENSG00000139278	73690	ENSMUSG00000056888	7.1443	7.9066	8.8761	0.1343	0.0824	0.029	0.6719	1.3	1.0313	0.8967	0.2571	0.4163	1.2146	0.7473	0.9364	0.9857	0.4393	1.0935	1.3607	1.3433	1.3359	0.1619	0.1404	0.4146	0.0642	1.5968	0.1284	0.2212	0.1447	0.1138	0.0694	0.1771	0.238	0.1497	0	0.2775	0.1638	0.801	0.1465	0.0196	0.1635	0.1246	0.4105	0.3117	0.1823
C2orf68	0610030E20Rik	ENSG00000168887	68364	ENSMUSG00000058706	7.2413	8.3336	3.0048	8.9187	10.5194	8.7863	7.0955	4.1222	6.1282	4.0548	6.4554	7.1152	4.7164	6.5459	5.0618	14.5071	12.9888	15.1754	11.0265	10.2415	14.6889	11.4936	0.2738	1.751	1.9991	9.3871	7.157	0.4304	10.6955	13.0225	4.5306	7.2027	7.4788	6.0733	0.164	3.6121	43.1725	5.4232	0.1033	22.22	17.5083	13.5863	0.6754	3.5798	9.4031
ZSCAN2	Zscan2	ENSG00000176371	22691	ENSMUSG00000038797	14.4752	12.6236	12.515	4.5497	4.7834	0.7003	1.0019	1.5779	1.82	1.3085	1.6482	1.5883	1.1738	1.3439	1.5802	6.7942	13.0638	15.1083	14.1547	13.7855	12.5811	2.1395	12.6315	0.3819	2.0596	123.67	6.7127	15.4378	2.5524	14.4001	7.2788	6.9057	7.1472	30.6705	8.5524	12.0954	0.2085	2.9264	14.9628	7.1569	0.2827	0.3383	0.3108	4.2399	0.0404
MTBP	Mtbp	ENSG00000172167	105837	ENSMUSG00000022369	5.8407	3.1203	6.4816	3.5366	2.5879	2.6717	18.082	14.3995	14.8926	14.6407	22.4545	19.3827	11.306	16.8553	15.7079	2.8987	2.6243	2.7669	2.4039	2.1199	2.8601	1.631	2.184	0.2722	0	0.033	0.0087	6.1991	0.0769	3.5586	1.6477	0.7537	4.1491	0.0188	8.373	2.2848	0	0.6635	0.0496	0.3664	0.0335	0.4247	0.0709	0.3155	0.0232
FBXO7	Fbxo7	ENSG00000100225	69754	ENSMUSG00000001786	9.9071	11.6589	10.2107	16.8332	13.1814	4.6619	5.6702	4.1437	5.0752	1.906	5.412	4.7639	4.5337	6.4242	4.6667	4.8506	12.4045	12.9008	14.2822	12.1776	13.0016	30.2483	15.4956	8.4325	34.8287	4.1321	16.2313	12.4512	24.6775	7.7057	12.6909	13.2584	13.6327	23.8734	30.5622	10.0078	28.1905	6.0849	0.2258	10.8511	12.9833	17.6403	15.0833	6.335	0.7236
SFTPB	Sftpb	ENSG00000168878	20388	ENSMUSG00000056370	0	0	0.0388	0.1413	0.0454	0.0514	0	0.0192	0	0	0	0	0.3437	0	0	0.0129	0.0167	0.0075	0	0	0.009	0.0072	0.669	0	0.052	15.7409	0	0	0	0	0	0	0	0	0	0	0	0	0	0	0	0	0	0	0.0149
NHLRC2	Nhlrc2	ENSG00000196865	66866	ENSMUSG00000025078	11.1303	9.0984	11.5805	6.5939	0.8456	5.0012	17.0436	14.205	14.293	25.5327	26.3641	25.309	26.5625	24.8108	18.3212	4.222	4.6403	4.0787	3.2584	3.4837	2.269	0.1698	0.077	0.2429	2.0417	0	0.2891	2.7745	2.2739	0.9354	0.628	1.0882	0.012	0.9236	0.3875	0.5196	4.6147	0.1101	0.2913	1.3462	25.4001	5.8235	2.3512	0.0576	0.2021
LRRC66	Lrrc66	ENSG00000188993	231296	ENSMUSG00000067206	0.088	0.0777	0.2997	0.0641	0.0141	0.0191	0	0.0134	0.0111	0	0	0	0	0	0.0338	0.0258	0.0389	0.0155	0.0615	0.1743	0.0442	0	0	0	0	0	0	0	0	0	0	0	0	0	0	0	0	0	0	0	0	0	0	0	1.5339
MYO9B	Myo9b	ENSG00000099331	17925	ENSMUSG00000004677	13.0205	12.382	13.1309	12.8866	4.7689	14.329	24.1642	24.6833	27.0874	43.5481	34.3596	43.8833	39.1531	37.8952	15.422	15.9085	16.0985	12.9084	11.5978	11.5067	5.559	0.6145	2.7076	0.2308	0.3743	69.6022	2.1314	0.1875	6.7672	2.3081	0.4587	0.8279	1.5863	20.4238	0.0163	2.6177	6.4748	0.1864	5.0597	6.2153	0.1192	1.1706	0.1549	2.3699	1.003
SGCB	Sgcb	ENSG00000163069	24051	ENSMUSG00000029156	7.3815	17.0559	19.2847	3.2098	2.7241	3.1214	2.5478	2.3288	2.8303	0.7135	0.9054	0.5718	2.125	1.3724	2.934	10.116	9.3877	1.4791	8.6003	9.011	9.3809	1.6855	0.6808	11.8046	32.0247	0	4.2988	2.5339	15.0766	6.7913	13.5798	0.984	4.342	12.9814	20.6157	10.6119	15.4106	20.4703	1.5395	16.7406	0.5183	13.3035	35.8448	0.1107	13.946
MMRN1	Mmrn1	ENSG00000138722	70945	ENSMUSG00000054641	0.0243	0.0487	0.0542	0	0	0	0	0.0075	0	0.0214	0	0.009	0	0	0	0.0177	0.0057	0.0113	0.0323	0.0092	0.0588	0	0	0	0	0	0	0	0	0	0	0	0	0	0	0	0	0	0	0	0	0	0	0	0
SMAD6	Smad6	ENSG00000137834	17130	ENSMUSG00000036867	3.3955	1.9599	2.5899	1.7993	1.8599	1.8317	4.8451	8.8581	9.027	6.6303	4.8913	3.3862	8.6863	5.0724	8.8979	2.419	2.1446	0.6788	3.2468	3.5328	4.2605	0	0	0.1678	0.0528	0	0	0	0	0	1.0076	0.2545	0.0195	1.1351	0	0	0.1157	0	0	0.0277	0	0.0179	0	0.0714	0
REPS2	Reps2	ENSG00000169891	194590	ENSMUSG00000040855	1.5406	1.4473	1.1608	0.1134	0.3303	0.3457	2.2632	1.4014	1.627	0.7011	0.577	0.7552	0.7273	0.2927	0.8641	0.7749	0.5784	0.616	0.3474	0.1309	0.2017	0.8979	2.3442	26.7973	34.3342	0.0218	0.6179	0	1.2314	0	0.0395	0.3274	1.1812	0.0206	0.0085	0	0	0.1643	0.3737	0.0095	0	0	0	0	0.0904
SNTB1	Sntb1	ENSG00000172164	20649	ENSMUSG00000060429	7.1016	6.9632	5.8517	0.077	0.0742	0.0484	4.543	2.4891	3.6705	3.3303	3.3409	1.4578	3.2864	4.8618	3.6621	4.9741	0.8058	4.4411	2.3609	2.0446	1.7588	0	0	0	0	0	3.6213	1.7353	1.9699	0	0	0	0.0056	0	0	0.9681	0.3686	0.0708	0.0628	2.7208	13.1085	0.0182	0.4956	1.9778	4.5083
CDC42BPG	Cdc42bpg	ENSG00000171219	240505	ENSMUSG00000024769	4.7004	5.565	0.6164	11.1856	14.3363	14.4374	10.8501	18.7092	17.9568	19.5363	17.6315	17.2913	11.8553	16.8764	15.3413	4.6799	4.6739	3.6221	3.6483	7.8959	4.8607	1.36	0.0191	0.6084	0	32.3468	0	1.7841	0.4171	5.1864	0.5009	0	0.0132	0	1.0095	0.1947	0	0	1.2529	1.4567	0	0	0.0322	2.801	0.0111
FAM190A	Fam190a	ENSG00000184305	232035	ENSMUSG00000039578	0.1888	0.189	0.1453	0	0.0163	0.011	0.5197	0.5522	0.4036	0.2379	0.1484	0.3462	0.2576	0.684	0.2673	0.0541	0.0247	0.0606	0.0737	0.0578	0.0169	0	0	0	0	0	0	0	0	0	0	0	0	0	0	0	0	0	0	0	0	0	0	0	0
SPATA18	Spata18	ENSG00000163071	73472	ENSMUSG00000029155	1.2777	0.8869	0.4389	3.4697	3.7502	3.557	0	0.0403	0.0191	0	0	0	0	0	0	0.6794	0.5998	0.7315	0.7439	1.949	1.6659	0	0	0	0	0.0621	0	0	0	0	5.5807	6.6757	3.6485	0	0.018	0.9537	0.0159	0.0282	3.8663	4.8713	0.0539	0	0	0	0
BHMT2	Bhmt2	ENSG00000132840	64918	ENSMUSG00000042118	0	0	0.0413	0.8859	0.7878	0.7982	1.4716	2.5739	1.851	3.318	1.2149	3.4074	3.2032	2.1121	2.3842	0.0172	0.0748	0.1131	0.6006	0.6501	0	0	0	0	0	0	0	0	0.0351	0	0	0	0.1244	0.03	0	0	0	0.0224	0	0.3538	0	0	0	0	0
ADRB1	Adrb1	ENSG00000043591	11554	ENSMUSG00000035283	0.3093	0.0408	0.2171	0	0.0155	0.0065	0.163	0.2451	0.1181	0.0986	0.0388	0.0427	0.0966	0.087	0	0.031	0.049	0.0297	0.0239	0.1061	0.024	0.6261	0.1076	0.1879	0	0.1062	0	0.0293	0	0.1227	3.8666	0.0946	0.0782	0.1221	0.0523	0.0069	0.0295	0.0247	0	0	0.0961	0	0.0831	0.0775	0
DET1	Det1	ENSG00000140543	76375	ENSMUSG00000030610	4.1297	3.3159	3.2726	1.6576	1.4314	1.3942	4.5578	5.5567	3.0802	2.0793	4.7582	5.342	5.5759	4.7554	5.1207	1.532	4.9623	5.0877	3.7977	3.5469	4.53	18.5165	32.0026	63.6143	0.8104	0.2273	7.5228	20.9818	0	15.4044	0.7815	0	0.1835	0	2.0174	0	0.0642	9.7359	0	23.8453	0.1014	4.8887	0.2672	0	0.0302
AAR2	Aar2	ENSG00000131043	68295	ENSMUSG00000027628	13.3962	4.491	13.3141	18.5837	20.9011	19.6751	17.1297	16.3026	6.5213	13.0228	11.1208	12.225	15.8552	11.4774	13.6881	20.0554	20.559	20.6887	24.7259	24.7521	19.7555	2.562	2.7562	8.5709	3.4185	0.4847	36.9729	3.8353	33.4173	31.2626	6.2527	40.5751	13.6681	18.6403	3.4272	41.5745	48.9602	9.0949	4.712	12.9853	0.2577	39.2562	2.1631	29.896	35.6763
C10orf118	A630007B06Rik	ENSG00000165813	213993	ENSMUSG00000035173	12.5939	11.6577	11.9421	3.4905	3.0503	2.8621	14.8244	7.8257	13.0483	4.6385	10.9587	11.207	10.0209	11.6421	9.3352	3.7299	3.9393	4.3327	4.0725	4.0596	0.6582	6.0086	0.0705	0.0203	16.8744	46.1228	4.8904	23.981	23.0956	16.7023	3.653	8.8406	4.0182	5.4411	0.2411	5.0563	2.891	13.9436	15.4242	4.1837	12.1906	9.0184	0.299	6.6574	6.5511
HAS2	Has2	ENSG00000170961	15117	ENSMUSG00000022367	0.7114	3.8923	3.6646	4.3989	2.9995	3.7008	2.2519	2.2605	3.1901	0.8862	0.7886	0.6268	3.2802	2.8263	3.512	3.0103	3.0982	2.7764	17.4788	19.5875	42.9517	6.8039	52.0117	2.0556	0.5694	0.3134	1.9465	58.8475	11.739	19.5693	25.5969	16.1703	0.3145	31.0709	2.4734	1.2087	0.0411	0.0896	1.0246	1.9522	0.2592	0.9007	0.2446	0.7094	10.3681
ZHX2	Zhx2	ENSG00000178764	387609	ENSMUSG00000071757	3.7457	3.8093	3.9738	0.4021	0.3035	0.2552	0.5443	0.16	0.5558	0.0809	0.0534	0.077	0.315	0.3224	0.2343	11.7912	12.3173	12.9003	7.2372	6.0332	3.0501	0.0346	0	0	0.0503	0.2209	3.0168	0.0668	0	0.0262	0.0143	4.7964	1.8148	1.3571	0.0997	3.7378	0.145	0.7668	14.6189	1.535	0.7087	8.6168	0.15	0.0838	0.4616
DLGAP4	Dlgap4	ENSG00000080845	228836	ENSMUSG00000061689	0.9978	3.9405	4.3319	4.5713	4.1638	4.0448	5.3835	1.999	8.041	1.986	1.9581	1.9809	2.6568	2.9009	2.5946	6.9716	6.9275	6.4119	9.0402	7.5589	6.1877	4.649	0.2436	0.2343	0.5905	21.6138	5.133	2.4557	4.9041	4.071	4.1879	13.0254	17.8479	2.4177	8.1472	1.9678	10.8622	2.6617	13.1392	6.4216	61.6455	5.9744	13.162	17.6788	7.975
GPHN	Gphn	ENSG00000171723	268566	ENSMUSG00000047454	3.9314	4.4138	4.913	4.6553	4.6161	4.6374	8.9194	8.5406	9.5454	4.5162	4.39	3.3567	4.1577	5.9542	2.0817	3.3019	3.0983	2.7601	2.6557	0.4264	1.8201	3.3735	19.0364	15.2581	35.0112	0.0343	1.2807	2.0472	6.2945	0.4569	1.9196	4.7446	1.0051	0.1014	9.9511	3.9546	13.1477	10.7607	0.3896	3.55	16.5779	9.6188	0.1954	9.5212	2.8846
SMAD3	Smad3	ENSG00000166949	17127	ENSMUSG00000032402	6.2326	6.999	7.8973	2.2763	2.5874	2.4725	9.5904	13.0211	14.1624	20.856	18.4958	3.0657	16.7415	15.3108	13.5343	4.2302	4.625	3.8101	7.1361	7.9005	9.5046	0	0.0112	0.2486	1.7412	0	3.0175	1.2871	1.059	0	3.5937	7.6547	2.7646	0.4622	3.9235	0.3335	0.1305	0.0221	0.236	1.1783	0	0.6628	0	5.8296	1.2034
NHS	Nhs	ENSG00000188158	195727	ENSMUSG00000059493	5.0707	4.7695	5.43	4.7113	4.538	4.1684	0.7737	0.8203	1.015	0.1306	0.072	0.085	0.1359	0.0892	0.0885	2.5139	2.6116	2.3101	2.1636	0.7126	2.3945	0.0364	0.316	0.1222	0.0665	2.6159	0.2572	2.6106	0.0106	0.0529	0	0.0299	1.5362	0.0164	0	0	0	3.6168	0.1416	2.1312	0.0355	0.0062	0	0.0574	2.5553
KDM6B	Kdm6b	ENSG00000132510	216850	ENSMUSG00000018476	2.8537	2.7179	4.315	14.053	16.9244	14.7673	5.9052	7.4068	18.7374	3.9892	3.984	1.7485	7.5629	12.7819	6.1197	2.3861	2.9406	2.3131	3.1931	3.1942	7.2699	0.0905	0.3107	0.0617	8.8358	15.1591	0	0	0.2908	0	2.8746	0.2986	0	0	0	0.0094	0.4007	0	2.556	0.0506	0.1824	0.0434	0.0993	0	0.055
DERL1	Derl1	ENSG00000136986	67819	ENSMUSG00000022365	11.4953	10.9156	10.9039	15.3762	15.4207	18.8175	27.0668	32.1924	24.5375	29.9397	24.8791	25.4701	31.2924	12.2562	34.1142	10.7519	7.9906	9.7037	1.656	9.1915	10.7592	7.0192	14.9561	18.0966	15.7603	46.6869	18.9376	23.5878	12.3622	12.3931	18.73	21.7068	17.7335	12.4336	24.8481	5.0741	19.2075	9.8561	31.8726	9.4112	0.4066	4.9345	32.4005	5.2061	19.3797
SYN3	Syn3	ENSG00000185666	27204	ENSMUSG00000059602	5.244	6.685	5.2432	1.2553	1.2696	1.6838	0.5657	0.2522	0.4137	0.1964	0.0265	0.1531	0.1345	0.0878	0.2241	3.9802	4.2335	3.7146	11.2802	7.7968	11.5136	0.4609	0	0	0	0	1.6728	6.0764	1.1585	2.452	1.2788	0.0395	0.8528	0	8.2124	6.3799	3.8668	2.4541	21.3167	8.3058	37.2188	7.8204	11.0982	13.079	6.2823
AEN	Aen	ENSG00000181026	68048	ENSMUSG00000030609	39.1174	45.0172	38.367	77.8609	79.7307	111.043	28.8815	28.6283	27.8483	31.122	32.9825	27.3208	16.383	34.5584	33.1036	41.9964	38.7712	37.5	17.585	55.2844	45.3471	36.5236	42.4678	74.6875	25.0135	95.589	47.7899	73.9569	21.0944	74.2216	77.2821	58.2811	52.5892	79.9756	40.7573	110.888	84.8861	35.3955	76.1826	76.9998	94.5885	48.4535	169.059	66.8286	37.8205
WDR73	Wdr73	ENSG00000177082	71968	ENSMUSG00000025722	4.5431	6.3573	4.718	6.5978	6.3552	7.8398	20.1792	19.0515	16.0206	19.0995	7.2724	22.6549	24.5962	19.2453	21.4333	3.7151	3.5573	3.5728	4.5945	4.9579	3.3601	10.043	2.7928	38.2055	0.395	7.8367	20.6338	7.6657	9.6033	4.0635	8.7294	3.5746	14.1578	4.1682	29.0771	23.9265	53.797	6.2944	7.0355	30.8098	89.6178	5.7408	98.4424	0.533	5.1084
JMY	Jmy	ENSG00000152409	57748	ENSMUSG00000021690	12.5504	12.2172	12.236	8.782	10.4514	9.9342	12.8789	7.7893	11.2914	5.8326	6.0489	6.8482	3.0837	10.1876	8.4603	3.4016	3.9139	3.8764	3.3242	3.4175	2.3619	13.081	46.7817	30.3912	26.9589	8.8211	3.9172	3.1281	13.3226	17.2608	9.4722	3.1749	11.7846	0.0787	2.7337	4.0439	18.9475	1.2254	10.3966	0.321	0.0448	2.9756	0.2851	22.1354	5.938
ZFP36L1	Zfp36l1	ENSG00000185650	12192	ENSMUSG00000021127	31.8036	23.5398	30.866	19.0644	27.7324	23.4949	35.487	16.1251	31.9433	1.218	7.2558	8.735	23.5767	36.5255	21.8178	26.3336	26.7154	25.9953	20.7899	20.758	19.9181	8.8738	23.4042	31.7728	1.4145	17.2746	39.386	55.1331	55.5574	66.6442	42.0533	11.2399	4.565	19.1702	10.834	10.3518	28.8139	16.6489	39.0003	12.808	5.4782	13.0374	0.6112	29.1398	19.1232
ATOH8	Atoh8	ENSG00000168874	71093	ENSMUSG00000037621	0.0695	0.0685	0.0835	0.2133	0.4884	0.3846	0	0.1056	0.0652	0.099	0.0399	0.0192	0.683	0.4674	0.6305	0.1503	0.1119	0.1335	0.092	0.1437	0.116	0	0	0	0	0	0	0	0	0	0	0	0	0	0	0	0	0	0	0	0	0.3125	0	0	0
USP46	Usp46	ENSG00000109189	69727	ENSMUSG00000054814	18.7367	16.9171	16.1764	6.0475	7.3952	6.4317	19.6788	25.0062	22.2018	6.9648	21.7208	20.0571	21.8102	23.0718	18.3025	16.2716	16.6876	19.7615	13.0789	13.2506	13.4642	0.9063	0.5432	13.6987	6.3067	0.1072	43.8651	14.0926	18.5461	33.2929	3.0789	5.3609	8.9513	1.5581	0.9611	3.8914	3.5773	22.6962	23.792	7.9838	0.4067	26.0254	10.7227	5.5864	34.416
HOMER1	Homer1	ENSG00000152413	26556	ENSMUSG00000007617	29.1909	30.4934	28.0509	9.8681	8.6737	6.9319	12.6907	11.7487	4.4226	10.8142	10.3108	9.9826	8.2758	9.1707	8.0049	12.0398	11.4972	15.1042	10.4836	11.1424	8.6872	26.6022	27.3265	80.8023	11.4361	0.3744	20.6846	26.7694	48.0485	43.8837	27.8767	71.7234	56.6457	50.3792	33.7174	45.1293	82.819	42.0401	69.5816	23.5747	148.784	24.1683	60.685	32.3588	64.9085
HUS1B	Hus1b	ENSG00000188996	210554	ENSMUSG00000076430	1.3316	2.5084	0.5036	1.3745	1.8106	0.8858	4.4357	5.4565	3.4083	1.6095	1.1727	1.3542	1.006	0.8337	0.079	0.1934	0.1807	0.1607	1.1832	1.0485	0.5944	0	0	0	0	0	24.3562	4.3023	11.2569	0	0	0	0	0	0	0.8005	0	0	0	0.3663	0.3301	16.3675	1.225	0	0
ST3GAL5	St3gal5	ENSG00000115525	20454	ENSMUSG00000056091	1.0198	0.8503	1.047	0.1415	0.2923	0.0942	4.5636	1.8309	5.7538	4.0979	3.9701	5.0969	3.6609	4.0105	3.1005	0.7575	0.8787	0.8729	0.6955	0.9124	0.9391	0	0	0	0	0	0.6707	0	0	4.2375	0	0	1.2211	0.053	0.0708	4.6882	0	0	0	0.0214	0	0	0.0419	0.1154	0
ACTN1	Actn1	ENSG00000072110	109711	ENSMUSG00000015143	44.5079	49.1374	53.1598	18.1563	15.7102	19.6816	92.5041	62.4949	107.206	54.8061	59.6979	75.271	100.999	119.714	27.6619	33.9053	41.0951	39.8887	48.7189	47.5539	29.3609	7.2396	2.7771	0.2176	12.4159	0.4849	18.7648	18.1214	28.1686	1.9304	13.1136	12.3836	54.5246	56.9242	25.01	11.1464	51.4746	56.1879	89.6878	47.1356	97.3238	43.7675	39.7432	112.486	35.3357
MYL9	Myl9	ENSG00000101335	98932	ENSMUSG00000067818	53.0807	53.9243	79.1017	11.3524	8.484	11.8821	8.4687	5.0986	10.4697	2.0579	1.7853	2.1627	5.8549	4.1333	3.7383	25.226	33.1546	29.1483	54.0378	52.4508	22.8375	0	0	0	0	0	1.1541	5.7697	0	0.2229	0.0604	0.6861	1.634	1.2594	0.7566	8.5995	0.3375	0.8373	1.9309	0.3048	4.3414	2.2276	0.9882	3.6545	1.9393
EHD1	Ehd1	ENSG00000110047	13660	ENSMUSG00000024772	5.0654	4.6287	6.4061	9.774	8.2281	12.2441	47.3782	47.6614	61.4358	37.621	39.2399	34.2817	58.9006	9.0863	45.6477	8.0864	9.6888	8.7816	12.1324	9.8507	6.8834	1.6258	0.2257	4.6583	0.1881	1.5286	0.0115	1.8708	2.3778	1.1465	7.6822	2.4148	0.3541	0.2209	2.0162	0.0879	0.1276	0	2.7553	0.1385	2.2669	0.1529	0.1294	0.3095	1.8081
WDR67	Wdr67	ENSG00000156787	210544	ENSMUSG00000022364	5.9486	4.7749	7.4452	3.9289	1.5487	3.7686	4.2637	8.8248	11.2159	9.8646	9.622	8.9186	7.7751	10.6905	7.0506	4.6128	5.7283	5.1445	4.1216	3.8464	5.0511	0.5125	0.0156	0	0.7749	0.1082	12.5052	3.5569	2.4289	9.3402	6.9432	1.0731	4.359	0.4874	7.5916	9.4042	0.0348	1.3101	2.8503	8.6786	0.1935	13.0906	3.3655	0.0152	4.9499
TIMP3	Timp3	ENSG00000100234	21859	ENSMUSG00000020044	3.6288	4.0838	3.8055	4.8114	6.6229	6.3539	41.1468	25.9059	38.5564	2.3446	2.6583	2.0995	9.4216	2.9775	9.4491	1.8061	1.4794	1.0731	5.4712	5.9024	3.2911	0.3559	0	0.2974	0.0517	0	3.4372	1.8503	0.099	8.8308	2.4268	2.3432	0.4077	0.0482	0	6.3215	0	5.1948	0.1612	7.3602	10.7109	0	16.8579	14.8252	2.0943
PHKG1	Phkg1	ENSG00000164776	18682	ENSMUSG00000025537	0.0563	0.7049	0.4846	0.3902	0.6918	0.6779	0.7625	2.6316	2.1258	3.2204	2.9903	3.3923	1.5654	1.4004	1.3411	0.0697	0.0745	0.0488	0.1329	0.1673	0.0261	0	0	0	0	0	0	0	0	0	0.5288	0	0	0	0.0648	0	0.458	0	0	0	0	0	0	0	0
ATG2A	Atg2a	ENSG00000110046	329015	ENSMUSG00000024773	2.6832	3.305	3.7431	4.2932	7.8433	7.034	9.512	11.2095	15.8348	7.4509	6.3291	9.5216	2.5124	14.8472	13.6962	6.5083	5.6451	2.6126	4.6073	4.5741	2.8273	2.2569	0.7452	20.7139	0	0.5289	0.3222	3.0202	0.0257	3.5274	0.3423	2.2599	1.3254	1.4355	0.1591	0.3733	4.7138	0.033	13.5531	2.1665	0.11	0	0.0303	16.9652	0.0336
RAI2	Rai2	ENSG00000131831	24004	ENSMUSG00000043518	0.0469	0	0.1585	0.1257	0.3928	0.228	0	0.0811	0.1533	0.0912	0.0186	0	0.0932	0	0	0.6173	0.5126	0.5246	0.251	0.3021	0.0581	0.3146	1.239	0.0756	0	0	0	6.3682	0	0.0455	4.3136	0	0.1579	0	0	0.4585	0.114	6.7639	0.096	8.3977	71.3605	0.0501	0	0	0.3212
TMEM88	Tmem88	ENSG00000167874	67020	ENSMUSG00000045377	4.8985	4.2334	4.7054	1.0298	1.2717	0.6524	1.1617	3.5633	2.784	0.4228	0.8485	0.5265	0.2142	1.0069	1.2096	0.9904	1.036	1.2248	5.1783	7.3998	23.7294	0	0	0	0	0	0	0	0	0	0	0	0	0	0	0	0	0	0	0	0	0	0	0	2.4747
LHX2	Lhx2	ENSG00000106689	16870	ENSMUSG00000000247	0.6621	0.595	0.1337	0.1985	0.2187	0.1955	0.1823	0.3389	0.2996	0.3456	0.2746	0.2935	0.221	0.4485	0.1235	0.0826	0.0435	0.0249	0.0641	0.0777	0.0712	0	0	0	0	0.1188	0	0.0366	0	0	0.5307	0.0403	0	0	0	0	0	0	0	0	0	0	0	0	0.0077
FOXQ1	Foxq1	ENSG00000164379	15220	ENSMUSG00000038415	0.2087	0.3449	0.3748	0.0499	0.0194	0.0094	0.1448	0.2056	0.0335	0.1265	0.082	0.091	0.0655	0	0	0.14	0.2103	0.202	2.4092	2.2678	3.1543	0	0	0	0	0.1246	0	0.0115	0.7615	0	0.1031	0	0	0	0	0	0	0	0	0	0.0547	5.7956	0.3124	0	0
TGIF2-C20ORF24	1110008F13Rik	ENSG00000259399	67388	ENSMUSG00000027637	1.0343	1.0022	0.2853	0.4458	0.1562	0.1307	34.5625	39.308	30.4564	27.6447	28.9863	29.5361	37.9819	30.2502	39.5798	0.292	0.3874	0.4038	0.2555	0.1637	0.2008	0.187	0	0	0	0	0	0	0	0	0.1575	0	1.376	0	0	0.733	0	0	1.487	0	0	0	0	0	0.4668
RASL11B	Rasl11b	ENSG00000128045	68939	ENSMUSG00000049907	24.5067	18.6487	24.4288	0.787	0.4778	0.4559	4.034	4.0588	1.3441	2.0538	1.9791	2.3585	2.1947	0.8038	1.0494	32.5671	43.9733	45.4418	16.6993	19.33	25.4189	0.0822	0	0.0776	5.748	0	4.6629	0.1611	21.6119	2.513	3.7144	22.7623	48.0148	147.261	9.248	12.8337	21.4142	3.9662	0.042	1.9995	0.2599	93.7179	5.2894	6.3485	6.7036
ISG20	Isg20	ENSG00000172183	57444	ENSMUSG00000039236	1.1049	0.641	1.1947	1.7488	1.4615	1.3289	1.5539	0.9241	1.2023	0.9123	0.8919	1.6919	0.93	1.2767	1.1555	0.2103	0.2231	0.2559	0.2238	0.2636	0.1463	0	0.0247	0.0597	0	0	0	0	0	0	0.0187	0.4998	3.319	0.0125	0.0224	0.3708	0.0697	6.2189	2.5399	0.0161	0.1643	0.24	0	0.5677	0.2861
PAPD4	Papd4	ENSG00000164329	100715	ENSMUSG00000042167	13.5683	8.2891	13.8136	13.868	10.3883	5.9176	31.6232	2.8135	20.4322	16.0912	18.1947	22.0702	16.6808	28.0396	18.9133	4.2763	10.8	8.6945	9.0299	11.8289	12.0937	1.9418	4.0368	0.188	7.5297	7.0083	0.5642	4.5209	6.925	6.3372	15.4636	7.0986	1.8847	5.4261	1.6632	5.0755	0.1315	6.7559	3.1868	4.2651	0.1197	2.6389	0.0364	1.6779	10.1242
LARGE	Large	ENSG00000133424	16795	ENSMUSG00000004383	14.5667	7.7233	23.3427	3.2819	3.9225	4.464	8.1143	7.8241	8.0166	7.9301	8.9382	12.5933	11.8752	12.4058	11.7159	21.805	20.9329	17.1257	11.5244	13.5731	10.2737	1.4553	0.1867	11.4915	0.0406	0.0859	14.0745	9.0839	12.6352	8.9665	12.4295	5.5989	26.7906	0.4141	0.6185	23.0509	8.0966	4.3154	11.7413	2.8953	0.0563	5.3014	0.0236	25.6075	7.1954
AAGAB	Aagab	ENSG00000103591	66939	ENSMUSG00000037257	21.0341	26.0838	23.8598	21.1668	20.3527	8.7623	25.0863	10.6007	25.7051	30.5282	31.788	37.0284	24.7368	23.4166	23.9671	27.7067	27.0323	27.3022	24.1293	23.7963	19.7347	0.9431	1.3635	0	4.1782	0	2.3975	7.404	7.2181	10.4425	3.8617	4.1368	16.9653	41.6389	4.9649	0.179	29.4381	5.1064	8.6493	8.5988	0.2685	10.437	0.7679	4.7806	3.9126
FOXF2	Foxf2	ENSG00000137273	14238	ENSMUSG00000038402	0.1069	0	0.1496	0.1857	0.2029	0.2194	0.4277	0.0466	0.1264	0.0425	0	0.0441	0.127	0.0738	0.0574	0.0144	0	0	0.0658	0.1508	0.092	0	0	0	0	0	0	0	0	0	0	0	0	0	0	0	0	0	0	0	0	0	0	0	0
TDRD1	Tdrd1	ENSG00000095627	83561	ENSMUSG00000025081	0.2652	0.4577	0.3598	0.083	0.0653	0.0761	0.0539	0.1109	0.1367	0.0182	0.0428	0.0776	0	0	0.0237	0.2176	0.1074	0.181	0.3021	0.1745	0.0087	0	0	0	0	0.0301	0.0283	2.0285	0.0192	0	0	0	3.2392	0	9.0595	0	0	1.933	0	0	0.0635	0.0124	0	0.0208	0
FOXC1	Foxc1	ENSG00000054598	17300	ENSMUSG00000050295	0.0938	0.2352	0.077	10.0218	11.788	10.1743	0.7624	0.8357	0.8531	0.2875	0.4581	0.2055	1.0291	0.9566	0.8598	0.1021	0.0674	0.0668	0.5695	0.6459	1.2913	0	0	0	0	0.0723	0	1.9619	0	0.0346	0.0208	0	0.0234	2.6999	0	0	0	0	0	0	0.0895	0	0	3.0006	0
GMDS	Gmds	ENSG00000112699	218138	ENSMUSG00000038372	6.0965	5.0618	5.3623	4.7376	1.928	5.0505	0.913	2.4926	2.7441	1.461	1.8273	1.6719	1.5472	1.2944	1.2849	13.1103	12.2648	12.0719	8.1612	5.9065	7.3359	0.7529	0.3079	0	0.0081	0.0548	3.1673	11.7989	5.4902	2.6948	4.6606	0.68	0.2656	9.9501	1.6706	9.3042	0.0594	3.2198	9.2497	1.359	0.0711	10.4568	0.3202	4.4494	0.2447
[truncated: 14,342 more rows]
[truncated: 13 more columns]
