# Supplementary material for: Resetting Transcription Factor Control Circuitry toward Ground-State Pluripotency in Human
Source: Cell. 2014 Sep 11;158(6):1254–69. doi: 10.1016/j.cell.2014.08.029 (PMC4162745; doi:10.1016/j.cell.2014.08.029)
Supplement: Table S4. Affymetrix Human Gene 1.0 ST Data for the Cells Profiled in this Study, Conventional PSC, and NHSM Cultures from Gafni et al. (2013), Related to Figure 5 [file mmc4.xlsx]

## Sheet: Affymetrix_Human_Gene_10_ST_RMA
Cluster ID	Gene Symbol	Ensembl Gene ID	Ensembl Transcript ID	Transcript Type	H9_1	H9_2	H9_3	H9_reset_1	H9_reset_2	H9_reset_3	Ad_iPS1_1	Ad_iPS1_2	Ad_iPS1_3	Ad_iPS1_reset_1	Ad_iPS1_reset_2	Ad_iPS1_reset_3	F_iPS2b_1	F_iPS2b_2	F_iPS2b_3	F_iPS2b_reset_1	F_iPS2b_reset_2	F_iPS2b_reset_3	H9_c8_1	H9_c8_2	H9_c8_3	H9_c8_reset_1	H9_c8_reset_2	H9_c8_reset_3	Naive_WIBR3_hESC_1	Naive_C2_hiPSC	Naive_Wis1_hESC	Naive_H1_hESC	Primed_WIBR3_hESC	Naive_C1_hiPSC	Re-Primed_WIBR3_hESC	Naive_WIBR3_hESC_2	Naive_BGO1_hESC	Naive_WIS2_hESC	Naive_H9_hESC	Primed_H9_hESC
																													GSM1139484_JN43	GSM1139485_JN44	GSM1139486_JN45	GSM1139487_JN49	GSM1139488_JN52	GSM1139489_JN53	GSM1139490_JN54	GSM1139491_JN55	GSM1139492_JN56	GSM1139493_JN57	GSM1139494_JN58	GSM1139495_JN60
7892501	RPL17	ENSG00000265681	ENST00000418495	protein_coding	6.88421	5.93783	6.49073	6.32054	6.27032	5.7663	6.59387	5.95917	6.66244	5.88024	5.39465	5.77981	5.59746	6.23823	5.58967	6.38124	6.32132	5.71618	6.05634	5.00396	6.21401	5.20197	6.38598	6.40502	5.61735	5.38223	5.60807	4.04773	4.93912	5.26485	4.08982	5.98848	4.82166	5.80584	5.63848	6.05704
7892508	RNPS1	ENSG00000205937	ENST00000565243	retained_intron	8.43364	8.55539	8.71086	8.41579	8.66579	8.97714	9.65676	9.41001	9.14694	8.96051	8.76904	8.88749	9.46331	9.58666	9.47275	8.70886	9.0189	8.71474	8.20456	8.5832	8.59285	8.4735	8.74185	8.49404	6.49653	5.91538	5.80796	7.51606	7.34613	7.23181	7.65424	6.20908	7.46394	7.35738	7.60957	8.09802
7892509	HSP90AB1	ENSG00000096384	ENST00000371554	protein_coding	12.7288	12.6073	12.6053	12.4807	12.4834	12.5103	12.8569	12.8124	12.8126	12.6909	12.5993	12.6936	12.7252	12.731	12.7147	12.5545	12.4129	12.3761	12.6668	12.6622	12.5445	12.578	12.6494	12.6083	12.5779	12.6566	12.6933	12.8029	12.7647	12.7314	12.1818	12.6416	12.5853	12.8648	12.7338	12.8453
7892512	JTB	ENSG00000143543	ENST00000471173	processed_transcript	7.61617	7.6032	7.67758	7.40865	7.26732	7.51604	7.81827	8.1476	8.02054	7.72737	7.6157	7.8843	8.00415	8.02555	8.07494	7.24429	7.71582	7.7461	8.11052	7.76311	7.70862	7.48074	7.56367	7.69941	7.88332	6.89851	7.62869	8.13694	8.17952	7.56904	8.51079	7.05804	7.75552	7.17465	7.21007	8.1828
7892514	CANX	ENSG00000127022	ENST00000452673	protein_coding	12.1466	11.7367	11.9205	12.0904	12.08	12.187	11.9446	11.9481	11.8808	12.054	12.0514	11.9582	11.6565	11.7607	11.6896	11.9609	11.8196	11.7045	11.4206	11.2229	11.2397	11.9788	12.3425	12.3223	11.4114	11.5606	11.4352	11.3878	11.6995	11.7533	11.3835	11.8435	11.4865	11.9192	12.0009	11.7394
7892519	RPL18	ENSG00000063177	ENST00000550671	retained_intron	5.5776	5.82311	5.69098	6.09252	5.52014	5.8529	6.0336	5.97412	5.67355	5.75825	6.10395	6.0679	5.81297	5.94627	5.88927	5.83842	6.02617	6.30487	5.87082	5.72241	5.85914	5.93615	6.07055	5.8128	5.95446	5.19599	5.53365	5.44059	6.54948	5.76615	5.7583	5.98485	5.89486	5.78291	5.69477	5.82439
7892520	RPS13	ENSG00000110700	ENST00000528074	retained_intron	9.76488	9.67842	9.85572	10.3681	10.2363	10.3114	10.2287	10.4035	10.3781	10.6102	10.5855	10.6107	10.2735	10.2869	10.221	10.5385	10.3813	10.4466	10.1031	9.94258	10.1599	10.3886	10.356	10.3114	9.37751	9.38405	9.27446	9.61619	10.1875	10.0016	10.386	9.59679	10.1151	9.68057	9.92853	10.1347
7892521	JTB	ENSG00000143543	ENST00000368589	protein_coding	7.98968	7.79284	7.762	8.09042	8.20063	8.48736	8.33319	8.08974	8.63837	8.66337	8.72812	8.73726	8.26422	8.51417	8.0234	8.36687	8.52495	8.04736	8.28644	8.41445	8.26813	8.3713	8.47937	8.09993	8.16465	8.15346	7.61943	8.44022	7.34832	8.22587	8.09465	7.29973	8.04689	7.87296	8.07293	8.15927
7892524	HNRNPM	ENSG00000099783	ENST00000593293	retained_intron	7.27768	7.08798	7.47143	7.28181	7.26854	7.06512	7.47689	7.61427	7.35357	7.26355	6.94711	7.4531	7.28469	7.42969	7.5341	7.17017	7.07367	7.46587	7.08349	6.50983	7.01575	6.97865	7.0277	6.53261	5.83696	5.28334	5.83623	6.67446	6.85608	6.10661	7.13592	6.21522	5.76954	5.79162	5.57827	6.95114
7892527	NPM1	ENSG00000181163	ENST00000519955	retained_intron	11.182	11.1783	11.1624	11.2548	11.3101	11.4587	11.421	11.3295	11.5039	11.5262	11.2856	11.4355	11.582	11.3302	11.5306	11.4832	11.4698	11.3702	11.2909	11.0164	11.2215	11.3989	11.5093	11.2649	10.7433	11.0043	10.1609	11.242	11.1787	10.878	11.2752	11.3734	11.8961	11.1038	11.1526	11.2504
7892530	NPM1	ENSG00000181163	ENST00000524204	retained_intron	10.6901	10.5221	10.7318	10.3969	10.2667	10.3886	10.8194	10.7511	10.8151	10.4024	10.1483	10.4191	10.7286	10.6114	10.6118	10.4173	10.5319	10.2329	10.4154	10.0192	10.3742	10.1002	10.5346	10.289	9.82901	9.92883	10.3035	9.81028	10.6066	10.3436	9.53297	10.0798	10.1731	10.8979	10.655	11.137
7892532	CTDNEP1	ENSG00000175826	ENST00000575783	protein_coding	5.76358	5.0477	5.58625	5.13374	4.98602	5.14141	5.81613	5.75405	5.6484	5.09713	4.81111	5.19712	5.39318	5.89444	5.66564	4.65584	5.44574	5.48596	5.29257	4.97215	5.45757	4.55257	4.87375	4.98855	4.67851	4.74955	4.85076	5.48646	5.83271	5.29137	4.99028	4.97672	4.71379	5.31933	4.3909	4.87022
7892534	U1	ENSG00000200731	ENST00000363861	snRNA	6.73648	6.8298	6.43593	5.49326	6.32337	6.2241	7.29046	7.62437	7.51991	7.5478	7.53922	7.05111	7.25136	7.23647	6.88536	7.27491	7.04288	6.69331	6.67239	7.25426	7.36144	7.10745	6.82026	6.77217	6.68525	6.22433	5.8768	6.65026	5.9593	6.96462	7.14754	6.62258	6.7054	6.92416	7.15206	6.69174
7892537	SMNDC1	ENSG00000119953	ENST00000471297	processed_transcript	4.71319	4.24316	5.18447	4.25048	4.12202	5.09101	4.41853	4.24426	4.61022	5.03928	5.15859	5.29393	5.10171	4.49624	4.57868	5.32999	5.34061	5.2212	3.77755	5.42289	4.69132	5.16127	4.66587	4.34997	4.14637	3.91951	4.28747	4.4194	4.10206	4.89832	5.1592	3.88943	4.65491	5.01662	4.6425	3.44659
7892538	CTDNEP1	ENSG00000175826	ENST00000570484	retained_intron	6.45437	5.97339	6.58161	5.78864	6.0522	5.86209	7.24233	7.07297	7.36729	6.97803	6.14568	6.37286	6.81856	6.89034	6.41903	6.76876	6.88692	5.99894	6.1546	6.15054	6.3381	5.79996	6.60368	6.17613	4.98661	5.88833	5.51571	5.69938	6.28038	4.772	6.17576	5.81572	6.27544	5.92975	5.44396	6.44382
7892541	RPL27	ENSG00000131469	ENST00000590864	protein_coding	11.4295	11.2357	11.1415	11.6342	11.3544	11.4084	11.5001	11.497	11.4351	11.4761	11.0256	11.3946	11.1971	10.9758	11.385	11.6817	11.3627	11.1913	11.122	10.8091	11.0882	11.2874	11.6604	11.9325	10.9355	10.686	11.0016	9.76973	10.8203	10.7478	10.2051	10.7951	10.7844	11.1268	11.2893	10.8639
7892542	PRPF8	ENSG00000174231	ENST00000571346	retained_intron	11.1238	11.0484	11.0069	10.8677	11.0138	10.8869	11.0204	11.2905	11.0013	11.1512	11.463	10.8684	11.1101	11.3653	11.1689	11.287	11.3932	11.099	11.2365	11.3084	11.3139	11.3622	11.3043	11.23	12.0038	11.9683	11.7813	11.584	11.4726	11.6647	11.2697	11.4206	11.5833	11.1692	11.2347	10.9701
7892544	SART1	ENSG00000175467	ENST00000530251	nonsense_mediated_decay	6.41215	6.48386	6.73546	6.61093	6.18325	6.58306	6.6249	6.01006	6.17604	6.87911	6.81262	5.97405	5.95495	6.32501	5.98926	6.20502	6.97741	6.70591	6.27717	6.11051	6.5673	6.22502	6.48381	6.5095	5.75648	6.10858	5.59612	5.77678	4.81972	4.8	6.16962	6.06906	5.98456	6.06698	6.60132	6.39838
7892548	JTB	ENSG00000143543	ENST00000471173	processed_transcript	7.3624	7.66051	7.48823	7.36396	7.30149	7.85429	7.72364	7.86757	8.17607	8.06104	8.10268	7.73439	7.90309	8.00577	7.66519	7.41327	8.06992	7.87947	7.95318	7.89669	7.60466	7.67671	7.62301	7.24242	7.57523	7.90421	7.37502	7.95063	7.61656	7.37358	7.65171	7.31116	7.66575	7.2901	6.92544	7.992
7892549	SMNDC1	ENSG00000119953	ENST00000369603	protein_coding	8.01623	7.91455	7.97827	7.7383	7.82523	8.10592	7.64652	7.74651	7.44323	7.49739	6.94681	7.69157	7.72523	7.7666	7.79766	7.5135	6.98799	7.68619	7.3737	7.51637	7.4245	7.03794	7.53472	6.86463	7.87348	8.11955	7.8097	7.58125	7.1241	7.7731	6.78852	8.25093	7.27209	7.78791	7.85373	7.67744
7892555	TARDBP	ENSG00000120948	ENST00000480464	processed_transcript	8.29923	8.08387	8.22456	7.03091	7.27339	6.8344	7.84231	8.16176	8.2563	7.20189	6.91937	7.36765	7.6889	8.06926	7.80645	7.12575	6.61602	6.63925	7.70538	7.18809	7.95379	7.08914	6.80753	7.05044	7.0256	7.01495	6.99571	7.9903	7.35873	7.61435	8.61602	7.54833	6.97925	7.69497	7.77848	8.84106
7892556	HNRNPA1	ENSG00000135486	ENST00000551679	retained_intron	13.147	13.2092	13.1705	13.0593	13.1412	13.2153	13.1624	13.1558	13.1029	13.1136	13.1098	13.0854	13.2853	13.3122	13.2371	12.9951	13.0706	13.0788	13.256	13.2761	13.292	13.1386	13.0417	13.007	13.3754	13.3478	13.3611	13.4456	13.3632	13.3882	13.358	13.2571	13.2057	13.372	13.1915	13.5918
7892559	AC005253.4	ENSG00000268983	ENST00000593791	antisense	8.0203	7.89565	7.87087	8.00815	7.97587	8.0138	7.69149	7.75192	7.92905	7.60206	7.95184	7.82346	8.02722	8.15559	7.83313	7.80427	8.05124	8.17555	7.99073	8.10687	8.15543	7.99099	7.99252	8.38894	7.84051	7.62342	7.74652	7.43655	6.84891	7.71762	7.60005	7.74935	7.41245	7.57778	8.05306	7.33694
7892561	ATP6V0E1P2	ENSG00000223513	ENST00000441771	processed_pseudogene	11.6014	11.5781	11.63	12.0357	11.9657	11.9443	11.1356	11.7132	11.2936	11.6956	12.1598	11.9766	11.3033	11.6958	11.1959	11.6896	11.995	12.0991	10.6504	11.0533	10.6432	11.7992	11.9104	12.085	11.477	11.5324	11.6608	11.1646	11.0762	11.793	11.4534	11.5697	11.1721	11.5079	11.6228	11.0684
7892562	SART3	ENSG00000075856	ENST00000548119	retained_intron	9.20088	9.02596	9.04484	9.0226	8.93289	8.98542	9.18804	9.05203	9.39951	8.86922	8.60756	9.08307	8.96026	9.23944	9.27518	8.99697	8.94765	9.15178	8.86188	8.81938	8.91438	8.49683	8.83293	8.47718	9.57098	9.649	9.47485	9.83134	9.41729	9.36337	9.4757	9.53899	9.4503	9.26202	9.31197	9.09531
7892564	OAZ1	ENSG00000104904	ENST00000322297	protein_coding	12.7372	12.855	12.6571	12.8102	12.8961	12.8402	12.8704	12.7887	12.7616	12.9034	12.8863	12.7296	12.8511	12.8183	12.8333	12.8893	12.981	12.7695	12.7256	12.6967	12.6056	12.9718	12.9767	13.0631	12.4226	11.9562	12.2994	12.3215	12.0974	12.4554	11.1746	12.2632	12.0963	12.2547	12.4128	12.2808
7892565	USP22	ENSG00000124422	ENST00000537526	protein_coding	8.38401	8.19576	8.2343	7.28794	7.42088	7.37139	7.89765	7.40107	7.88582	7.21562	7.07628	6.8431	7.4145	7.58151	7.79736	6.82996	7.31435	7.24052	7.91699	7.84641	7.6928	6.29427	6.9366	6.85709	8.46594	8.03711	7.92922	7.62251	8.06747	8.10102	8.28493	7.99977	7.43236	7.79146	7.31498	7.39339
7892566	KAT7	ENSG00000136504	ENST00000513075	retained_intron	5.73648	4.57152	4.82615	4.42959	4.19155	3.99182	5.18582	5.25137	5.60597	4.67014	5.46044	4.83041	5.32077	5.417	4.98916	5.08349	5.13948	4.39077	4.71122	5.51125	5.01307	3.9104	4.02446	4.14724	3.35684	3.88176	3.33002	3.34759	5.5333	4.41357	4.42613	4.49811	4.81392	4.68591	5.06828	5.40219
7892567	C22orf28	ENSG00000100220	ENST00000463455	retained_intron	6.75213	6.18451	6.34233	6.08473	6.25537	5.54257	7.28196	7.03009	7.27297	6.46154	7.14048	6.96152	7.2083	6.50234	6.64428	6.49663	6.67028	6.2316	7.24306	6.35714	6.56777	6.08668	5.35726	6.32358	6.41821	6.27103	5.62561	6.68818	7.42284	6.65457	7.26131	6.73063	6.41542	6.78726	7.10021	7.21912
7892568	HNRNPD	ENSG00000138668	ENST00000541060	protein_coding	12.439	12.3755	12.4683	12.1807	12.272	12.329	12.5268	12.5571	12.4031	12.3189	12.4061	12.314	12.5708	12.6841	12.5291	12.2011	12.2164	12.0062	12.5519	12.5766	12.5433	12.1983	12.1685	12.125	12.5924	12.7024	12.6707	12.8013	12.9455	12.7607	12.4998	12.773	12.7156	12.7954	12.6811	12.9281
7892569	CNPPD1	ENSG00000115649	ENST00000451647	protein_coding	9.70065	9.51004	9.68686	9.23	9.43446	9.22982	9.6404	9.62904	9.6451	9.53403	9.59376	9.52752	9.80661	10.0096	9.8531	9.75906	9.71431	9.56498	9.39686	9.43535	9.27097	9.3638	9.63057	9.62216	10.4282	10.2289	10.3108	10.0555	9.24373	10.5078	8.79656	9.56407	9.46237	9.61349	9.35424	8.85282
7892574	GDI2	ENSG00000057608	ENST00000380132	protein_coding	11.8355	11.8404	11.7564	10.8968	10.9325	10.9813	11.8117	11.7101	11.8602	11.4676	11.1012	11.5089	11.8774	11.6648	11.7858	10.804	10.5138	10.1046	12.0384	11.7837	12.0048	11.4252	11.4944	11.5297	12.2149	12.1509	12.113	12.3908	12.0147	12.1314	11.9066	12.4618	12.4302	12.4156	12.3716	12.2398
7892575	TARDBP	ENSG00000120948	ENST00000476201	protein_coding	8.33444	8.19225	8.0963	7.46254	7.88071	8.03755	8.82571	9.02649	9.02833	8.68468	8.35432	8.53615	8.61658	8.90446	8.51845	8.34774	8.5336	8.03916	8.68874	8.41965	8.6406	7.964	7.93871	7.73563	7.60641	7.93458	7.39141	8.06422	8.96972	7.88445	9.26802	8.20748	8.32541	8.172	8.16953	8.62943
7892579	RPL10A	ENSG00000198755	ENST00000478340	processed_transcript	11.4837	11.5325	11.4013	12.0608	12.1145	11.9689	11.3438	11.5049	11.5563	11.9292	12.1122	11.9125	11.5384	11.6405	11.5531	11.9745	12.0564	12.1499	11.9036	12.1155	11.9857	12.2028	11.9284	12.133	11.911	11.8638	11.7125	11.589	11.6247	11.8255	11.338	11.5864	11.3084	11.7245	11.7591	11.6031
7892583	KXD1	ENSG00000105700	ENST00000596244	protein_coding	6.74123	6.69225	6.71491	6.73152	6.66568	6.83764	6.70153	6.58743	7.07154	7.05143	6.76578	6.78001	6.68284	7.07188	6.20798	7.13899	7.27623	6.81882	6.83213	6.7453	6.98467	7.05007	6.88512	6.70072	7.32368	7.0862	7.30906	7.16353	7.44563	7.34605	6.96893	6.75909	7.41362	7.22226	6.70088	6.58207
7892585	FNTA	ENSG00000168522	ENST00000525099	retained_intron	4.2493	3.42422	3.83838	3.47071	3.19513	4.16633	4.33777	4.17145	4.46908	4.4058	4.32836	4.41127	3.8066	3.79067	3.95872	4.05167	4.182	3.96836	4.49057	3.59185	4.1654	4.25799	4.31089	3.60402	4.03252	4.97132	3.95792	4.77517	4.78853	4.10979	4.41158	4.36691	3.95754	4.61929	4.23918	4.44372
7892591	C1D	ENSG00000197223	ENST00000485709	retained_intron	3.47351	3.32723	3.49161	3.13987	3.14464	3.8873	3.29398	3.21092	3.58034	3.60675	3.40972	3.51986	3.35747	3.30676	3.64941	3.26658	3.05277	3.48783	3.73276	3.21015	3.92588	3.47942	3.17292	3.25277	3.63565	3.33442	3.10411	3.41395	3.4097	3.21145	3.62314	3.64471	3.10922	3.55858	3.67832	3.20995
7892596	SNRNP200	ENSG00000144028	ENST00000480242	retained_intron	5.39362	4.80132	5.34494	5.10461	5.16816	5.57828	5.73091	5.81819	5.98488	4.79619	5.02308	5.32943	5.61216	5.05533	5.03462	5.2962	5.22781	4.81173	5.14683	5.2194	4.82225	5.04191	5.06352	4.93604	5.52471	4.88577	4.72528	5.02499	6.03273	5.12654	4.61024	4.47572	5.2646	5.15284	4.61217	4.68624
7892598	NARS	ENSG00000134440	ENST00000423481	protein_coding	11.2394	11.1587	11.2938	12.0119	12.0488	12.0103	11.0736	11.0136	11.045	12.1012	12.007	12.0558	11.0139	10.965	10.9763	12.1907	12.1204	12.3043	10.6831	10.5754	10.6042	11.7081	11.9397	11.7335	10.8362	10.721	11.0316	11.1922	11.2521	11.2454	11.0829	11.8179	11.6943	12.2959	12.1997	11.8858
7892599	NONO	ENSG00000147140	ENST00000535149	protein_coding	12.4268	12.4684	12.4778	12.8251	12.8894	12.8919	12.3578	12.269	12.4407	12.6384	12.4658	12.4793	12.2901	12.3189	12.2773	12.4155	12.1305	12.1919	12.3489	12.383	12.3259	12.5162	12.5153	12.4466	12.4079	12.4117	12.4146	12.4898	12.4388	12.8533	12.5743	12.3091	12.2896	12.2346	12.097	12.2674
7892600	NARS	ENSG00000134440	ENST00000411676	retained_intron	4.14291	3.87949	3.57282	5.10762	4.99665	4.48502	3.58255	3.77585	4.16839	4.75659	5.06511	4.95937	3.92013	4.47714	4.20335	5.07123	4.9712	4.91866	3.92753	3.49382	4.6398	4.70207	4.00876	4.06285	3.57065	4.91797	4.10287	4.053	4.11202	3.69198	4.03339	4.04417	4.83453	3.56076	4.23187	3.6956
7892605	SEPT2	ENSG00000168385	ENST00000481500	retained_intron	10.3584	10.2772	10.3136	9.66477	9.79945	9.7165	10.0573	10.3464	10.0586	9.72364	10.0391	9.61225	9.72819	9.91366	9.76898	9.85362	9.86889	9.61647	10.1647	10.2649	10.1734	9.89361	10.3501	10.264	9.48641	9.24341	9.46362	10.1752	9.60058	9.97267	9.31198	9.71742	8.68019	9.99611	10.3343	10.3732
7892609	ABCF1	ENSG00000204574	ENST00000475993	nonsense_mediated_decay	5.12207	4.92228	5.13555	4.90799	3.92193	4.79902	5.73332	5.2963	5.38783	3.89002	3.48721	4.75268	3.71228	4.96858	4.93328	5.32238	4.61884	4.92228	5.27669	4.70905	5.24664	3.77918	4.67223	4.57234	2.92161	3.14223	2.95119	3.10066	4.81385	3.66724	2.95648	3.56669	3.40024	4.77107	3.80246	3.07758
7892610	RPL17	ENSG00000265681	ENST00000418495	protein_coding	8.56298	8.44692	8.3129	8.27371	8.28189	8.40387	8.37519	8.52121	8.35359	8.57473	8.17667	8.38192	8.26454	8.685	8.47401	8.52476	8.18639	8.11748	8.41004	8.06723	8.31525	8.07311	8.47277	8.43112	7.88985	8.18332	8.1149	7.82778	8.62474	8.4181	7.29156	8.3349	7.90665	8.17751	8.46664	8.8714
7892618	KARS	ENSG00000065427	ENST00000562875	nonsense_mediated_decay	8.66114	8.57592	8.72005	8.62738	8.74214	8.70566	8.10285	8.08474	8.57362	8.37022	8.20343	8.86698	7.96565	8.17572	8.33604	8.89211	8.63904	8.33033	7.98186	8.17584	8.05517	8.30999	8.25974	8.57639	8.17024	7.90258	7.57121	7.86079	7.32062	8.31237	7.25064	8.20568	8.08047	8.57417	8.56901	7.70777
7892620	USP22	ENSG00000124422	ENST00000584538	protein_coding	13.1096	13.0963	13.227	13.1416	13.0621	13.0155	13.1999	13.1454	13.2057	13.0328	12.9731	13.1136	13.1812	13.0435	13.1854	12.9963	12.9397	12.9627	13.195	13.2074	13.2542	13.0518	13.0656	12.9837	13.1659	13.248	13.0841	12.9419	12.9406	12.9292	12.974	13.1719	13.1874	13.1611	13.0577	13.095
7892621	HNRNPC	ENSG00000092199	ENST00000449098	protein_coding	13.4403	13.3853	13.502	13.2957	13.1894	13.3895	13.3747	13.2267	13.2719	13.1439	13.091	13.252	13.3785	13.2739	13.313	13.0777	13.0901	13.3059	13.2636	13.1346	13.2418	13.182	13.1732	13.0137	13.3978	13.5839	13.2858	13.6714	13.2883	13.4269	12.9572	13.4433	13.3806	13.4883	13.2883	13.5958
7892622	ILF2	ENSG00000143621	ENST00000480213	processed_transcript	12.8798	12.609	12.7606	12.6479	12.5612	12.4903	12.7667	12.7421	12.8988	12.5592	12.6283	12.6088	12.6854	12.8266	12.7476	12.6874	12.6317	12.5422	12.7213	12.706	12.5626	12.4293	12.5994	12.5015	12.8755	12.9101	12.679	12.9607	12.5626	13.0049	12.1079	12.7548	12.8255	12.9881	12.8577	12.6553
7892623	GATC	ENSG00000257218	ENST00000229384	protein_coding	11.0569	11.1833	10.948	11.3279	11.5137	11.4835	11.4147	11.7665	11.4685	11.1847	11.4685	11.2303	11.6975	11.7216	11.6152	11.6422	11.9621	11.5416	11.6193	11.6491	11.5099	11.5714	11.4541	11.5804	11.7787	11.6503	11.6988	11.3637	10.8349	11.933	10.3333	11.6941	11.4717	11.5199	11.1052	10.9896
7892625	CNPPD1	ENSG00000115649	ENST00000453038	protein_coding	6.99166	6.43961	6.82534	7.15174	6.57182	7.04237	7.10981	6.63186	6.58002	7.15647	7.31581	7.11622	6.91435	7.01391	6.90293	6.83799	6.69137	7.31323	6.36995	6.60944	6.74494	7.09993	6.62811	6.5633	7.52607	7.58479	7.69616	7.78307	6.89382	7.41327	7.07111	6.81526	7.15008	7.10141	6.91868	6.76565
7892627	CAMTA2	ENSG00000108509	ENST00000358183	protein_coding	8.40426	8.82142	8.60643	8.91514	8.80867	8.89428	8.66864	8.72682	8.92866	8.80962	9.02481	9.20097	8.79916	8.79742	8.64453	8.90466	8.90401	9.16314	9.22976	8.85412	8.84327	9.17964	9.02352	8.95385	8.82944	8.69646	8.57686	8.76491	8.42724	8.3562	8.75488	8.59507	8.68936	8.74433	8.88153	8.67398
7892628	EIF3F	ENSG00000175390	ENST00000449102	protein_coding	12.3424	12.2121	12.1474	12.1089	12.2303	12.2031	12.5171	12.4656	12.43	12.1988	12.153	12.3676	12.5191	12.4947	12.4906	12.417	12.3909	12.1963	12.2341	12.1922	12.1997	12.4399	12.4436	12.514	12.0202	12.0088	12.1457	11.6922	11.901	11.8811	11.7038	11.9368	12.1314	12.0912	12.3699	11.9565
7892630	GDI2	ENSG00000057608	ENST00000380132	protein_coding	11.9741	11.9042	11.8098	10.7923	10.6784	10.7623	11.9935	11.6872	12.0335	11.4792	10.8767	11.5284	11.7571	11.3673	11.771	10.8647	10.2135	10.0744	11.9115	11.5366	11.7382	11.2617	11.6358	11.6652	11.017	11.0537	11.1617	11.3907	11.6136	11.787	11.4637	11.253	11.3609	11.7251	11.9246	11.8118
7892633	HNRNPM	ENSG00000099783	ENST00000602219	processed_transcript	9.33935	9.22697	9.48066	8.61191	8.58395	8.64185	9.36933	9.4771	9.60151	9.26461	8.89974	8.84025	9.43809	9.22024	9.60344	8.67405	8.89236	8.79547	9.25076	9.27432	9.26354	8.85141	8.58079	8.55921	9.72532	9.89899	9.52083	9.6931	8.88409	9.50589	9.14082	9.36484	9.87877	8.77941	8.99285	9.2023
7892634	ANAPC5	ENSG00000089053	ENST00000366333	retained_intron	9.58121	9.40102	9.36097	9.91865	9.96855	9.79344	10.2846	10.3937	10.289	10.2164	10.5167	10.2186	10.1793	10.2287	10.415	10.1094	10.2333	10.0563	9.98923	9.77651	9.85144	9.87161	10.1636	10.2637	8.9934	8.95842	8.59038	9.53123	9.76879	9.10703	10.1307	9.05561	9.68622	9.56323	9.65156	9.98095
7892635	SART3	ENSG00000075856	ENST00000546611	protein_coding	9.60388	9.73378	9.56011	9.47253	9.63272	9.24295	9.68589	9.60868	9.55723	9.63901	9.69654	9.54241	9.7688	9.65521	9.73817	9.6693	9.44639	9.57145	9.61369	9.59233	9.88362	9.5291	9.34499	9.56366	9.38575	9.58313	9.26186	8.66689	9.12194	9.40688	9.2478	8.76422	9.54087	9.1109	9.23853	9.09192
7892637	EIF3F	ENSG00000175390	ENST00000532882	retained_intron	7.36049	7.60914	7.2758	7.42719	7.55725	7.4901	8.12473	7.90106	8.26939	7.87758	7.57761	7.85322	8.26676	8.37997	8.0758	7.75495	8.1423	7.60957	7.22889	7.70481	7.87697	7.54096	7.43992	7.48476	6.66379	6.6062	6.4746	7.67186	8.22852	6.96484	6.99576	7.32723	7.24039	7.52814	7.04791	7.83158
7892638	CANX	ENSG00000127022	ENST00000509563	protein_coding	3.11843	3.03838	3.20233	3.34618	3.37374	3.17153	3.32681	3.16107	3.10099	3.17756	3.32517	3.71609	3.14604	3.36378	3.23268	3.65273	3.4801	3.50396	3.36978	3.11076	3.19477	3.18486	3.20687	3.09516	4.14669	3.9203	3.36279	3.35512	3.83312	3.34381	3.90286	3.74126	3.30177	3.19043	3.4552	3.62397
7892639	AL590762.1	ENSG00000255591	ENST00000536900	pseudogene	12.755	12.4267	12.6088	12.757	12.6887	12.8149	12.0937	12.0956	12.0857	12.0705	12.1522	12.1269	12.0831	12.0977	11.8352	11.8409	12.0516	11.9909	12.0683	12.024	11.6906	11.8183	12.5389	12.3125	11.9046	12.2664	11.5831	12.0024	12.3389	12.7064	11.7286	12.1751	12.2328	12.1634	12.281	12.2873
7892642	NONO	ENSG00000147140	NULL		10.7611	10.8483	10.6787	10.9953	11.0362	10.7792	11.1626	11.2828	11.0817	11.0667	11.1862	11.0907	11.2928	11.0332	11.1523	11.0025	11.1597	11.3479	11.0495	10.6783	10.8897	10.9528	11.011	11.2034	10.0523	10.2306	9.82211	10.4557	10.7059	10.6292	11.1993	10.4841	10.9819	10.4784	10.7867	11.3477
7892643	RPS7	ENSG00000171863	ENST00000479123	retained_intron	11.6738	11.7443	11.5786	11.9381	11.99	11.7798	11.3529	11.5314	11.4353	11.8687	11.7542	11.8304	11.58	11.4861	11.5287	11.9812	11.9034	11.9258	11.4758	11.4517	11.6825	11.8251	11.8083	11.7912	11.9709	11.9005	11.8171	11.6441	11.375	11.8943	10.7569	11.6199	11.3181	11.636	11.6348	11.5975
7892644	HNRNPM	ENSG00000099783	ENST00000593293	retained_intron	9.82331	9.75915	9.8735	10.0472	9.99308	10.0045	9.88813	9.99414	10.0111	9.92014	9.42798	9.97366	9.73196	9.90921	10.0024	9.441	9.3259	9.7441	9.50589	9.36005	9.59255	9.61574	9.74826	9.51607	10.3051	10.2005	10.3731	10.3738	10.4294	10.6631	9.97172	10.0961	9.99008	10.5152	10.6421	10.2441
7892645	ERH	ENSG00000100632	ENST00000557697	processed_transcript	3.58698	3.85983	4.04765	3.6483	3.64677	3.85416	3.89712	4.03763	3.66609	3.91226	4.04757	4.01418	3.71896	3.88341	3.79285	4.08066	4.57767	3.96308	3.68676	3.97009	4.20977	3.68085	4.2808	3.39407	3.96434	3.87355	4.10585	3.31735	4.15932	4.21021	3.1138	3.37919	4.30398	4.20318	3.83913	3.80476
7892648	DDX39B	ENSG00000198563	ENST00000415382	protein_coding	12.4169	12.3104	12.3544	11.9746	11.9135	11.8227	12.4426	12.4638	12.5984	12.1363	12.1064	12.1995	12.495	12.4168	12.5061	12.3491	12.1932	12.3642	12.2779	12.1758	12.3667	12.0887	11.9957	12.0865	12.608	12.4501	12.4085	12.4892	11.2416	12.6894	10.9835	12.4497	12.1829	12.3459	11.9222	11.6061
7892650	RPL35	ENSG00000136942	ENST00000495728	retained_intron	13.7828	13.8402	13.736	13.871	13.8586	13.781	13.7026	13.7958	13.7512	13.8084	13.8474	13.7871	13.8291	13.7676	13.7805	13.9356	13.9517	14.0103	13.8406	13.7789	13.7832	13.7827	13.7798	13.8008	13.7858	13.7479	13.7995	13.7818	13.6129	13.8874	13.1712	13.7371	13.6917	13.7403	13.7968	13.7709
7892651	CANX	ENSG00000127022	ENST00000507307	protein_coding	4.30955	4.08155	4.01537	4.41769	4.24116	4.35607	4.98206	4.56595	3.97213	4.30258	4.35263	4.92475	4.40335	4.55208	4.39606	4.72968	4.48575	4.44667	3.76385	3.93945	4.20136	4.59753	4.81777	4.79414	4.65449	4.37284	4.42023	3.99228	3.90692	4.35419	4.71192	4.16946	4.23251	4.15638	4.55293	4.09877
7892652	HSP90AB1	ENSG00000096384	ENST00000371554	protein_coding	12.884	12.9171	13.0417	12.9125	12.9393	13.109	13.0222	12.9211	12.9427	12.9162	12.836	13.0919	13.0264	12.9256	13.0726	12.7744	12.6141	12.9633	12.8604	12.669	12.8491	12.8015	12.7305	12.6012	12.8369	12.8985	12.8625	13.1345	12.7985	12.964	12.3414	13.0468	13.0386	13.0113	12.7943	13.2625
7892654	DEFB108P4	ENSG00000254623	ENST00000524692	unprocessed_pseudogene	9.18824	8.99483	9.07551	8.72863	8.54586	8.13919	8.70693	9.0456	8.8235	8.4184	8.64252	9.00582	8.65518	8.9914	8.81094	8.87321	8.67314	8.60193	8.8043	8.51852	8.57686	8.51905	8.89585	9.05216	8.53493	8.48955	8.62754	8.68784	9.97606	9.13574	9.19859	8.99359	9.34266	9.26951	9.18485	9.5708
7892655	PRPF8	ENSG00000174231	ENST00000576585	retained_intron	3.39175	3.51348	3.39032	3.73152	3.85568	3.75576	3.7968	3.79779	3.77859	3.86921	4.05376	3.73655	3.60048	3.93163	4.08343	4.16586	3.85276	3.95736	3.81619	3.80919	3.77847	3.67691	3.80417	3.97626	4.26677	3.99291	3.81694	3.75991	3.80834	3.708	4.42542	3.60532	3.53111	3.54008	3.59544	3.66539
7892657	IK	ENSG00000113141	ENST00000512827	retained_intron	4.24982	3.89168	4.24124	4.28776	4.02488	4.18587	4.39859	4.09508	4.25109	4.66281	4.54132	4.24245	4.50593	4.58909	3.68313	4.75753	4.15723	3.96087	4.45934	4.16095	4.05895	4.12065	4.07083	4.18107	3.96567	4.82584	4.39523	4.60992	4.23311	4.1756	4.6004	4.193	4.73003	4.22895	4.15473	4.11199
7892661	ATP6V0B	ENSG00000117410	ENST00000498664	protein_coding	11.1181	11.1968	10.8385	11.6006	11.5431	11.4181	11.2332	11.3185	11.4262	11.7071	11.8272	11.6358	11.1898	11.0821	11.2552	11.6958	11.6949	11.5016	11.0774	11.1539	11.1367	11.7139	11.6156	11.8341	10.9953	10.7915	10.843	10.4203	9.61793	10.8088	9.54635	10.5498	9.77603	10.3686	10.0769	9.7619
7892662	CNPPD1	ENSG00000115649	ENST00000451647	protein_coding	10.1144	10.2554	9.97929	9.61061	9.68545	9.65254	9.92952	10.024	10.0289	9.93564	9.96877	9.68781	10.1865	10.3457	10.2587	9.94399	9.98992	9.99279	9.7168	9.71697	9.90252	9.70825	9.37755	9.6814	10.8087	10.9079	10.8374	10.8545	9.72116	10.7684	9.60391	10.1639	10.3173	10.1232	10.215	9.39587
7892663	DAD1	ENSG00000129562	ENST00000543337	protein_coding	12.6983	12.7813	12.5949	12.8938	12.8721	12.8488	12.7913	12.7613	12.8076	12.9706	12.998	12.8326	12.6575	12.676	12.6634	12.8794	12.8896	12.8257	12.7504	12.8321	12.7721	12.9949	12.9144	12.9733	13.0699	13.0306	13.1445	12.9355	12.6604	13.2026	12.93	13.2093	12.9604	13.06	12.8796	12.9129
7892668	FNTA	ENSG00000168522	ENST00000342116	protein_coding	11.3949	11.4059	11.1899	11.9616	12.0461	12.0641	11.5211	11.8197	11.6492	12.1604	12.2508	12.0304	11.6741	11.5624	11.5006	12.1813	12.3289	12.2709	12.3422	12.4522	12.298	12.2226	12.4048	12.2744	11.9131	12.1554	11.8315	12.0605	11.8488	11.6518	11.8296	11.8779	11.5959	11.6043	11.5766	12.3041
7892669	FNTA	ENSG00000168522	ENST00000533559	processed_transcript	8.01057	7.60485	7.61564	7.75518	8.06892	7.89371	8.23257	8.09952	7.97248	7.90405	8.1514	7.77615	8.14857	7.95042	8.33277	8.13219	7.93485	8.17557	8.04184	7.89414	7.71968	8.24438	7.91265	7.92289	7.37963	6.90568	7.41342	7.53916	8.27308	7.80188	8.42841	7.4967	7.68043	7.57175	7.75337	8.09186
7892670	SART1	ENSG00000175467	ENST00000533386	retained_intron	8.69944	8.66922	8.78677	9.24858	9.52855	9.59332	8.99568	9.09028	9.07217	9.72696	9.70294	9.5561	8.9711	9.07256	9.12167	9.54187	9.53662	9.52667	8.90603	8.97048	9.07263	9.42426	9.41445	9.23399	10.2004	9.88795	10.1002	9.96346	9.00976	9.8769	8.68687	9.6407	9.65313	9.57964	9.54069	8.9484
7892674	RNPS1	ENSG00000205937	ENST00000565333	protein_coding	11.0095	11.1667	10.9463	11.0345	11.1075	10.8304	11.0583	11.0114	11.0503	11.0896	11.1081	10.8124	11.1196	11.1019	11.0863	11.2457	11.2258	10.8898	10.9012	11.1161	10.9898	10.9068	10.8257	10.9924	10.2992	10.2502	10.6721	10.3272	9.45054	10.7821	8.80476	10.1855	9.99422	10.3302	10.0501	9.90031
7892676	RPL4	ENSG00000174444	ENST00000566491	retained_intron	5.74467	5.77059	5.80374	5.89151	5.73529	5.31194	6.05017	5.70112	6.31373	6.93208	6.21615	5.79393	5.99156	5.49322	5.1358	6.60447	6.3015	5.50285	5.05743	5.37785	5.58088	5.13815	5.31308	5.97424	4.91255	5.22793	5.39586	4.6678	6.3242	4.93718	5.75193	5.50214	5.86585	4.91929	4.77071	4.53189
7892678	SNRNP200	ENSG00000144028	ENST00000480835	retained_intron	9.22953	9.23186	9.59943	9.98073	9.60407	9.93553	8.66282	8.79415	8.67404	9.24054	9.03185	9.75913	8.43837	8.80638	8.88275	8.86131	8.81554	10.072	8.54435	8.63671	8.82578	8.55843	8.91625	8.6716	9.97714	10.139	9.78021	9.68359	9.23255	9.7335	9.25492	9.45348	9.21836	9.49428	9.55448	9.1361
7892679	SEPT2	ENSG00000168385	ENST00000429791	protein_coding	8.7238	8.19915	8.56102	8.21349	8.50701	8.38775	7.90925	7.69143	7.86859	8.33121	8.07845	8.39685	7.84023	7.79916	7.75271	8.40837	8.12764	7.91794	7.21805	7.16058	7.54909	7.60987	8.18031	8.34786	7.19593	7.78392	7.97013	6.7025	6.5613	8.27968	6.50119	7.63766	8.05531	7.88906	8.55319	8.18112
7892680	RP11-48B14.1	ENSG00000240898	ENST00000486753	processed_pseudogene	11.7778	11.7018	11.9318	12.3888	12.3339	12.4479	11.5333	11.435	11.2369	11.9522	11.8204	11.8948	11.5697	11.6183	11.5586	11.8486	11.7772	12.0404	11.5498	11.5804	11.6454	11.97	11.9399	11.8052	10.4201	10.5029	10.3794	10.3725	10.9522	10.4531	10.7694	10.3702	10.257	10.7161	10.7616	11.073
7892681	GUK1	ENSG00000143774	ENST00000469973	processed_transcript	7.39282	7.61463	7.41238	8.34769	8.14836	7.95702	7.95528	7.67813	7.97015	8.14678	8.2411	8.27855	7.96758	7.87195	7.90268	8.02064	8.29387	8.53117	7.87475	7.75211	7.87297	8.0897	7.93298	8.19651	7.06111	7.54891	7.27948	7.69131	7.99485	7.24531	7.87592	7.65975	7.81678	6.82854	7.57603	7.53864
7892682	RPL24	ENSG00000114391	ENST00000488288	retained_intron	6.6663	6.32949	6.61882	6.52206	6.48754	6.12758	6.74137	6.48555	7.27901	5.94964	5.18682	6.56347	6.69305	5.68451	6.49848	5.84192	6.62176	5.69761	5.42356	5.29458	4.50588	5.56395	6.01329	6.28136	6.27523	5.61916	6.60405	4.67226	5.56576	6.40399	5.31008	5.94839	7.15278	7.26389	7.22218	6.95372
7892683	DDX39B	ENSG00000198563	ENST00000449757	protein_coding	5.34842	5.69199	5.38874	5.00786	4.5772	4.8525	5.40962	6.0479	5.83102	5.79207	5.00074	4.96613	5.3292	5.8605	5.45298	5.47646	5.64597	4.37376	5.02178	4.43797	5.53589	4.58299	5.33641	5.48145	4.79203	4.75498	5.4058	5.24728	6.53816	5.06489	6.25643	5.32798	5.70061	5.65251	4.33069	6.01006
7892684	SEPT2	ENSG00000168385	ENST00000366210	processed_transcript	11.443	11.4076	11.6597	11.493	11.5381	11.3396	11.7251	11.705	11.5146	11.4397	11.5444	11.3175	11.4704	11.5308	11.4635	11.4619	11.2028	11.0282	11.5815	11.6368	11.717	11.488	11.5276	11.6685	10.5501	10.3667	10.9989	11.0165	11.4865	11.3762	11.51	10.9778	10.9202	11.4846	11.7408	11.9196
7892685	USP22	ENSG00000124422	ENST00000463692	retained_intron	6.12331	6.57943	6.54516	5.9668	6.32768	6.08594	6.48738	6.39209	6.73292	6.79242	6.73925	6.47986	6.32389	6.64377	6.48795	6.43399	7.04559	6.55724	6.48844	6.18877	6.9555	6.40839	5.53838	5.52847	6.65622	7.67782	6.32641	7.17536	6.17969	6.82922	6.7205	6.38783	6.37017	6.82614	6.27102	6.4068
7892688	RPL28	ENSG00000108107	ENST00000458349	protein_coding	11.3313	11.1294	11.3372	11.7476	11.8357	11.743	11.2527	11.1967	11.1477	11.4177	11.2146	11.4235	10.977	11.1252	11.1512	11.4827	11.4737	11.511	11.2765	11.3294	11.4062	11.8267	11.8299	11.7756	10.5231	10.7179	10.5499	10.4454	10.4075	10.9884	10.9334	10.1373	10.3673	10.0624	10.1525	10.3952
7892693	RNPS1	ENSG00000205937	ENST00000564311	nonsense_mediated_decay	9.32329	8.91128	9.33108	9.49011	9.48782	9.26093	9.28894	9.28774	9.36028	9.51118	9.7317	9.39181	9.4089	9.59295	9.448	9.34313	9.35441	9.65478	9.35967	9.26722	9.49361	9.56902	9.70735	9.46798	9.35585	8.9104	8.88359	8.85561	9.51593	9.1177	9.58823	8.79029	8.37342	8.87225	8.47817	8.62313
7892694	USP22	ENSG00000124422	ENST00000261497	protein_coding	9.08957	9.16817	9.05667	9.34544	9.26291	9.33138	9.01425	9.0508	9.00642	9.18864	9.21206	9.01863	9.15343	8.903	9.17077	9.05329	9.0551	9.11464	9.27357	9.47131	9.23012	9.14394	9.02647	9.10526	10.2333	10.3546	9.96882	9.52023	9.25187	9.71663	9.57471	10.2102	10.1886	9.53192	9.53094	9.25775
7892699	CBX3	ENSG00000122565	ENST00000497498	processed_transcript	7.48235	7.34594	7.35971	7.36599	7.70588	7.51369	7.07296	6.78003	7.30409	7.65404	7.77289	7.75646	6.93499	6.92165	6.48314	7.91294	7.82961	7.89095	7.20003	6.78745	7.11217	7.23213	6.82636	6.92432	7.37564	7.16164	7.74443	7.81504	8.04687	7.69302	8.51924	7.71091	7.62156	8.00885	7.75833	8.60861
7892701	CFL1	ENSG00000172757	ENST00000308162	protein_coding	13.2629	13.2835	13.2095	13.2118	13.1599	13.2017	13.1337	13.3068	12.9984	13.1876	13.1747	13.2623	13.1236	13.1159	13.1767	13.0659	13.2882	13.1185	13.2357	13.3267	13.2034	13.3155	13.3436	13.4031	13.4438	13.3523	13.4227	13.3599	13.1639	13.4523	12.8624	13.2638	13.26	13.2238	13.3136	12.8136
7892702	NPM1	ENSG00000181163	ENST00000521710	retained_intron	7.13944	7.53242	7.55131	7.60593	8.02309	7.85272	7.22584	7.41307	7.54019	7.88703	7.63223	7.71615	7.66404	7.49422	7.41483	7.73529	7.96841	7.4133	7.23338	7.45576	7.39748	7.33585	7.27189	7.28769	7.34442	6.91791	7.18603	7.16426	7.84353	7.21109	7.46356	7.65792	8.00405	7.77163	7.05591	7.18366
7892703	SPAG7	ENSG00000091640	ENST00000573805	retained_intron	8.74538	8.82919	8.83492	9.3036	8.97158	9.00265	8.92576	8.53653	9.11682	9.11099	9.14623	8.93094	8.89419	8.75936	8.99169	8.86699	8.80208	8.78476	9.03981	9.06822	8.85191	9.08016	9.10841	9.30474	9.19628	9.40134	8.8006	8.9082	8.89151	8.85265	8.05817	9.14279	8.81849	8.84847	9.29309	9.2419
7892704	DAD1	ENSG00000129562	ENST00000538631	protein_coding	13.7905	13.858	13.7871	13.7893	13.8753	13.8046	13.8077	13.8566	13.755	13.8171	13.8767	13.8869	13.7976	13.7431	13.7603	13.7875	13.8909	13.879	13.7508	13.7859	13.7893	13.9058	13.8655	13.8105	13.9198	13.9551	13.9635	14.0002	13.6857	13.9469	13.8751	13.9524	13.8184	13.9062	13.8053	13.783
7892708	ILF2	ENSG00000143621	ENST00000368684	protein_coding	5.6929	5.85987	6.26244	5.88479	5.41023	4.90576	6.1394	5.77159	6.4407	5.59739	5.66582	5.37764	6.08891	6.51207	6.19817	5.97594	5.827	5.09902	6.81347	6.01033	5.71475	5.7319	4.67305	5.29623	4.62661	5.83772	5.55679	5.35624	6.60133	5.28467	5.82278	5.70245	4.62647	5.35192	4.38017	5.19144
7892710	NARS	ENSG00000134440	ENST00000587366	retained_intron	5.30269	5.00257	5.35548	6.18204	6.87521	6.35743	3.79789	4.34686	4.65393	5.90586	5.73922	6.12244	5.72333	5.50612	5.26498	6.88643	7.30478	6.88891	5.31498	5.08959	5.08579	5.23196	6.5546	5.88866	5.72861	4.36988	4.8733	6.0601	5.87428	5.60246	6.57335	5.36963	6.04692	5.8521	5.81765	5.66121
7892713	RNPS1	ENSG00000205937	ENST00000564822	protein_coding	9.61719	9.24744	9.49578	9.54626	9.21988	9.10054	9.55497	9.64138	9.64139	9.43078	9.40169	9.70895	9.51646	9.46101	9.5704	9.52964	9.51545	9.61401	9.59202	9.51266	9.49123	9.30185	9.51002	9.58027	8.98577	9.13052	9.4771	9.59415	10.1114	9.74365	10.2698	9.52267	10.0703	9.51237	9.92142	9.98994
7892717	RPS27A	ENSG00000143947	ENST00000463185	retained_intron	8.21823	8.18919	8.2252	8.86817	8.6736	8.73795	8.54776	8.48458	8.49323	9.46085	9.1706	9.20259	8.65743	8.68947	8.60304	9.33813	9.16486	9.05887	8.10519	8.38144	8.46899	8.81144	8.6935	8.86473	8.05169	6.68189	7.89988	7.13788	8.18874	7.80208	7.15568	7.12765	7.88411	8.0749	8.08276	7.10484
7892732	NARS	ENSG00000134440	ENST00000423481	protein_coding	7.5611	7.6305	7.31908	8.28433	7.84786	8.24326	7.80925	7.93084	7.91963	8.58763	7.6839	8.61488	7.49355	6.15515	6.88354	9.06187	8.4154	8.07126	7.1346	5.42316	5.72523	8.15631	8.79601	9.45588	5.04365	4.03242	6.34242	5.21063	4.87934	7.51079	4.52989	7.78457	7.1993	8.58888	8.72996	8.07021
7892742	NARS	ENSG00000134440	ENST00000423481	protein_coding	10.4374	10.2639	10.4537	11.3653	11.1767	11.331	9.73036	9.82109	9.94717	11.1603	10.8548	11.0768	9.79433	9.73469	9.83293	11.1463	11.0887	11.147	9.41917	9.51248	9.42079	10.7874	11.0325	11.022	9.5944	9.81785	9.92995	10.066	10.3681	10.2642	9.89839	10.6127	10.497	11.1848	11.1531	10.5385
7892745	IK	ENSG00000113141	ENST00000515015	retained_intron	8.21612	8.58921	8.13841	8.82912	8.79163	8.76399	8.22362	8.7462	8.24623	9.20253	9.11949	9.08418	8.43204	8.6242	8.39849	9.00955	9.08713	8.6656	8.16441	8.58406	8.27487	8.2851	8.81	8.63531	7.73998	8.52939	8.67235	7.8505	8.2731	8.69647	8.42824	8.44452	7.76524	8.63575	8.42758	8.49381
7892747	SNRNP200	ENSG00000144028	ENST00000480835	retained_intron	7.81863	7.84784	8.05073	8.40026	8.41491	8.06342	7.58619	7.74456	7.76951	8.22384	8.22591	8.21593	7.79786	7.94	7.8591	7.91003	7.86267	7.99927	7.98146	7.76935	7.78059	7.92896	7.42712	7.33932	9.84199	9.81242	9.48895	9.8711	9.29605	9.67326	8.93706	9.21371	9.46145	8.96638	8.86235	8.96192
7892753	DNMT1	ENSG00000130816	ENST00000586588	retained_intron	13.4628	13.4162	13.4861	13.4393	13.4366	13.3909	13.7169	13.7837	13.7476	13.6614	13.5626	13.7184	13.7093	13.7555	13.7522	13.5546	13.5174	13.5588	13.4612	13.4555	13.5249	13.4539	13.5965	13.5043	13.0269	12.953	12.8579	13.3294	13.561	13.4068	13.7153	13.2215	13.3719	13.4278	13.4297	13.7651
7892757	C22orf28	ENSG00000100220	ENST00000216038	protein_coding	9.57564	9.42731	9.39092	9.47427	9.4925	9.62497	9.64976	9.71326	9.69651	9.12222	9.34415	9.38578	9.27614	9.50733	9.2564	9.32616	9.52805	9.48747	8.94192	9.48334	8.96943	9.12036	9.0791	9.10429	9.81171	9.46101	9.70189	9.32401	8.89549	9.81101	9.07862	9.32213	9.38296	9.57699	9.45785	9.06621
7892758	TPP1	ENSG00000166340	ENST00000533371	protein_coding	7.37782	6.82596	7.16749	6.53789	6.33872	7.06423	7.1165	7.00474	6.8707	7.07329	7.43793	7.04305	7.26466	6.85163	6.99373	7.5315	7.47099	6.76138	7.90886	7.64179	8.02738	7.137	7.23004	6.93124	6.79905	7.02684	7.29199	7.91191	6.68351	6.55943	7.44622	5.91349	7.48965	7.18477	7.2278	6.77484
7892761	KXD1	ENSG00000105700	ENST00000598830	protein_coding	7.20008	6.98552	7.18524	7.25469	7.03653	7.26933	7.11821	6.95743	7.20651	6.71755	7.37154	7.1124	7.23664	6.91745	7.37862	7.38258	7.12056	6.96269	7.64092	7.71537	7.64957	7.44189	7.11139	7.31443	7.50859	7.72426	7.57552	7.39285	7.76859	7.64383	8.18318	7.41027	7.66458	7.58009	7.45598	7.53651
7892762	EIF4G2	ENSG00000110321	ENST00000525995	processed_transcript	12.9593	12.9837	12.8881	12.921	12.9671	12.9792	13.176	12.8902	13.1034	12.8458	12.5986	12.9326	13.1498	12.7235	13.0982	12.9316	12.7126	12.586	13.0728	12.8933	13.0495	13.0631	13.0607	12.9506	12.9832	13.0696	13.1149	12.9846	12.8619	13.0596	12.9775	13.2272	13.2996	13.2951	13.3081	13.0667
7892764	PRPF8	ENSG00000174231	ENST00000572445	retained_intron	12.437	12.4424	12.4208	11.7708	11.9277	11.978	12.424	12.2005	12.4597	12.473	12.2033	12.1985	12.3789	12.1134	12.3758	12.5897	12.4419	11.9477	12.4074	12.3329	12.3649	12.3952	12.4614	12.44	13.0981	13.0752	13.0528	12.9448	12.7314	12.9453	12.7892	13.0436	12.7929	12.9299	12.8232	12.6813
7892766	TPP1	ENSG00000166340	ENST00000533371	protein_coding	12.8571	12.9472	12.8042	12.5689	12.6044	12.6332	12.8073	12.7844	12.8968	12.493	12.4839	12.3768	12.8681	12.8436	12.8287	12.6831	12.8332	12.7284	13.023	13.116	12.8816	12.5034	12.6707	12.5728	12.7372	12.7653	12.6646	12.9315	12.2881	12.5241	12.4316	12.7369	12.6191	12.483	12.4857	12.7008
7892770	SNX3	ENSG00000112335	ENST00000368982	protein_coding	11.3418	11.3674	11.3193	12.2208	12.3796	12.2756	11.437	11.4295	11.4202	12.2102	12.332	12.2368	11.7106	11.6447	11.4867	12.1728	12.4289	12.3501	11.6255	11.4655	11.557	12.5022	12.4041	12.3234	11.558	11.6675	11.5873	11.5	11.2721	11.5528	11.7964	11.7097	11.9787	11.46	11.582	11.6089
7892771	KAT7	ENSG00000136504	ENST00000503935	protein_coding	10.7573	10.7641	10.5714	10.3603	10.6741	10.6589	10.9106	10.7837	10.8808	10.6644	10.6247	10.5608	10.8566	11.0428	10.967	10.6859	10.8343	10.7141	11.1429	11.2169	11.2743	10.794	10.6724	10.496	11.2	11.2616	10.734	11.1469	11.2114	10.5184	10.9764	11.0537	11.1501	10.9938	10.9959	10.9182
7892772	HNRNPM	ENSG00000099783	ENST00000596984	protein_coding	5.39694	5.42913	5.52904	5.38913	5.64349	5.20742	6.58373	5.60451	6.45637	5.26049	6.15851	6.23469	6.52778	6.83605	6.51044	6.16242	6.09539	5.65496	5.53451	5.93564	5.07349	5.7781	5.50012	5.31894	7.37926	7.12208	6.40112	6.43951	6.77812	6.51234	5.97331	6.9551	7.07877	6.59376	6.07747	6.1526
7892773	SEPT2	ENSG00000168385	ENST00000475823	processed_transcript	8.5646	8.76842	8.7451	8.06446	8.07844	7.88604	8.69713	8.75946	8.91641	8.44306	8.50439	8.50819	9.02048	8.88863	8.80322	8.36037	8.30246	8.44819	8.59056	8.53071	8.72301	8.2773	8.24069	7.6793	7.99273	7.93251	8.3154	8.47671	9.13831	8.50725	9.41311	8.19506	8.7024	8.42659	8.30497	9.28637
7892775	ANAPC5	ENSG00000089053	ENST00000536837	protein_coding	7.38045	7.33791	7.16014	7.23259	7.53553	7.50898	8.0822	8.25508	8.41819	8.72451	8.47048	8.66009	8.72248	8.20709	8.29435	8.50443	8.84409	8.22789	6.72997	7.0034	6.99528	7.63535	7.75741	7.64913	6.79913	7.41861	6.73835	8.09366	8.39644	7.86964	8.07733	7.38508	7.80372	7.38573	7.6582	7.85617
7892776	EIF3F	ENSG00000175390	ENST00000309828	protein_coding	12.5855	12.5103	12.6314	12.5821	12.6887	12.7828	12.6689	12.6652	12.662	12.4561	12.3981	12.6893	12.762	12.7068	12.7817	12.6339	12.6916	12.6464	12.4839	12.5694	12.5557	12.6349	12.6932	12.65	12.5757	12.6396	12.5977	12.4834	12.6263	12.5352	12.514	12.4596	12.493	12.4559	12.5919	12.4003
7892778	RPL10A	ENSG00000198755	ENST00000478340	processed_transcript	9.11569	9.19248	8.93308	9.44969	9.49028	9.33378	8.96609	9.22405	9.07765	9.2621	9.07508	9.45997	9.06323	8.94123	9.01576	9.47124	9.45164	9.68381	9.32647	9.30834	9.16516	9.46682	9.52456	9.59852	9.61404	9.66594	10.0756	9.59341	9.74007	9.78203	9.27194	9.78845	9.76995	9.75304	9.91609	10.1466
7892786	ZNF259	ENSG00000109917	ENST00000449430	nonsense_mediated_decay	10.9314	10.9687	10.965	10.8863	11.0098	11.1001	10.9785	10.801	10.9585	11.0781	10.9653	10.8847	10.9467	10.8716	10.9442	10.8706	10.8315	10.4946	11.0588	11.1554	11.0371	11.0068	10.8512	10.8006	11.3808	11.202	11.4211	11.2561	10.7152	11.3222	10.4826	11.0518	10.9975	10.9123	10.7825	10.4586
7892787	IK	ENSG00000113141	ENST00000515592	retained_intron	4.64688	4.27386	4.23	5.33128	4.75554	5.22896	3.48315	4.06178	4.35138	4.81835	4.24774	4.28606	4.63715	4.42873	3.85267	4.97935	4.07097	5.52167	3.69504	4.56868	3.9609	3.88971	4.57583	4.282	4.44595	5.30267	4.86253	4.46076	4.16045	4.23545	3.59896	4.34321	3.44274	3.57013	3.85232	3.64556
7892788	USP22	ENSG00000124422	ENST00000478443	retained_intron	11.5269	11.4592	11.4904	11.3928	11.4955	11.4753	11.4202	11.4535	11.2826	11.389	11.5276	11.3	11.3224	11.4205	11.4124	11.1539	11.3247	11.3084	11.607	11.657	11.7337	11.4348	11.2938	11.3622	11.7614	11.9282	11.5805	11.4674	11.4093	11.4619	11.4489	11.7215	11.5552	11.3598	11.3985	11.3887
7892789	EIF3D	ENSG00000100353	ENST00000496875	retained_intron	7.36621	7.50585	7.01811	7.51987	7.9665	7.83531	7.50313	7.43232	7.60329	8.4852	8.04411	7.98606	7.75525	7.74093	7.44062	8.49594	8.64964	7.89965	7.41359	7.40384	7.57588	7.79573	8.35058	8.25306	7.97982	8.21267	8.13894	7.86858	7.72683	7.46016	8.2041	7.98006	7.91549	7.89759	8.10894	6.9897
7892791	C11orf58	ENSG00000110696	ENST00000422258	protein_coding	12.3493	12.1598	12.3485	11.9062	12.0217	12.2326	12.2249	12.2639	12.1294	11.9455	12.0403	11.9721	12.2882	12.3067	12.3593	11.9444	11.9212	12.0534	12.1699	12.0542	12.1093	12.0531	11.8785	11.8371	12.2974	12.3888	12.4198	12.5527	12.3572	12.2066	11.9014	12.6547	12.2508	12.6783	12.4937	12.6896
7892797	LIAS	ENSG00000121897	ENST00000515061	processed_transcript	7.86782	8.06798	8.26652	8.55378	8.42718	8.77165	8.23785	8.10346	7.98666	8.72553	8.75021	8.57448	8.39542	8.3163	8.2516	8.72116	8.73916	8.94855	8.35652	8.22675	8.56583	8.67193	8.44639	8.29896	8.16628	8.44197	8.25375	8.56964	8.42608	8.43917	9.2213	8.45657	9.00903	8.31461	8.52411	8.71945
7892799	TMED2	ENSG00000086598	ENST00000438031	protein_coding	3.70157	3.79857	3.7705	4.71224	3.8899	4.15425	3.64215	3.91992	3.93802	3.96385	3.94529	4.34862	4.31777	4.41339	4.02722	4.36845	4.20125	3.98488	3.83969	3.59917	3.9027	3.8556	4.18223	4.03729	4.02081	4.22235	3.97205	4.33125	4.35379	4.14084	4.18552	4.05307	4.13213	3.97232	3.7936	3.72772
7892802	FNTA	ENSG00000168522	ENST00000533336	protein_coding	9.99864	10.1062	9.88859	10.7984	10.6953	10.7995	10.7042	10.5349	10.5837	10.9477	10.9698	10.7694	10.3573	10.3984	10.2717	11.0121	11.1	10.819	10.9493	10.9332	10.8104	10.9768	11.228	11.2309	10.0306	9.97763	10.1801	10.0402	10.3664	9.92277	10.1487	9.9717	9.58675	10.2165	10.2424	10.7881
7892803	RPL6	ENSG00000089009	ENST00000553213	protein_coding	13.4681	13.4099	13.4525	13.576	13.5489	13.4949	13.3963	13.3496	13.4064	13.4567	13.3444	13.4512	13.41	13.3139	13.4691	13.5314	13.3968	13.4946	13.4357	13.3456	13.4066	13.4792	13.4954	13.4482	13.2594	13.1679	13.3306	13.1756	13.353	13.252	13.225	13.2881	13.2766	13.4216	13.3671	13.4795
7892806	HNRNPC	ENSG00000092199	ENST00000557768	protein_coding	3.94581	4.10656	4.47547	4.28671	4.37553	4.25251	4.14616	4.43389	4.41075	4.17778	4.18354	4.47834	4.49982	4.97326	4.39462	4.07911	3.95378	4.51722	4.39076	4.39051	4.26754	4.24541	3.90658	3.64418	4.12535	4.49785	3.93723	3.86144	4.54921	3.86871	4.56906	4.31092	3.95199	4.33505	4.32441	4.80161
7892807	SART3	ENSG00000075856	ENST00000547528	nonsense_mediated_decay	7.03525	6.79293	6.84207	6.4221	6.91016	6.49327	7.567	7.50652	7.3465	7.3038	7.10355	6.85732	7.57767	7.46359	7.55828	7.12882	7.14156	6.70805	7.01803	7.12609	6.76931	5.75592	6.82792	6.68567	6.9346	6.81716	6.31605	6.71063	7.86819	6.7964	7.05524	6.40464	6.85982	6.95716	6.41498	6.66837
7892808	ATP6V0B	ENSG00000117410	ENST00000498208	nonsense_mediated_decay	9.84804	10.2142	9.92496	10.4904	10.5261	10.3447	10.2676	10.1335	10.2508	10.5915	10.8624	10.6126	10.3047	10.2223	10.2661	10.5074	10.5786	10.4919	10.3088	10.0121	10.05	10.7494	10.544	10.5863	10.7546	10.854	10.6626	10.4575	10.095	10.6433	9.9812	10.6536	10.9113	10.1167	10.2364	10.2525
7892814	CBX3	ENSG00000122565	ENST00000481057	retained_intron	11.7528	11.4917	11.6996	11.812	11.8657	11.803	11.6631	11.5908	11.8252	11.6909	11.6676	11.6793	11.6302	11.6557	11.6108	11.8062	11.6455	11.5561	11.3964	11.32	11.443	11.4657	11.6407	11.5769	10.5527	10.7008	11.1474	10.809	11.4743	11.0754	11.4486	11.0683	11.2837	11.9429	11.6358	12.083
7892817	RPL18	ENSG00000063177	ENST00000550671	retained_intron	14.0188	13.9689	13.9987	14.0515	14.0293	13.9678	14.0236	14.0448	14.0265	14.1363	14.0248	14.0578	14.0454	13.94	14.1375	13.9645	14.035	14.1138	14.0863	14.0358	14.0514	14.1004	14.11	14.1487	13.9778	13.9435	14.0025	13.8535	14.0102	14.0322	13.9465	13.8682	13.8184	13.9576	14.0398	13.896
7892819	RP11-613C6.4	ENSG00000235183	ENST00000513669	processed_pseudogene	4.78791	5.77625	3.79053	4.90799	4.79902	4.50181	5.56452	5.36713	4.10031	4.50841	6.35467	6.07048	4.88677	4.62826	4.00375	4.23036	4.02751	3.99669	4.63611	3.75819	3.9834	4.33421	4.12056	4.6052	4.67589	5.59582	4.45298	4.57137	4.75268	5.89463	5.66531	4.24209	4.6837	4.58088	5.45321	5.31488
7892820	RPL9	ENSG00000163682	ENST00000504470	protein_coding	11.8401	11.7593	11.7793	11.9819	11.9028	11.9814	11.7854	11.6717	11.8256	12.1597	11.9881	12.1518	11.741	11.5797	11.899	12.1635	11.8805	12.1809	11.9632	11.3982	11.8454	11.9027	12.0511	11.8701	12.2299	12.1292	12.0452	11.8315	11.8916	12.253	11.3018	11.829	11.8864	12.1957	12.2423	12.5702
7892829	DDX5	ENSG00000108654	ENST00000585223	retained_intron	12.6303	12.6971	12.6967	12.8668	12.7983	12.8817	12.5881	12.5662	12.5838	12.561	12.4159	12.5371	12.5568	12.5654	12.5761	12.3881	12.4013	12.5558	12.6721	12.6712	12.6912	12.4531	12.3953	12.4314	12.4949	12.6805	12.6564	12.9852	12.5836	12.793	12.6954	12.6856	12.5997	12.7398	12.7384	12.6958
7892830	ARF1	ENSG00000143761	ENST00000541182	protein_coding	11.5993	11.7564	11.6612	12.7171	12.6282	12.6878	12.0825	12.0447	12.0582	12.604	12.6952	12.676	12.0634	12.1589	11.9661	12.3724	12.4328	12.4982	12.5404	12.5543	12.5497	13.0009	12.9124	13.0481	12.7561	12.5014	12.7676	12.3809	11.9916	12.4186	12.0708	12.5724	12.4519	12.5015	12.4404	12.5092
7892831	AC144530.1	ENSG00000234742	ENST00000452862	processed_pseudogene	11.2272	10.8068	11.2154	11.8412	11.7459	11.6545	11.603	11.4264	11.3718	11.8046	11.5664	11.6923	11.3759	11.5254	11.4456	11.7698	11.4515	11.2113	11.509	11.5049	11.7686	11.9215	12.0016	12.1844	10.2913	10.0435	10.3741	9.83249	11.2165	10.7748	10.6718	10.7385	10.6735	11.2604	11.3869	11.4508
7892832	HNRNPD	ENSG00000138668	ENST00000541060	protein_coding	11.077	10.8832	10.9258	10.7275	10.6833	10.8404	11.0988	11.145	10.8681	10.3055	10.228	10.4468	10.7637	11.0707	10.8959	10.1271	10.1697	10.1606	10.8482	10.6057	10.6536	10.1661	10.5705	10.4355	10.0683	10.2613	10.2442	10.6292	11.2243	10.9213	10.0945	10.3369	10.2476	11.0268	10.8991	11.0364
7892835	RPS5	ENSG00000083845	ENST00000196551	protein_coding	13.0111	13.163	12.9451	13.2168	13.195	13.1386	13.0291	13.0929	13.0396	13.3494	13.49	13.3386	13.0953	13.0655	13.0444	13.3491	13.3542	13.4011	13.1363	13.0905	13.1191	13.2768	13.2793	13.2157	13.3573	13.1899	13.2519	13.0667	13.1546	13.1368	12.6927	13.2314	13.0474	13.2416	13.1597	12.8801
7892836	ATP6V0E1	ENSG00000113732	ENST00000265093	protein_coding	12.292	12.2084	12.2223	12.946	12.9704	13.0503	12.175	12.1766	12.2986	12.8368	12.8044	12.8691	12.1905	12.2134	12.2612	12.7143	12.6447	12.7456	11.8951	11.995	12.0873	12.9739	12.7673	12.8962	12.9919	12.7937	13.0388	12.6469	12.3544	12.971	12.9238	12.7457	12.5105	12.791	12.7767	12.2693
7892837	USP22	ENSG00000124422	ENST00000577610	processed_transcript	12.178	12.2748	12.2144	12.0588	12.0443	12.0123	12.1812	12.0242	12.1672	12.0202	11.9405	12.0073	11.9448	12.0409	12.1116	11.829	11.8789	11.8335	12.3153	12.2059	12.3398	11.7635	11.8228	11.7143	13.0267	13.1348	12.8205	12.6301	12.2868	12.6161	12.4731	12.9772	12.8049	12.6033	12.603	12.5888
7892838	HNRNPD	ENSG00000138668	ENST00000541060	protein_coding	12.2987	11.9647	12.3045	11.9005	11.9268	12.0998	12.1652	12.0956	12.0646	11.6764	11.694	11.8757	11.9895	12.2266	11.9678	11.6979	11.5528	11.6899	11.84	11.7096	11.7773	11.5691	11.8848	11.7268	11.1413	11.5225	11.1808	11.5063	11.6659	11.8247	11.2422	11.4857	11.5449	11.6855	11.8439	11.8659
7892841	CTDNEP1	ENSG00000175826	ENST00000575783	protein_coding	10.8311	10.8495	10.8721	11.3402	11.1819	11.2568	10.7085	10.7589	10.7641	10.8966	10.8457	10.9165	10.7423	10.7387	10.8741	11.024	10.8664	11.0621	10.651	10.4941	10.7484	10.8333	10.8095	10.7267	11.4872	11.7685	11.3967	11.2091	10.7665	10.9505	11.0104	10.8553	10.8691	10.446	10.5161	10.5165
7892846	RHOA	ENSG00000067560	ENST00000422781	protein_coding	13.474	13.4496	13.4386	13.5154	13.4956	13.549	13.4194	13.4437	13.4383	13.6067	13.4963	13.7135	13.488	13.3469	13.4448	13.5416	13.5467	13.4974	13.4213	13.3298	13.4028	13.5492	13.6671	13.6206	13.6362	13.5847	13.6337	13.4944	13.4179	13.5807	13.4982	13.6668	13.7113	13.63	13.6393	13.3756
7892847	RNPS1	ENSG00000205937	ENST00000566783	retained_intron	11.3199	11.0147	11.1285	11.2853	11.1786	11.0641	11.3861	11.6337	11.4876	11.4601	11.3287	11.3903	11.2107	11.4314	11.2872	11.7981	11.5429	11.3599	11.0096	10.9541	10.8989	11.1683	11.4464	11.5003	10.2653	10.4564	10.4197	10.3561	10.5377	10.8778	10.0142	10.5921	10.7984	10.517	10.8594	10.6217
7892848	JTB	ENSG00000143543	ENST00000471173	processed_transcript	9.34303	9.38807	9.377	9.57603	9.42113	9.41699	9.55562	9.83769	9.83104	9.85805	9.78116	9.79298	9.81919	9.72279	9.64862	9.6413	9.87807	9.73276	9.90769	9.66089	9.59309	9.68945	9.77845	9.71881	9.34594	9.62224	9.00315	10.0724	9.98458	9.61124	9.5977	9.20477	9.82492	9.06255	9.33072	10.3296
7892851	GUK1	ENSG00000143774	ENST00000469973	processed_transcript	6.87573	7.02044	6.58772	7.36033	7.04834	7.07831	7.03618	7.17915	6.51246	7.21298	7.13855	7.18884	7.32968	6.8904	7.11524	7.26129	6.8687	7.62737	6.98287	6.87732	7.13925	7.29587	6.83914	7.1632	6.87472	6.97634	6.44273	7.03803	7.00764	7.03743	6.95616	6.65562	7.18054	6.48862	6.91045	6.71508
7892853	NPM1	ENSG00000181163	ENST00000519955	retained_intron	13.2823	13.2367	13.2554	13.3216	13.2469	13.2524	13.37	13.3673	13.3452	13.2934	13.3281	13.2387	13.3823	13.4081	13.2953	13.2466	13.2676	13.2945	13.1831	13.1909	13.2271	13.2285	13.2792	13.2313	12.8125	12.8234	12.8258	12.9447	13.2662	13.0251	12.9114	12.9077	12.9976	13.2833	13.135	13.3506
7892854	KAT7	ENSG00000136504	ENST00000509124	processed_transcript	6.87364	6.19891	6.64966	5.35007	5.63702	4.75305	4.80919	5.74479	6.09166	3.57242	4.58292	4.57781	5.23405	5.03937	5.17204	5.53878	5.38264	4.56744	5.87988	5.79106	5.38686	4.6789	5.7944	4.38355	3.69234	5.58942	4.92181	3.87956	5.14415	5.78791	4.18875	4.83159	3.91018	5.27898	4.81494	3.99727
7892856	SLC25A3	ENSG00000075415	ENST00000548480	retained_intron	6.64093	6.92405	6.39835	7.83886	7.54242	7.60559	6.96788	6.70556	6.726	7.97617	7.97678	8.24335	7.16762	6.76384	7.44744	7.75227	7.77441	8.13107	7.13607	7.51615	7.41084	7.05167	7.17944	7.40528	6.66542	7.03781	6.54413	6.73193	6.92199	7.43528	6.9734	6.43665	6.77652	6.40935	6.83922	6.46944
7892857	DDX5	ENSG00000108654	ENST00000585111	protein_coding	11.6809	11.6993	11.6281	11.6391	11.7415	11.8103	11.8225	11.7769	11.7717	11.6052	11.5381	11.7357	11.7729	11.6461	11.7395	11.5368	11.5639	11.7709	11.8196	11.7129	11.708	11.5049	11.5345	11.4753	11.7684	11.9999	11.8602	12.0781	11.7567	11.8779	11.8246	12.0592	11.9232	12.1145	11.8683	11.9825
7892861	STARD7	ENSG00000084090	ENST00000495687	retained_intron	11.7897	11.8762	11.8304	11.7084	11.72	11.6625	11.9114	11.7516	11.9076	11.4524	11.2972	11.33	11.7872	11.7373	11.919	11.8128	11.7422	11.5539	11.8455	11.8276	11.8287	11.7389	11.8562	11.8341	11.7837	11.7384	11.5158	12.0167	11.8131	11.6986	11.4866	11.9663	11.735	11.8849	11.8493	11.7623
7892865	HNRNPC	ENSG00000092199	ENST00000430246	protein_coding	10.8524	10.7997	10.9581	11.3234	11.1752	10.9957	11.7035	11.8288	11.5658	11.6188	11.6044	11.4039	11.6926	11.5531	11.7332	11.5941	11.4331	11.3706	11.255	11.1035	11.2072	11.4189	11.3973	11.4123	9.93349	10.1634	9.71628	10.779	11.1695	10.766	11.5622	10.2548	10.8603	10.5899	10.9528	11.5196
7892868	RPL18	ENSG00000063177	ENST00000552851	retained_intron	13.5019	13.6635	13.4268	13.5788	13.6988	13.6588	13.3205	13.329	13.4076	13.6432	13.7017	13.5292	13.444	13.437	13.4451	13.6663	13.7135	13.6933	13.5207	13.5671	13.4997	13.5698	13.4075	13.4696	13.9608	13.9104	13.9082	13.8969	13.5811	13.8852	13.6543	13.786	13.6582	13.6906	13.7873	13.7585
7892870	ZNF259	ENSG00000109917	ENST00000487030	retained_intron	10.462	10.5667	10.3725	10.3675	10.0118	10.3696	10.1616	10.407	9.98361	9.95034	10.2712	10.2075	10.4101	10.3688	10.2201	10.0396	9.97703	9.73761	10.6983	10.4458	10.3449	10.119	10.1194	10.3818	9.91013	9.91557	10.186	10.2432	10.1994	10.6644	9.26507	10.1737	10.2564	10.0101	10.1449	9.80497
7892872	HINT1	ENSG00000169567	ENST00000520028	protein_coding	8.8	8.61095	8.51299	8.29066	8.60606	8.88392	9.63597	9.37928	9.41835	9.17277	8.73849	9.21205	9.2884	9.14796	9.16166	8.42617	8.63099	8.50228	8.18481	8.40431	8.66343	8.87978	8.62393	8.82151	7.97118	7.56614	7.57125	8.27728	8.22598	8.30136	8.03372	7.65526	7.87696	8.04293	8.61234	7.71109
7892876	RPS3AP5	ENSG00000178429	ENST00000389400	processed_pseudogene	7.63983	7.42513	7.57634	7.45186	7.71834	7.62157	8.56834	7.77076	8.16467	7.8071	7.04906	7.6194	7.38946	7.85101	7.32304	7.90132	7.94428	7.10081	7.32804	6.72734	6.74734	6.95287	7.84031	7.73172	5.66827	5.98482	5.77941	5.92569	7.16414	6.56674	5.77387	5.85934	6.29862	7.09658	7.47453	7.51292
7892879	NPM1	ENSG00000181163	ENST00000521710	retained_intron	6.51994	5.36079	5.07541	6.64253	6.93517	6.46003	6.69034	6.49517	7.12272	6.69315	6.64935	7.5334	5.97371	6.26822	6.45593	7.16444	7.32674	7.592	5.94583	5.40041	6.62194	6.36045	6.35813	6.40612	7.19782	6.67989	5.55583	6.19705	7.15133	6.00179	6.61859	6.68293	7.41781	6.83351	5.91075	5.59289
7892880	CTDNEP1	ENSG00000175826	ENST00000571409	protein_coding	11.7846	11.7437	11.7671	11.8376	11.9075	11.8705	11.7884	11.7674	11.9833	12.0123	11.9065	11.7485	11.7565	11.7081	11.7708	11.9991	11.8672	11.724	11.8081	11.7804	11.8297	11.8558	11.7813	11.7186	12.0384	12.3769	12.0872	12.0157	11.9366	11.8993	11.8048	11.7526	11.6051	11.4768	11.7639	11.7319
7892882	CTD-2033A16.2	ENSG00000260290	ENST00000566277	processed_pseudogene	12.1637	12.0625	12.2743	12.549	12.7333	12.5958	12.2684	12.3082	12.3365	12.3232	12.3482	12.3057	12.1059	12.2714	12.2123	12.2429	12.0265	12.1823	12.2058	12.158	12.3222	12.3917	12.4441	12.3811	12.6272	12.3821	12.4213	12.2312	12.0169	12.7509	12.0419	12.4936	12.3987	12.4765	12.2872	12.2171
7892884	PRPF8	ENSG00000174231	ENST00000576407	retained_intron	12.4123	12.3833	12.4096	12.3383	12.4245	12.4491	12.1886	12.1181	12.2704	12.4044	12.1953	12.431	12.1959	12.1514	12.2845	12.4171	12.3632	12.2148	12.4114	12.2269	12.3307	12.3355	12.4224	12.2564	12.9512	13.2134	12.7999	12.756	12.586	12.5959	12.5089	12.9305	12.7968	12.3991	12.5465	12.3928
7892886	KARS	ENSG00000065427	ENST00000566249	nonsense_mediated_decay	5.5475	5.91668	5.27235	6.08666	5.58224	5.92222	6.65619	6.93629	6.93008	6.59626	5.86941	6.5621	6.51793	6.28931	6.55403	6.63599	6.72392	5.90661	5.76169	5.37319	5.15533	6.06614	5.3591	5.40601	6.14067	6.05601	6.0678	5.9219	5.94407	5.86652	5.68824	6.77682	6.97415	6.60119	6.2152	5.20913
7892890	PRPF8	ENSG00000174231	ENST00000573725	protein_coding	13.1674	13.2911	13.16	12.9368	13.0026	13.0606	13.1317	13.0061	13.1539	13.1292	12.9788	13.0675	13.1006	12.9406	13.1436	13.2534	13.1514	12.9345	13.219	13.0592	13.1461	13.1419	13.1308	13.1227	13.5716	13.5774	13.5779	13.3613	13.2488	13.4488	13.2936	13.5022	13.4795	13.3898	13.1885	13.121
7892892	KAT7	ENSG00000136504	ENST00000503635	retained_intron	6.61786	6.19545	6.68264	5.42841	5.26008	5.35273	6.80062	6.61675	6.75937	6.32896	4.95963	5.95999	6.45248	6.57816	6.97775	6.28645	6.40724	5.78296	6.14468	5.96421	5.74954	5.22432	5.54932	5.53325	5.24379	5.0561	4.8145	5.67751	5.96292	4.5054	5.60405	5.27178	5.77041	6.00948	5.90469	5.8219
7892893	SART3	ENSG00000075856	ENST00000547397	protein_coding	9.85876	10.1039	10.0407	10.0246	9.87509	9.8218	9.67481	9.92374	10.1112	9.53791	9.75741	9.90967	10.057	9.85379	10.1357	9.90564	9.83074	10.3921	9.71918	9.86339	9.84153	9.65094	9.5392	9.67544	10.2517	10.596	10.0769	10.4614	10.1588	10.0876	9.90011	10.3895	10.7078	10.072	10.2659	10.4281
7892894	PSMB2	ENSG00000126067	ENST00000373237	protein_coding	12.4046	12.3454	12.5353	12.6018	12.5846	12.6545	12.566	12.6708	12.7074	12.8266	12.713	12.6725	12.5442	12.6623	12.5864	12.584	12.3298	12.4522	11.8935	11.9406	12.1999	12.5303	12.345	12.2886	12.4396	12.5233	12.5291	12.613	12.0883	12.7607	12.4071	12.3758	12.3671	12.2324	12.3598	11.5777
7892896	ARF3	ENSG00000134287	ENST00000536283	processed_transcript	11.9502	12.0203	11.7858	11.8318	11.9415	11.8704	11.9671	12.0586	11.9945	12.2335	12.192	12.001	12.161	12.2903	12.125	12.1496	12.3825	12.0418	12.1763	12.313	12.1293	12.2584	12.1221	12.2353	12.3509	12.4104	12.1961	12.2521	12.0334	12.2386	11.3067	12.3535	12.1828	12.1307	12.285	11.8278
7892898	EIF4G2	ENSG00000110321	ENST00000524932	protein_coding	8.59006	8.67534	8.56879	8.57752	8.22713	8.33622	8.7353	8.97033	8.57484	8.2206	8.55386	8.44848	8.86805	9.028	8.85189	8.43467	8.59894	8.79264	8.75827	8.73465	8.59485	8.53904	8.47231	8.75529	8.47871	8.37238	8.41707	8.35163	8.40722	8.55748	8.68282	8.29225	8.66703	8.21275	8.729	8.35265
7892900	RPL30	ENSG00000156482	ENST00000522156	processed_transcript	13.2115	13.1877	13.1371	13.3212	13.3373	13.2307	13.3726	13.331	13.4472	13.4014	13.2916	13.4747	13.264	13.2374	13.2779	13.4205	13.3496	13.2497	13.317	13.1449	13.1857	13.3675	13.5206	13.5151	12.9405	12.8788	13.0409	12.8567	13.1297	13.0734	12.969	12.865	12.8109	13.2092	13.2152	13.1088
7892901	KHDRBS1	ENSG00000121774	ENST00000492989	protein_coding	13.1362	13.1567	13.0944	12.625	12.6418	12.747	13.1456	13.1338	13.1649	12.778	12.7365	12.6554	13.0715	13.0487	13.1082	12.4514	12.3708	12.3504	13.0507	13.0406	12.9489	12.6561	12.8448	12.7802	12.8551	12.8897	12.8046	12.8337	13.0398	12.8485	12.8051	12.9732	12.8436	13.0058	13.0023	13.0522
7892902	HSP90AB1	ENSG00000096384	ENST00000371554	protein_coding	13.7644	13.6644	13.7946	13.6629	13.6481	13.7315	13.7616	13.6673	13.7307	13.6473	13.5801	13.6516	13.7346	13.7305	13.7763	13.6117	13.5404	13.5573	13.6299	13.5796	13.6723	13.5857	13.5374	13.5291	13.7831	13.7533	13.6896	13.9024	13.7358	13.8092	13.513	13.81	13.8089	13.7859	13.7801	13.9465
7892905	CCDC84	ENSG00000186166	ENST00000533787	retained_intron	5.1392	4.74753	4.83288	4.5072	4.7548	4.71681	4.88034	4.88287	5.05714	4.95776	5.39794	4.76536	4.60295	4.68357	4.42113	4.80302	4.62955	4.30768	5.28313	4.64191	4.2442	4.76003	4.70731	4.9399	3.92656	3.51289	4.17807	3.87302	4.20089	4.29921	4.08025	4.50689	3.33984	4.168	4.49604	3.96189
7892906	RPL28	ENSG00000108107	ENST00000458349	protein_coding	13.7939	13.7825	13.7462	13.7233	13.8001	13.8432	13.7243	13.7212	13.7442	13.8318	13.9309	13.8842	13.79	13.7319	13.781	13.9664	13.9398	13.9604	13.8401	13.7969	13.8343	13.8231	13.787	13.7716	13.8217	13.7648	13.8381	13.569	13.6208	13.7574	13.7535	13.8591	13.8355	13.7537	13.6041	13.4482
7892907	RPL34	ENSG00000109475	ENST00000504231	retained_intron	12.8669	12.6454	12.775	12.8548	12.8481	12.6797	12.6235	12.6921	12.6631	12.8014	12.682	12.8637	12.5447	12.7096	12.6873	12.9441	12.8889	12.8874	12.6412	12.4708	12.7123	12.8165	12.8878	12.8431	12.4933	12.2705	12.5352	12.3127	12.1468	12.5847	12.1612	12.4057	12.3297	12.6714	12.7701	12.9327
7892908	ANAPC5	ENSG00000089053	ENST00000538334	retained_intron	5.38329	5.88312	5.9279	6.0612	6.19069	6.26582	5.697	5.68609	5.47416	6.41735	6.46084	6.23995	6.31347	5.56313	6.01528	6.14777	5.67241	7.07762	6.02976	6.11494	5.26689	5.95335	5.9883	5.25489	6.40922	6.15469	5.77273	6.30146	6.40218	5.89563	5.92512	6.33396	6.70507	6.18443	6.62581	6.44358
7892911	EIF4G2	ENSG00000110321	ENST00000534246	retained_intron	8.36335	8.532	8.50168	8.76008	8.62502	8.59978	8.61765	8.27048	8.3001	8.48865	8.36972	8.67747	8.37573	7.96888	8.92262	8.43478	8.4084	8.77139	8.52276	8.43844	8.6249	8.69061	8.38866	8.57794	8.80476	8.51864	8.32498	8.40991	8.18693	8.66997	8.32961	8.463	9.15448	8.32934	8.78923	8.48092
7892913	U1	ENSG00000200731	ENST00000363861	snRNA	6.69589	7.26463	6.77199	6.08843	6.31532	6.42367	7.15404	7.32108	7.5584	7.33037	7.57706	7.51505	7.20422	7.67797	7.25872	7.71793	6.77887	7.38225	7.48242	7.30956	7.34883	7.00531	6.8817	6.88102	6.92435	6.87002	5.88335	6.79465	6.34348	7.21202	7.44359	6.56315	7.11792	6.94173	5.99817	7.15496
7892917	FNTA	ENSG00000168522	ENST00000525099	retained_intron	4.43833	4.88962	4.89359	4.04497	5.00911	4.55861	5.13841	5.02853	5.54246	5.82888	5.77272	4.92006	5.34664	5.41221	4.36834	5.30263	5.14474	4.56694	4.48376	5.33909	5.35103	5.04344	4.72826	4.86708	4.79371	4.96807	4.41451	5.31837	5.39939	5.37458	5.58611	4.79232	4.88089	5.75154	4.71216	5.41287
7892919	RPL14P1	ENSG00000139239	ENST00000266610	processed_pseudogene	11.4434	11.3508	11.4397	11.9824	11.711	11.7427	11.8161	11.7557	11.5328	11.567	11.8819	11.8411	11.8079	11.8634	11.7255	11.912	11.8063	11.5428	11.6439	11.532	11.5989	11.8037	11.9416	12.1659	9.88297	9.54698	9.98729	9.93486	9.88326	10.9254	10.588	10.2113	10.4389	10.6812	11.0134	10.983
7892923	RPS25	ENSG00000118181	ENST00000528547	processed_transcript	3.26095	3.0349	3.24303	3.33748	3.72514	3.13479	3.32817	3.38199	3.36246	3.65969	3.4958	3.19283	3.42113	3.20821	3.34332	3.57038	4.33625	3.26974	3.51515	3.00737	3.01283	3.53534	3.89252	3.37733	2.98632	3.25349	3.12758	3.58741	3.53523	3.66615	3.01363	3.08291	3.92925	3.02139	3.18067	3.39118
7892926	CTDNEP1	ENSG00000175826	ENST00000570385	retained_intron	9.75045	9.63047	9.74199	10.1595	9.99158	9.83973	10.4685	10.6367	10.5005	10.5644	10.4688	10.4949	10.4174	10.3356	10.2559	10.3244	10.4125	10.3222	10.0333	9.53354	9.64285	10.1896	10.3331	10.3379	8.49851	8.49621	8.05608	8.74578	9.57854	9.33283	10.0482	8.43991	8.74596	9.34472	9.01868	9.96145
7892935	SLC25A3	ENSG00000075415	ENST00000228318	protein_coding	11.6458	11.7689	11.6345	11.8641	11.8864	11.8326	11.5179	11.3971	11.4749	11.8063	11.8174	11.7097	11.5643	11.6214	11.5802	11.7708	11.7499	11.7427	11.7342	11.77	11.883	11.8292	11.6935	11.7139	12.1696	11.9413	12.1257	12.1949	11.552	11.9849	11.6308	11.6704	11.7361	11.6983	11.5366	11.2883
7892937	NPM1	ENSG00000181163	ENST00000521710	retained_intron	8.95455	8.63316	8.8433	9.12242	8.88291	9.06527	9.34389	9.45218	9.40289	9.32525	9.30722	9.46	8.93802	9.31157	9.48165	9.30303	9.50779	9.23753	8.91319	8.61954	8.94711	9.03856	9.23124	9.16989	8.04238	8.52503	7.57208	8.29385	8.78554	8.19572	8.56525	8.51357	8.95851	8.74802	8.81944	8.48445
7892939	RNPS1	ENSG00000205937	ENST00000564822	protein_coding	12.165	12.1574	11.9998	11.926	11.9802	11.9088	12.1539	12.2554	12.189	12.1206	12.1484	12.0799	12.2678	12.2748	12.1215	12.1154	12.3472	12.1167	12.134	12.1027	12.0762	12.0289	12.0484	12.0928	11.9405	11.701	11.8305	11.8695	11.3168	11.8544	11.0051	11.9294	11.9551	11.6454	11.5748	11.5569
7892940	FAM212B	ENSG00000197852	ENST00000357260	protein_coding	12.7078	12.6835	12.8359	13.0381	13.0629	12.891	13.2077	13.3152	13.1512	13.1842	13.2933	13.1073	13.1727	13.1308	13.2379	13.1456	13.0018	13.125	12.9124	12.8513	12.9299	13.0353	12.967	13.0006	12.1472	12.2247	12.1721	12.7061	12.9646	12.8616	13.2777	12.5406	12.8165	12.7192	12.909	13.3495
7892941	RPL10A	ENSG00000198755	ENST00000478340	processed_transcript	13.2463	13.1544	13.1873	13.2655	13.3011	13.2295	13.0422	13.1046	13.1817	13.3129	13.2435	13.2171	13.0523	13.1443	13.0985	13.2498	13.3361	13.311	13.1484	13.2519	13.2072	13.1755	13.1121	13.1056	13.0884	13.0759	13.0555	12.9128	13.1306	13.0838	12.967	12.9329	12.6342	13.0559	12.8811	13.1022
7892942	RPS5	ENSG00000083845	ENST00000599232	retained_intron	6.89295	5.96371	6.71993	6.94149	6.53418	6.7327	6.57022	6.53456	6.45459	7.08225	7.00031	7.29897	6.82483	6.44827	6.49198	7.63046	7.04779	7.36036	6.86686	6.53979	6.91881	6.79875	6.99376	6.74605	7.03365	6.92434	7.03241	6.54445	6.26742	6.87874	6.57929	6.32816	6.77039	6.63113	5.71707	5.74224
7892944	RNPS1	ENSG00000205937	ENST00000561518	protein_coding	11.992	12.0786	11.9298	12.1667	12.1658	12.1599	11.7803	11.8141	11.8756	11.8712	11.9221	11.9443	11.8097	11.7035	11.924	12.0148	12.023	12.1419	11.803	11.7798	11.763	11.6895	11.7531	11.8392	11.4043	11.4218	11.7212	11.4666	10.8179	11.922	10.5812	11.7092	11.6217	11.5362	11.5755	11.3559
7892947	AC073610.5	ENSG00000255863	ENST00000537495	protein_coding	13.0798	13.1391	12.9775	12.9703	13.0678	13.083	13.153	13.1758	13.1738	13.1654	13.0832	13.1198	13.2009	13.1436	13.2209	13.2441	13.3608	13.1376	13.2458	13.2982	13.1163	13.2647	13.1905	13.3364	13.0395	13.0817	12.8668	12.9383	12.5703	13.0284	12.2796	13.1642	12.9353	12.9358	13.0407	12.4003
7892950	ARF3	ENSG00000134287	ENST00000472621	processed_transcript	5.06843	5.5299	5.22324	5.28771	4.74164	5.31846	4.74136	4.79902	4.8856	4.97547	4.70528	4.89744	5.30342	4.50472	4.79165	5.14259	5.3826	5.41746	4.89971	4.72207	4.71987	5.54458	5.24472	5.08053	4.84891	4.88618	4.88128	5.27072	4.68444	4.49478	4.9003	5.16656	4.61592	4.40215	4.55646	5.31297
7892951	TARDBP	ENSG00000120948	ENST00000439080	protein_coding	9.84029	9.4202	9.56188	9.05177	9.1144	8.84011	9.3189	9.60649	9.1495	8.89326	8.31831	8.66551	8.99615	9.56893	9.01023	8.95093	8.9402	8.84744	8.52652	8.66235	8.80504	8.73372	8.68005	8.9082	8.81609	8.65377	9.07429	8.74198	8.99524	8.95707	9.08498	8.9515	8.24833	9.1004	8.65801	8.9437
7892953	KARS	ENSG00000065427	ENST00000569298	retained_intron	8.19805	8.41467	8.51346	8.35508	8.60649	8.60976	7.82217	7.99246	7.77387	8.51515	8.44453	8.62616	7.64992	8.00333	8.0642	8.66719	8.72048	8.75295	8.19727	8.14174	8.45172	8.14389	7.71737	7.81823	9.48905	9.29461	9.53138	9.08215	8.73554	9.58506	8.4712	9.38113	9.29652	9.44498	9.11625	8.62591
7892954	STARD7	ENSG00000084090	ENST00000495687	retained_intron	11.6923	11.6711	11.4864	11.4719	11.4712	11.4032	11.8774	11.8091	11.8872	11.4039	11.2794	11.296	11.7771	11.5957	11.6966	11.6094	11.5185	11.2659	11.8245	11.6273	11.6524	11.659	11.6255	11.7942	11.8909	11.9559	11.6734	12.1408	11.5425	11.7161	11.5699	12.211	12.0356	12.0017	11.9825	11.7141
7892961	HNRNPA1	ENSG00000135486	ENST00000551679	retained_intron	8.3138	8.53766	8.64091	8.67567	8.62955	8.54056	8.50915	8.58127	8.73069	8.643	8.49323	8.51917	8.44662	8.95255	8.43277	8.89685	8.97448	8.94296	8.26578	8.55567	8.42577	8.54406	8.36196	8.12528	7.70419	8.0074	7.51271	7.54202	8.71468	7.53967	8.00634	7.70337	8.2116	7.76988	7.36691	8.12795
7892962	CANX	ENSG00000127022	ENST00000507307	protein_coding	5.95762	4.66849	5.45955	6.03676	5.96383	6.2912	5.83476	4.47085	5.4858	7.46143	6.81866	7.24515	6.17204	5.5351	4.85775	6.80421	6.32907	6.31824	5.11956	4.32373	3.69904	6.06493	6.292	5.98553	5.22112	4.84668	4.74419	5.07093	5.0782	5.31797	6.58197	5.05199	5.40518	5.77547	5.18077	5.01102
7892964	ANAPC5	ENSG00000089053	ENST00000538334	retained_intron	3.68592	4.39186	4.33551	3.82504	4.58375	4.21597	4.93272	3.99584	4.46974	4.72545	4.05318	4.04505	4.58728	4.74198	4.50906	4.51684	4.86725	4.73479	4.32338	3.47499	3.74166	4.65214	3.91907	4.34783	4.30031	3.73163	3.94795	4.62919	5.21326	4.54686	4.61482	3.6096	3.49474	3.81464	3.83205	5.34126
7892966	NARS	ENSG00000134440	ENST00000423481	protein_coding	11.0407	11.0831	10.9452	11.5304	11.7642	11.7884	11.0498	11.0582	11.1671	12.0469	12.0205	11.8872	11.2269	11.118	11	12.1982	12.2143	12.0536	10.9612	11.0624	10.9533	11.977	11.7927	11.7865	11.4004	11.305	11.5596	11.6887	11.4806	11.6517	11.0848	11.8446	11.733	12.2106	11.8011	11.505
7892967	KAT7	ENSG00000136504	ENST00000503935	protein_coding	12.1934	12.0746	12.1303	11.7019	11.5547	11.5912	12.0526	12.2193	12.1884	11.4069	11.3091	11.3326	12.2241	12.2197	12.2389	11.962	11.8931	11.6738	12.6896	12.544	12.5182	11.4506	11.528	11.3924	11.59	11.8963	11.1715	11.6542	12.3572	11.3888	11.8927	11.5657	11.4541	11.3746	11.4218	12.1134
7892968	GUK1	ENSG00000143774	ENST00000391865	protein_coding	7.95275	7.60958	7.85485	8.60515	8.34135	8.13947	7.80587	8.13989	7.92383	8.50931	8.47443	8.59268	8.16257	8.25519	7.77262	8.51347	8.66847	8.6596	8.0624	8.4025	8.36115	8.25383	7.77552	8.37347	8.66214	8.629	8.44694	8.12822	7.6272	8.66276	7.77879	8.28004	7.29657	8.02416	8.07434	7.68857
7892969	LYRM4	ENSG00000214113	ENST00000455814	processed_transcript	11.8948	11.9054	12.1332	12.3003	12.2382	12.1195	12.4877	12.6154	12.5689	12.5803	12.4668	12.4825	12.4267	12.4203	12.4863	12.4903	12.3595	12.2957	12.2372	12.0906	12.2814	12.3274	12.3901	12.3607	11.1271	11.1596	11.2222	11.7183	12.1285	12.0053	12.4833	11.3631	11.7503	11.8	11.9139	12.247
7892970	MIR877	ENSG00000216101	ENST00000401282	miRNA	5.50399	4.29833	5.23434	4.31873	4.36141	4.75772	5.50588	5.38455	4.83799	4.66742	5.01973	5.1764	5.39471	5.57707	4.98141	5.59994	5.05685	4.89597	4.36317	5.29385	5.17523	4.70812	5.33021	5.20649	4.67897	4.63568	4.96245	4.55102	4.38824	4.9289	3.73811	4.95885	4.83566	4.49357	4.00637	3.89397
7892972	CANX	ENSG00000127022	ENST00000512607	protein_coding	12.3677	12.2549	12.0695	12.6267	12.5186	12.4805	12.6198	12.5042	12.5126	12.6063	12.5956	12.5839	12.428	12.4526	12.4201	12.6193	12.5597	12.4076	12.2567	11.8796	12.061	12.6094	12.9319	12.938	11.1885	11.5677	11.4445	11.2311	12.0758	11.7961	11.8042	11.816	11.6572	12.0686	12.4295	12.1363
7892977	AC144530.1	ENSG00000234742	ENST00000452862	processed_pseudogene	12.7929	12.7057	12.7247	12.8783	12.8749	12.9727	12.8491	12.8322	12.7444	12.796	12.6955	12.8878	12.964	12.9574	12.9679	12.8608	12.8165	12.8438	12.7784	12.6147	12.7071	12.8211	12.8331	12.7661	12.6205	12.5495	12.7633	12.4971	12.7542	12.68	11.9829	12.7576	12.5366	12.9282	12.8904	13.2104
7892979	HNRNPC	ENSG00000092199	ENST00000449098	protein_coding	12.2765	12.2081	12.2035	11.8516	11.8241	11.9597	12.1282	12.1306	12.2125	12.0389	11.8725	11.9164	12.1442	12.143	12.1134	12.0557	11.8477	11.9055	12.0129	12.0606	12.067	11.8895	11.835	11.8299	11.3189	11.3118	11.3252	11.6572	11.4654	11.7584	11.2165	11.5692	11.46	11.8919	11.6354	11.6944
7892980	RPS5	ENSG00000083845	ENST00000599909	retained_intron	8.3491	8.49139	8.09941	8.86373	9.29691	9.43449	9.92954	9.92835	9.98849	10.6053	10.2827	10.3346	9.78543	10.0693	9.70273	9.88043	9.61453	9.53247	9.14381	9.31828	9.61584	9.8124	9.36223	8.86405	8.80864	8.64865	8.89651	8.85464	8.23982	8.77432	8.69723	9.0536	9.74628	9.19727	8.90843	7.58005
7892981	STARD7	ENSG00000084090	ENST00000462501	processed_transcript	11.7235	11.5413	11.4749	11.3376	11.351	11.2722	11.6976	11.5281	11.7474	11.3059	10.9548	11.2734	11.5456	11.2063	11.6601	11.5976	11.345	11.1272	11.5308	11.332	11.4667	11.3775	11.6475	11.5411	11.5791	11.5684	11.4769	11.7489	11.5095	11.7437	11.2117	11.8333	11.1244	11.8161	11.7662	11.4717
7892983	TARDBP	ENSG00000120948	ENST00000496840	nonsense_mediated_decay	12.8731	13.094	12.8585	12.4475	12.536	12.7542	12.4824	12.609	12.6268	11.8925	12.1052	12.2387	12.5647	12.6069	12.6506	12.0068	12.1562	12.6567	11.8543	12.303	12.088	12.0431	12.0558	12.0014	11.7555	11.8163	11.7469	12.2549	11.7891	11.9758	11.7532	12.224	12.1678	12.0867	12.0402	12.3618
7892986	RPL27	ENSG00000131469	ENST00000590864	protein_coding	13.5988	13.6943	13.5619	13.7155	13.6996	13.7809	13.5516	13.6046	13.4819	13.6213	13.7534	13.6934	13.7264	13.6718	13.7034	13.7453	13.7655	13.7722	13.6003	13.6426	13.6773	13.697	13.6736	13.7252	13.4155	13.6548	13.3894	13.4124	13.2087	13.3496	12.9763	13.3086	13.3127	13.3927	13.424	13.524
7892987	STARD7	ENSG00000084090	ENST00000479456	retained_intron	12.7439	12.5456	12.7276	13.0288	12.9087	12.8731	13.1913	13.1408	13.2015	13.182	13.0173	13.0871	13.0059	13.213	13.0409	13.133	13.0297	13.0221	12.9042	12.9142	12.9594	12.9417	13.0022	13.0373	12.3653	12.4851	11.9721	12.6097	12.77	12.7266	13.0231	12.623	12.6821	12.7661	12.8969	12.9978
7892989	CAPNS1	ENSG00000126247	ENST00000592483	protein_coding	7.9225	8.10108	7.67901	7.55114	7.68637	7.7348	8.00385	8.24065	7.84403	7.88771	7.64754	7.55367	8.34483	8.18782	8.37969	7.5731	7.81268	7.69159	7.63611	7.72418	7.93288	7.78721	7.41743	7.64176	7.2084	7.43699	6.85791	7.59753	7.44636	6.7637	7.58092	7.05387	7.13768	7.02031	7.23418	6.8299
7892993	ZNF101	ENSG00000181896	ENST00000415440	retained_intron	11.6073	11.4495	11.5782	11.9147	11.697	11.4969	11.91	12.0323	11.9592	11.979	11.8231	11.9272	11.8409	11.8684	11.7895	11.9959	11.9136	11.8017	11.5374	11.3854	11.5238	11.6543	11.9495	11.8919	10.9213	10.97	10.7019	11.1105	11.7605	11.5774	11.7416	11.0718	11.4446	11.5163	11.9266	11.8515
7892995	TCEB2	ENSG00000103363	ENST00000409477	protein_coding	4.66965	4.90103	4.10031	4.52407	4.08247	3.96081	4.28872	4.3898	4.71445	4.22833	4.17139	4.48872	4.31817	3.61556	4.36646	4.70812	4.38038	4.17066	3.97486	4.14776	4.21178	4.36752	4.72465	4.82911	5.12435	4.37468	4.9324	5.12154	4.20919	6.30792	3.96637	4.31999	3.75512	5.86099	5.07797	4.02866
7893001	HINT1	ENSG00000169567	ENST00000520028	protein_coding	11.0735	10.8061	10.8691	10.8009	10.6544	10.5231	11.0274	11.0424	11.2383	11.0633	10.9782	11.0901	10.9271	10.8169	10.7789	10.7268	10.6082	10.161	10.7315	10.204	10.436	10.7446	11.093	11.052	9.82377	9.5331	9.81458	10.0361	9.73642	10.5974	9.58566	9.65516	9.21066	10.232	10.8046	10.373
7893002	DDX39B	ENSG00000198563	ENST00000415382	protein_coding	13.1699	13.1834	13.1146	12.7436	12.791	12.7229	13.1695	13.2734	13.2767	13.0242	13.0164	12.9679	13.237	13.2176	13.2975	13.1344	13.113	13.0015	13.1555	13.1062	13.2458	12.9199	12.8615	12.9115	13.2195	13.0146	13.0771	13.2172	12.4311	13.2601	12.1958	12.9819	12.9085	13.0648	12.6518	12.5272
7893005	SMNDC1	ENSG00000119953	ENST00000369603	protein_coding	3.95122	3.87963	3.30286	2.98377	3.0032	3.38375	3.97059	3.64195	3.79618	3.41182	3.1666	3.63988	3.18148	4.06045	3.58386	3.2213	3.5236	3.50558	3.00648	4.14326	4.56571	3.72877	3.2828	3.21956	3.30958	3.79618	3.63086	3.79645	3.27831	3.93744	3.62441	4.41414	5.2456	4.41919	3.69772	4.63292
7893009	CTDNEP1	ENSG00000175826	ENST00000571409	protein_coding	4.15021	3.8093	4.48611	4.44411	4.30007	3.94753	4.34885	4.30785	4.39722	4.06471	4.04828	4.45751	4.53719	4.85335	4.50304	4.51524	4.29315	4.65436	3.68906	4.08307	5.19778	3.86062	3.76346	4.15708	4.06194	4.10283	4.11026	3.90799	3.98672	4.00306	4.2094	4.25445	4.18253	3.35474	3.41085	4.49509
7893010	ABCF1	ENSG00000204574	ENST00000468958	protein_coding	8.05253	7.82412	8.31482	7.36397	7.07873	7.2372	8.11888	8.15856	8.11855	7.60084	7.39713	7.53714	8.00381	7.82692	8.05284	7.06982	7.47701	7.42007	7.59454	7.52946	7.56808	7.58211	7.62609	7.29419	7.05338	6.64662	6.39939	6.43575	7.32472	7.31558	7.26667	6.64866	6.95522	6.51398	7.16102	7.42599
7893012	TARDBP	ENSG00000120948	ENST00000439080	protein_coding	12.0741	11.8866	12.1739	11.9781	11.8394	11.663	11.6374	11.7211	11.7796	11.1924	11.2548	11.321	11.4952	11.6788	11.583	11.1556	11.1892	11.5944	10.8458	11.2074	10.993	11.0695	11.2363	11.0866	11.1202	11.2162	11.3047	11.3554	11.5615	11.7117	11.5943	11.4476	11.3584	11.7719	11.7098	11.8166
7893015	HNRNPD	ENSG00000138668	ENST00000541060	protein_coding	12.6921	12.6792	12.6726	12.3782	12.3452	12.5385	12.7392	12.8137	12.659	12.5752	12.6644	12.8624	12.816	12.6408	12.7842	12.4823	12.5499	12.5089	12.7053	12.7616	12.6308	12.4945	12.7119	12.5743	13.1784	13.1323	13.2494	13.2604	13.1185	13.2655	13.1238	13.5298	13.4992	13.3391	13.2991	13.4516
7893016	GUK1	ENSG00000143774	ENST00000469973	processed_transcript	5.02379	5.85491	5.46895	5.14133	5.52554	5.22533	5.37003	5.31219	5.3795	5.21984	5.49375	5.0288	5.22391	5.55425	5.87516	5.08417	5.85814	5.89421	5.16739	5.9261	5.14476	5.4818	5.42135	5.6638	6.18772	6.62268	5.54568	5.23876	4.8426	6.04848	5.44286	5.186	6.01913	5.337	5.4825	4.8538
7893017	SART3	ENSG00000075856	ENST00000552221	processed_transcript	6.79579	6.56981	6.63369	6.16767	6.43784	6.06924	6.09866	6.22478	6.91955	6.08086	5.73072	6.1845	6.15339	6.51759	6.59967	6.39789	6.04422	5.94581	6.06368	6.10506	6.50619	6.00986	5.84215	5.99124	5.57965	5.94322	6.12949	6.37169	6.74047	6.2019	6.74644	5.8991	5.88415	6.14245	5.77899	6.4048
7893019	SEPT2	ENSG00000168385	ENST00000476841	retained_intron	7.79807	7.75115	7.90066	7.10854	7.24511	7.2596	7.52111	7.56504	7.5464	7.20824	6.83088	6.91169	7.65259	7.8676	6.95541	7.04259	7.13009	6.95366	6.60563	7.12383	7.19321	6.24178	6.41919	6.85839	6.50139	6.72811	6.62862	6.58191	7.06381	7.01849	7.6569	7.24654	6.82209	6.92381	7.13007	8.16716
7893023	EIF3D	ENSG00000100353	ENST00000541106	protein_coding	11.6009	11.4741	11.3267	11.7362	11.8178	11.689	11.6876	11.8263	11.7104	11.8598	11.9012	11.7395	11.787	11.7464	11.6107	12.0936	12.171	11.8998	11.5922	11.6742	11.4742	11.8284	12.0624	12.1164	11.5086	11.3097	11.5625	11.0826	11.3826	11.5496	10.6046	11.452	11.4046	11.5682	11.6466	11.2549
7893025	SART3	ENSG00000075856	ENST00000546815	protein_coding	9.24643	9.08583	9.11972	8.73454	8.94432	9.10772	9.27273	9.08036	9.18815	8.64261	8.45203	8.74491	9.10721	8.91776	9.19461	8.60796	8.89432	9.34961	8.51294	9.00934	8.91992	8.08022	8.56077	8.16943	9.44748	9.55702	9.46184	9.3186	9.19407	9.13296	8.46899	9.52022	9.31828	9.38535	9.07358	9.42841
7893027	DDX39B	ENSG00000198563	ENST00000427214	protein_coding	6.81489	6.774	6.40054	6.3766	6.36054	6.19539	6.86525	7.26291	7.01115	6.82753	6.43033	6.98073	6.13274	6.72784	6.56414	6.99464	7.06867	6.44809	6.67211	6.93551	6.45643	6.30283	6.59629	6.00966	6.50617	6.40948	6.12519	6.29645	6.60672	6.22079	6.56045	6.15407	6.27195	6.54818	5.14177	6.11766
7893029	TPP1	ENSG00000166340	ENST00000533371	protein_coding	11.8136	11.7473	11.9021	12.0651	11.9344	11.7585	11.8062	11.9198	11.6761	11.8032	11.8876	11.9179	12.0144	12.1235	11.9385	11.8891	11.9334	11.9289	11.9965	12.1324	12.0675	11.9993	11.9022	11.9335	12.0413	11.9237	11.9559	11.9322	12.1978	11.9384	12.4033	11.6605	11.8664	11.7368	11.8617	12.0022
7893030	SMNDC1	ENSG00000119953	ENST00000369603	protein_coding	6.75921	6.5023	6.68575	6.23378	5.9317	6.31393	6.55604	6.54099	6.42646	6.3668	6.57932	6.63748	6.45369	6.09733	6.9375	6.74461	6.37886	6.1453	6.7192	6.87922	5.93236	4.38689	5.67375	6.11803	7.2724	7.20229	5.87031	7.67686	7.8233	7.17981	7.13204	7.91913	8.32216	8.00259	7.76111	7.65341
7893031	ABCF1	ENSG00000204574	ENST00000396515	protein_coding	10.7463	10.726	10.802	10.8682	10.7247	10.6782	10.5759	10.3294	10.6171	10.4293	10.1352	10.4597	10.2881	10.3906	10.6181	10.3077	10.4289	10.6106	10.2685	10.0669	10.3458	10.0431	10.0453	9.93291	10.4948	10.5743	10.3295	10.6571	10.8403	10.6234	10.2101	10.484	10.5267	10.4717	9.54616	9.22155
7893032	PRPF8	ENSG00000174231	ENST00000575116	processed_transcript	9.38607	9.35595	9.17474	9.95604	9.70041	9.58952	9.02592	9.16333	9.3222	9.41408	9.59588	9.81102	8.92147	9.18356	9.06845	9.54072	9.14367	9.82452	9.2945	9.13466	9.35688	9.51793	9.37521	9.4321	10.2323	10.5072	9.89944	10.1287	9.84136	10.0752	9.50386	9.99231	10.0136	9.73904	10.2105	9.43243
7893036	ATP6V0B	ENSG00000117410	ENST00000498664	protein_coding	8.74296	8.91442	8.67541	9.47397	9.58495	9.49217	9.30082	9.14977	9.24603	9.6264	9.88498	9.54739	9.21233	8.72612	9.12632	9.60354	9.69239	9.55478	9.2001	9.0542	9.24946	9.81781	9.64638	9.68824	9.2668	9.02778	9.10865	8.83831	8.22186	9.19215	8.57756	8.80281	8.37653	8.71298	8.88164	7.89267
7893039	YY1	ENSG00000100811	ENST00000262238	protein_coding	12.0504	12.033	12.1714	12.1692	12.0808	12.1224	12.2196	12.2003	11.9921	12.1013	12.215	12.1549	12.2409	12.1562	12.2506	12.1315	12.1426	12.1018	12.2101	12.1673	12.1857	12.3639	12.2463	12.3232	11.8835	11.7026	11.6259	11.8363	11.8893	11.8231	11.8908	11.6077	11.9668	11.6185	11.741	11.8936
7893042	IK	ENSG00000113141	ENST00000523672	processed_transcript	10.6488	10.4729	10.7017	10.9217	10.7097	10.569	11.2679	11.181	11.2034	11.0211	11.1219	11.0686	11.0044	11.178	11.1435	10.9037	10.8225	10.9925	10.7493	10.7254	10.7721	10.7939	10.9946	10.9268	9.58449	9.46384	9.43272	10.0825	10.8116	10.4396	11.1356	10.0181	10.31	10.0752	10.5275	10.9586
7893049	EIF3D	ENSG00000100353	ENST00000432675	protein_coding	5.12271	4.29369	5.10336	4.90799	6.02483	5.81114	6.22935	5.52738	5.84986	6.90024	5.97801	6.44421	5.38795	5.92699	5.49195	6.47271	7.10813	6.47439	4.49387	5.42316	5.84656	5.08601	6.09086	4.91786	5.63366	4.90189	6.07108	5.29352	5.68333	5.56233	5.72988	5.86826	5.89736	6.3089	6.02993	5.08136
7893050	RPL10A	ENSG00000198755	ENST00000478340	processed_transcript	11.8039	11.9683	11.8562	12.0624	12.0446	12.0497	11.6932	11.8232	11.7429	12.0061	11.9987	12.086	11.8139	11.8134	11.8422	12.0416	12.1121	12.2078	11.9647	11.9257	11.9015	11.9369	11.791	11.8021	12.3456	12.3956	12.3634	12.2953	12.5241	12.338	12.133	12.4008	11.97	12.0693	12.2903	12.565
7893056	SNRNP200	ENSG00000144028	ENST00000480242	retained_intron	6.24107	5.75264	6.21574	6.28883	6.43719	6.31215	6.29761	6.16047	6.79457	6.86863	6.13241	6.09098	6.90497	5.96484	6.88759	6.48467	6.61588	6.33176	5.87304	6.16076	6.97815	5.54364	6.13496	6.20497	6.7943	5.86826	6.28444	6.02457	6.34095	5.73605	4.94694	5.56137	5.57467	5.71084	6.47811	5.8072
7893058	HINT1	ENSG00000169567	ENST00000504202	nonsense_mediated_decay	10.837	10.9624	10.9401	10.9756	10.9561	10.808	10.6179	10.7124	10.9635	11.1598	11.0789	11.0225	10.7033	10.6944	10.8676	10.9715	10.8588	10.9112	11.0428	10.9881	11.0705	11.1292	10.7724	10.8697	11.7145	11.5163	11.4398	11.6653	11.0136	11.5394	10.5559	11.2015	10.8311	11.17	11.4082	11.2732
7893059	PRPF8	ENSG00000174231	ENST00000576585	retained_intron	6.66839	6.35394	7.03665	6.99368	6.49414	6.53377	6.79348	6.98718	6.62654	6.73674	7.05214	7.31451	6.78491	6.79509	6.93707	7.08202	6.72022	6.87941	6.6291	7.43602	6.51922	7.1035	6.88216	6.739	6.39488	6.5365	6.75708	6.6259	7.31425	6.62994	6.79317	6.62484	7.03068	6.55487	6.46624	6.54912
7893061	PSMB2	ENSG00000126067	ENST00000373237	protein_coding	12.4915	12.5639	12.4756	12.514	12.6084	12.705	12.8225	12.8139	12.8431	12.9144	12.9072	12.8526	12.9069	12.9823	12.8577	12.6017	12.691	12.5975	12.808	12.815	12.7709	12.8768	12.8268	12.79	12.7401	12.7131	12.5662	12.6894	12.2304	12.5909	12.0474	12.6028	12.4887	12.4938	12.4531	12.1268
7893064	RP1-4G17.5	ENSG00000262302	ENST00000577138	nonsense_mediated_decay	9.98267	9.95347	10.1647	10.3672	10.2218	10.128	9.75406	9.91528	9.9002	10.0857	10.0324	10.0633	9.77879	9.81563	9.82765	10.0724	10.2807	10.0185	9.72241	10.0132	9.81132	9.89034	10.2592	10.3278	10.0435	10.2138	9.89119	9.58684	9.51038	9.72137	9.52409	9.76163	9.60277	9.64397	10.0424	9.8248
7893070	SNRNP200	ENSG00000144028	ENST00000493271	retained_intron	12.8003	12.8388	12.8074	12.74	12.7353	12.7799	12.6343	12.6861	12.7198	12.833	12.8193	12.7897	12.6152	12.6074	12.5687	12.7755	12.7376	12.7701	12.8203	12.6856	12.7325	12.6537	12.5385	12.5366	13.1882	13.1031	13.023	13.1808	12.9089	12.9755	12.8179	13.065	12.9378	12.7964	12.9653	12.9364
7893071	PRPF8	ENSG00000174231	ENST00000576407	retained_intron	6.99121	6.94246	7.04287	6.85432	7.32891	6.6823	7.35462	7.18123	7.33836	7.10085	7.26115	7.46344	7.21856	7.17406	7.16971	6.97726	7.2048	7.44911	7.14137	7.26805	6.77538	7.5438	7.23267	7.27428	6.86151	6.65234	6.67506	6.73196	7.11049	6.84303	7.03261	6.33885	7.21307	6.43827	6.73287	7.2388
7893073	RNPS1	ENSG00000205937	ENST00000566783	retained_intron	12.1751	12.1348	12.1653	12.2364	12.3518	12.2984	12.2787	12.4638	12.2776	12.3466	12.5127	12.2416	12.3392	12.5473	12.3721	12.535	12.6488	12.54	12.1994	12.2735	12.2104	12.2746	12.0623	12.2443	12.1176	12.1918	12.112	12.2389	11.8279	12.0312	11.5196	12.0046	12.1233	11.815	11.6333	11.5607
7893074	NONO	ENSG00000147140	ENST00000420903	protein_coding	10.5044	10.479	10.3228	10.7077	10.9016	11.0447	10.7559	10.6895	10.7821	10.9479	10.8779	10.7549	10.6834	10.8354	10.6268	10.406	10.641	10.2967	10.4206	10.3871	10.4164	10.3856	10.6679	10.5237	10.1774	10.3155	10.0935	10.7302	11.0509	11.0034	10.5031	10.3794	10.3101	10.1898	10.2687	10.6301
7893079	NARS	ENSG00000134440	ENST00000587675	protein_coding	10.8335	10.6677	11.0682	11.6147	11.5926	11.548	10.5494	10.4727	10.4792	11.6917	11.4723	11.5678	10.4475	10.5756	10.5708	11.7141	11.6986	11.8016	10.1856	10.3339	10.3298	11.2729	11.406	11.3337	10.2613	10.191	10.456	10.6006	10.8542	10.75	10.5321	10.8604	10.919	11.5009	11.2508	10.8082
7893080	KARS	ENSG00000065427	ENST00000566560	retained_intron	5.12456	4.86394	5.00415	5.16148	4.86486	4.80065	5.18885	4.95945	5.34378	5.73455	4.72545	4.77311	5.38554	5.42934	4.92205	5.19238	5.64151	4.48028	4.93318	4.92897	4.71347	5.56039	4.74269	4.72042	4.06373	5.20352	4.96736	4.56919	4.77224	4.66386	5.0273	5.42189	5.56076	4.69624	4.81999	4.49598
7893081	HNRNPC	ENSG00000092199	ENST00000449098	protein_coding	12.9407	12.743	12.9156	12.7839	12.6795	12.7871	12.8912	12.867	12.7789	12.6389	12.6617	12.734	12.7794	12.8311	12.8693	12.6557	12.6281	12.6874	12.7205	12.53	12.7485	12.656	12.7865	12.7393	12.4126	12.4293	12.3769	12.5191	12.6574	12.5726	12.4084	12.4038	12.3953	12.7252	12.5077	12.8942
7893086	CNPPD1	ENSG00000115649	ENST00000451647	protein_coding	10.1864	10.2164	10.0364	9.65585	9.72805	9.66993	9.93786	9.91763	10.0919	9.66353	9.63954	9.5912	10.16	10.1761	10.2953	10.1286	9.77584	10.001	9.66875	9.68949	9.774	9.63724	9.50818	9.47188	11.0514	10.7507	10.8122	10.73	9.40003	10.9534	8.99929	10.0126	9.98645	9.95198	9.7015	9.06891
7893087	EIF4G2	ENSG00000110321	ENST00000532570	protein_coding	11.6464	11.6789	11.6478	11.5462	11.5066	11.4893	11.71	11.7302	11.6748	11.4764	11.392	11.5228	11.643	11.5013	11.6695	11.3916	11.2738	11.3265	11.5914	11.3896	11.4514	11.4631	11.6903	11.6834	11.3683	11.4144	11.668	11.1418	11.3856	11.6073	11.4191	11.7898	11.8203	11.9038	12.095	11.6045
7893090	RPL9	ENSG00000163682	ENST00000437992	retained_intron	13.4019	13.1847	13.3385	13.3689	13.3845	13.3598	13.2513	13.1794	13.1446	13.2146	13.0967	13.2974	13.4079	13.4777	13.4602	13.5322	13.4391	13.3003	13.1963	13.1543	13.2631	13.3712	13.4105	13.4992	12.8136	12.6303	12.6883	12.5623	12.7312	12.8068	12.1555	12.5876	12.2807	12.8004	12.7471	13.1118
7893091	RPL35	ENSG00000136942	ENST00000348462	protein_coding	10.1265	10.1629	10.046	10.0826	9.9992	9.80241	10.152	10.0813	10.4249	10.222	9.9191	10.3421	10.1717	10.0951	10.3278	10.6459	10.4223	10.3369	9.91192	9.70959	9.75385	9.9486	9.73144	10.0643	11.3494	11.1203	11.1733	10.8985	10.1879	11.231	8.94517	10.6953	10.8503	10.5115	10.6243	11.045
7893093	CANX	ENSG00000127022	ENST00000505090	retained_intron	4.2475	3.97638	4.27902	4.53984	4.08868	4.66986	3.93342	4.30646	4.01363	5.20071	4.35903	3.92349	4.70262	3.83578	4.07722	4.17787	4.30728	4.45836	4.21405	4.15292	3.88354	4.5518	4.4654	4.04971	3.83211	4.17684	3.82395	3.80899	5.12923	3.9036	5.1183	3.95876	4.52469	4.32352	4.49713	5.30366
7893094	NONO	ENSG00000147140	ENST00000535149	protein_coding	12.7082	12.8347	12.6569	12.9053	12.9621	13.0498	12.8459	12.923	12.9098	12.9795	12.9468	12.9616	12.8235	12.7406	12.7996	12.778	12.8092	12.7782	12.8608	12.6843	12.7995	12.8863	12.9904	12.966	13.1356	13.1898	13.1072	13.161	12.7758	13.329	12.9114	13.2342	13.1946	13.1601	12.9976	13.1328
7893097	ANAPC5	ENSG00000089053	ENST00000536366	protein_coding	9.827	9.74571	9.76944	9.82522	10.0343	9.83317	9.98011	9.80113	10.1086	10.2256	9.89424	10.1392	9.73326	9.88627	10.0479	10.1364	9.94041	9.80363	9.66143	9.35184	9.61633	9.79438	9.79093	9.85793	10.1675	10.1276	10.0817	10.0971	9.81199	10.3269	9.9165	10.2975	10.1177	10.5039	10.4064	10.0933
7893100	CAPNS1	ENSG00000126247	ENST00000586963	protein_coding	6.85578	6.89406	6.9683	6.82008	6.96225	7.06477	7.14252	7.26577	6.79268	6.89919	7.02439	7.22438	6.92348	7.07584	7.2375	6.9278	6.44961	6.86661	6.92551	6.69245	6.76012	6.98411	6.9125	7.06435	6.17366	6.3523	6.94341	6.66597	6.71196	6.76298	6.78526	6.35588	6.56134	6.49458	6.27095	7.00861
7893102	PRPF8	ENSG00000174231	ENST00000574217	retained_intron	4.94304	4.88975	4.99969	4.66302	5.03483	4.46771	4.84351	5.73348	5.31059	5.56251	5.62859	6.22434	5.56247	5.98031	5.67265	5.20795	5.44819	5.26889	4.53189	4.71114	4.66939	4.35646	5.01451	4.64756	3.88076	4.43337	4.14289	3.47411	4.19765	4.91686	5.41286	3.85358	4.61307	4.61364	3.59382	4.62314
7893103	CANX	ENSG00000127022	ENST00000512607	protein_coding	13.6449	13.4869	13.496	13.7798	13.665	13.692	13.7694	13.6508	13.6739	13.7643	13.6907	13.729	13.5902	13.7227	13.6358	13.8196	13.7679	13.7118	13.5691	13.5544	13.5636	13.728	13.8277	13.851	13.1182	13.169	13.3172	13.258	13.5094	13.3911	13.462	13.2806	13.2635	13.5756	13.6199	13.4317
7893106	SART1	ENSG00000175467	ENST00000532333	retained_intron	8.50678	8.90511	8.76739	9.67424	9.21293	8.87413	8.76047	9.02551	8.69925	8.62736	9.17276	8.99743	8.97229	8.83437	8.83338	8.83062	9.02093	9.38204	8.71956	8.60417	8.51844	9.33234	9.20231	9.15056	8.27452	8.44935	8.09749	8.45513	8.93445	8.3692	8.98627	8.235	8.93247	8.46742	8.43471	9.21525
7893113	KARS	ENSG00000065427	ENST00000565738	retained_intron	10.1934	10.2508	10.4059	10.4844	10.1996	10.3122	10.2419	10.0373	9.97882	10.202	10.1707	10.2787	10.1548	10.2539	10.2089	10.5278	10.4127	10.4116	10.0705	10.1938	10.2264	10.1833	9.92	9.95191	9.82863	10.0682	10.0119	10.4057	10.1283	10.106	9.83651	10.2003	9.8688	10.0829	10.0335	9.87234
7893114	SEPT2	ENSG00000168385	ENST00000484167	retained_intron	6.28618	6.56338	6.57382	6.29321	6.61066	6.27521	6.54785	6.30331	6.59931	6.23456	6.28088	5.6404	6.43569	6.40859	6.8038	6.09043	6.17199	6.6803	6.09024	5.72262	6.81061	5.85794	5.93215	6.07391	6.09341	5.83882	5.80194	5.97778	5.55056	5.98676	6.09968	6.47975	5.1736	5.67032	5.9716	6.27809
7893118	KXD1	ENSG00000105700	ENST00000600099	protein_coding	8.02875	7.85032	7.80693	7.80743	7.39249	7.40458	7.97751	7.91727	7.86833	7.58826	7.97399	7.81232	8.5698	8.07369	8.2617	7.96111	7.91528	8.0586	7.53838	8.30993	7.86366	7.63068	7.91068	7.46441	7.62182	6.81727	6.9975	7.58805	7.80821	8.06637	7.35522	7.62469	7.5727	7.56303	7.03108	8.55535
7893122	ABCF1	ENSG00000204574	ENST00000396515	protein_coding	9.99034	9.8415	9.8265	10.1376	10.0155	10.2532	10.168	10.4609	10.3655	10.1099	10.2231	10.2923	10.2715	10.2868	10.2224	10.2217	10.0801	9.76747	10.0256	9.95244	9.73818	9.83652	9.77967	9.79546	10.1693	10.0378	10.0155	9.96119	10.401	10.118	9.38291	10.1846	9.79352	10.1394	9.15275	8.72054
7893125	ABCF1	ENSG00000204574	ENST00000468958	protein_coding	9.07184	9.02082	8.62375	8.86126	8.85053	8.81381	9.48704	9.59645	9.35699	9.02082	9.40714	9.02039	9.35379	9.48417	9.07446	9.29169	9.37212	8.96566	8.86376	9.26643	9.30807	9.08299	8.99896	9.22007	9.63487	9.1569	9.47059	9.15006	9.26644	8.98552	8.22885	9.67474	9.20957	9.44415	8.76314	8.05851
7893126	SMNDC1	ENSG00000119953	ENST00000471297	processed_transcript	4.13549	4.15585	4.51027	3.76003	4.08745	4.37588	4.68753	4.3581	4.53387	4.44548	4.41247	4.08957	4.8253	4.75994	4.49469	4.30204	4.65611	4.19823	4.48859	4.46706	4.74562	4.36905	4.52976	4.25786	4.31941	4.86819	4.20039	4.42034	4.92154	4.26526	4.16576	4.32211	4.83963	4.54843	4.72707	4.41548
7893128	NARS	ENSG00000134440	ENST00000423481	protein_coding	8.18049	7.89144	7.95198	8.84046	8.59631	8.53466	7.8989	7.76875	8.40033	9.39048	8.96282	8.93504	7.76951	7.99045	7.76898	9.66146	9.28536	8.48915	7.3797	7.68128	7.73213	8.90395	9.28623	9.15001	7.64482	7.43424	7.80063	7.2197	7.37232	8.35517	7.25345	7.93265	7.47148	9.17249	8.80683	8.19013
7893129	HNRNPC	ENSG00000092199	ENST00000557768	protein_coding	6.56238	6.00365	6.81447	6.02531	5.80974	5.70669	6.83165	6.85243	7.04275	6.56631	6.00483	6.57668	6.1042	6.04688	6.74339	5.88609	6.0727	6.22013	4.70977	5.70118	5.04474	5.14329	5.78015	5.32383	4.59594	4.35175	5.20643	5.24595	5.07287	4.57261	6.57461	4.82955	5.48088	5.43321	5.53087	6.5736
7893131	EIF4G2	ENSG00000110321	ENST00000531180	protein_coding	11.7044	11.6255	11.6818	11.5384	11.5261	11.5319	11.5061	11.6136	11.503	11.3375	11.3793	11.4046	11.3945	11.4379	11.4425	11.3954	11.0344	11.2641	11.3594	11.4051	11.4028	11.32	11.36	11.2761	11.1708	11.1472	11.5597	11.2549	11.0632	11.5851	11.3126	11.3701	11.1537	11.9459	11.7062	11.3367
7893133	RPL18	ENSG00000063177	ENST00000552851	retained_intron	12.846	13.0569	12.8125	13.0264	13.0282	13.0179	12.6406	12.8027	12.8287	13.0415	13.1756	12.9817	12.8614	12.8363	12.83	13.0512	13.1333	13.1907	12.9461	12.9285	12.8873	13.0192	12.8977	12.855	13.5099	13.5941	13.5104	13.4351	13.0948	13.4374	13.1525	13.378	13.3058	13.2133	13.2701	13.2785
7893134	RNPS1	ENSG00000205937	ENST00000565243	retained_intron	8.46006	8.37042	8.47058	8.17054	8.37488	8.6496	9.32449	9.13115	9.0547	8.91806	8.82859	8.76878	9.21559	9.49543	9.17614	8.87467	8.77208	8.51464	8.37525	8.56235	8.55575	8.48605	8.56188	8.13277	7.31259	7.21827	7.09507	8.43363	8.22289	8.47213	8.21408	7.76243	8.05769	7.83445	8.10524	8.35783
7893137	PRPF8	ENSG00000174231	ENST00000576585	retained_intron	4.10087	3.89139	4.2744	4.25622	4.54317	4.89521	4.49697	4.15578	4.54856	4.47911	4.03939	4.01972	4.00541	4.33693	4.1917	4.16227	4.4875	4.3409	4.19256	3.72795	3.93065	4.30051	4.68128	4.66801	3.42034	4.10113	3.64339	3.59445	3.48154	3.55416	4.2631	3.78497	3.8646	3.80572	3.66876	4.42088
7893138	HSP90AB1	ENSG00000096384	ENST00000371554	protein_coding	13.2296	13.0979	13.1848	13.1817	13.1191	13.1265	13.3846	13.3143	13.2967	13.2514	13.1221	13.1677	13.1652	13.2107	13.2903	13.1575	13.0209	13.0554	13.1874	12.9989	13.0264	13.0599	13.1611	13.2993	12.9085	12.939	13.0424	12.9079	13.219	13.0117	12.8654	13.1721	13.1715	13.2561	13.2585	13.3211
7893139	EIF4G2	ENSG00000110321	ENST00000533485	retained_intron	13.2243	13.2455	13.214	13.1426	13.1235	13.2143	13.4569	13.1121	13.3627	13.2392	12.8686	13.1682	13.445	13.0699	13.3902	13.2476	12.9641	12.7933	13.3242	13.1241	13.2916	13.2807	13.3294	13.2514	13.1969	13.3785	13.3049	13.2596	13.2429	13.3503	13.3546	13.5423	13.4528	13.5887	13.4918	13.3648
7893141	HNRNPK	ENSG00000165119	ENST00000376256	retained_intron	9.18215	9.13235	9.21619	9.01867	9.09896	9.28954	9.10831	8.93068	9.06561	9.17312	8.95269	9.19554	8.91025	8.92475	9.15588	9.40103	9.63267	9.8309	8.93036	9.05982	8.81127	8.70801	8.85574	8.52242	7.03331	6.59962	6.84697	8.34263	9.95491	7.92452	9.35049	7.79155	8.6556	8.25223	8.03973	9.15153
7893148	ANAPC5	ENSG00000089053	ENST00000366333	retained_intron	10.1489	10.2652	10.2765	10.4604	10.151	10.1177	10.6526	10.7792	10.7364	10.4615	10.5109	10.4762	10.5787	10.3569	10.601	10.3752	10.4924	10.3495	10.4426	10.124	10.3019	10.4477	10.5455	10.2853	9.00823	9.06899	8.88822	9.83158	10.2355	9.88631	10.6528	9.5634	9.87723	9.61767	10.0873	10.7146
7893153	PRPF8	ENSG00000174231	ENST00000572621	protein_coding	12.8657	12.823	12.8658	12.651	12.7948	12.7186	12.6313	12.62	12.6776	12.7844	12.7287	12.7237	12.5548	12.6274	12.6224	12.7693	12.813	12.6018	12.5957	12.7099	12.6687	12.6568	12.5858	12.6166	13.0063	13.3028	12.9388	12.9721	12.9712	12.884	12.8105	12.858	12.928	12.7175	12.7955	12.8232
7893158	SART1	ENSG00000175467	ENST00000533386	retained_intron	7.56489	7.96669	7.79085	7.89988	7.65582	8.06582	7.85195	7.77191	8.00276	7.55366	7.70625	8.06414	7.86979	7.88728	8.05558	8.20718	8.11897	7.67576	7.85299	7.8508	7.51957	8.26711	7.69234	7.78354	7.02992	7.61787	6.99322	7.33568	7.5926	6.94326	7.31797	6.72157	7.13595	7.09236	7.11592	7.87248
7893160	HNRNPM	ENSG00000099783	ENST00000602219	processed_transcript	11.2684	11.454	11.1201	11.3897	11.5098	11.7152	11.6141	11.6525	11.7466	11.123	11.2834	11.0768	11.5789	11.7533	11.6419	11.1029	11.1925	11.2295	11.2535	11.3813	11.2465	11.2769	11.4874	11.4471	11.9556	12.0451	11.9633	12.0083	11.816	12.0592	11.1639	12.0498	12.163	11.9317	11.8048	11.5066
7893164	HNRNPA1	ENSG00000135486	ENST00000550482	protein_coding	11.396	11.2916	11.5323	11.4475	11.2596	11.4387	11.4771	11.5957	11.5479	11.3532	11.063	11.4412	11.235	11.3347	11.2651	11.1522	10.8636	10.7895	11.3573	11.1381	11.2988	10.9959	11.3499	11.1469	11.1629	11.0837	11.1716	10.9224	11.7829	11.2842	11.1599	11.2943	10.8916	11.701	11.6198	11.7185
7893166	SNX32	ENSG00000172803	ENST00000530101	retained_intron	4.49949	4.63935	4.23854	4.08831	3.96501	4.59745	4.14719	4.13859	4.91187	4.35385	5.39471	4.93829	4.77079	4.61663	4.34319	4.26108	4.19773	5.09495	4.34123	5.07157	5.06059	4.57784	4.86591	4.63701	5.41228	4.87911	4.41593	4.19596	4.62649	4.4539	4.77894	4.9392	3.93095	4.29265	4.6757	3.95706
7893169	KAT7	ENSG00000136504	ENST00000503101	processed_transcript	7.04203	7.27169	7.15822	7.03167	7.06764	7.03698	8.15863	8.02991	8.09663	7.67304	7.61348	7.23226	7.86807	7.88792	7.65889	7.60692	7.49979	6.81818	7.50169	7.39612	7.56123	6.80916	7.17964	7.1739	6.86607	7.83084	5.64138	7.87404	6.62116	7.39293	7.45043	7.63343	8.02023	7.28481	7.20524	7.72006
7893170	ZNF259	ENSG00000109917	ENST00000487030	retained_intron	9.63007	9.62209	9.61099	9.66729	9.86695	9.83393	9.53968	9.51364	9.5096	9.52282	9.80003	9.61298	9.40193	9.54877	9.39005	9.17675	9.48005	8.9715	9.39668	9.9588	9.76134	9.55456	9.40446	9.53325	9.90012	9.67684	10.0135	9.69192	8.96944	9.86769	9.06382	9.51356	9.86929	9.58207	9.68351	9.25456
7893173	CAPNS1	ENSG00000126247	ENST00000589162	retained_intron	13.3377	13.3098	13.2747	12.8773	12.9238	12.9657	13.4357	13.4779	13.4645	13.0354	13.1055	12.8894	13.4721	13.5041	13.3529	13.0576	13.1487	13.023	13.2849	13.4177	13.2291	13.0919	13.0958	13.222	13.4316	13.2418	13.5154	13.1477	12.6084	13.3877	13.0837	13.202	13.1728	13.2541	13.1757	12.7436
7893181	ABCF1	ENSG00000204574	ENST00000396515	protein_coding	10.6338	10.753	10.848	11.1467	10.8996	10.9507	10.3691	10.3719	10.3837	10.1144	10.1567	10.5524	10.2902	10.1463	10.5412	10.1678	10.2526	11.0467	9.99672	10.0385	10.0318	9.96043	9.93199	9.63356	10.4528	10.7165	10.4677	10.924	10.8713	10.4549	10.4724	10.6994	10.8231	10.4173	9.5918	9.63845
7893183	RHOA-IT1	ENSG00000235908	ENST00000428083	sense_intronic	6.04147	5.98029	6.08138	6.302	6.2511	6.26785	6.41163	5.96904	6.26782	6.47923	6.36885	6.39478	6.27112	6.54392	6.50494	6.42273	6.88328	6.15008	5.88274	6.43619	5.66593	6.02341	6.06441	6.10063	5.71126	5.35902	5.62379	5.35277	5.0094	5.73412	5.56658	4.41185	5.69461	5.48837	6.18974	5.84132
7893184	RPL27	ENSG00000131469	ENST00000590864	protein_coding	8.97773	9.14713	9.0892	9.16857	9.21988	9.1242	9.16965	9.28158	9.10144	9.53034	9.47452	9.58042	9.32078	9.22542	9.40025	9.3754	9.65028	9.97872	8.90042	8.73872	8.69986	8.82277	8.75953	9.26793	9.72718	9.69732	9.6109	9.42821	9.40269	9.41379	8.99943	9.30207	9.37051	9.22347	9.4933	9.19699
7893187	STARD7	ENSG00000084090	ENST00000462501	processed_transcript	11.8017	11.9917	11.866	11.8083	11.7798	11.8294	11.8905	11.6557	11.9897	11.62	11.4359	11.4831	11.8845	11.6143	11.8116	11.8292	11.6943	11.4872	11.9522	11.9068	12.0018	11.6958	11.8374	11.6475	12.1401	12.1448	11.9593	12.5189	11.8326	12.1026	11.7749	12.1831	12.0115	12.008	11.8951	11.7161
7893191	HSP90AB1	ENSG00000096384	ENST00000371554	protein_coding	12.1572	12.0568	12.115	12.0449	11.9501	12.0382	12.3037	12.2778	12.3136	12.2428	12.0167	12.1828	12.2368	12.1495	12.1487	12.0376	11.9041	11.7328	12.0555	11.818	12.0072	11.9598	12.0646	12.1006	12.2281	12.2499	12.3457	12.1021	12.2995	12.0891	11.5647	12.1748	12.2484	12.1749	12.1387	12.1693
7893192	ABCF1	ENSG00000204574	ENST00000542772	retained_intron	4.92824	5.06313	5.00824	5.30232	4.73312	4.53968	4.89593	4.58208	4.6411	5.6999	5.47102	5.1619	4.93065	4.98544	4.63912	5.98651	5.22574	5.01988	5.61147	4.24562	5.5311	4.51122	4.33652	4.91331	4.80482	4.12597	3.91305	4.06657	5.11335	4.9281	4.744	4.5055	5.99223	3.95129	4.43521	4.59779
7893194	RPL11	ENSG00000142676	ENST00000482370	processed_transcript	12.2721	12.322	12.485	12.6951	12.583	12.5471	11.6938	11.3364	11.9811	12.4533	12.0155	12.5334	11.9232	11.4601	12.137	12.3592	11.9575	12.2689	11.7225	11.6	11.7913	11.998	11.5944	11.5433	12.1992	12.1305	12.2337	12.3467	12.5151	12.246	12.1025	11.8672	11.8463	12.3284	11.9339	12.6457
7893196	HNRNPC	ENSG00000092199	ENST00000449098	protein_coding	12.52	12.4282	12.6368	12.3152	12.3824	12.3693	12.503	12.4725	12.5827	12.4664	12.4519	12.2971	12.2342	12.5591	12.476	12.3839	12.2599	12.2814	12.3117	12.3823	12.6684	12.1447	12.1532	12.1791	11.9743	11.9583	12.0059	12.3397	12.1944	12.4197	11.9128	12.3399	12.2276	12.5899	12.3749	12.6757
7893197	KAT7	ENSG00000136504	ENST00000503635	retained_intron	3.42823	3.60923	3.80283	3.47927	3.53929	3.22728	3.79384	3.64616	3.95005	3.55298	3.47047	3.93911	3.4072	4.12262	4.38644	3.32874	4.40831	3.52578	3.67357	3.62486	3.60875	3.45625	3.52956	3.40775	3.42981	3.24185	3.66266	3.34276	3.61912	3.21275	3.25595	3.41999	3.08307	3.57778	3.63748	3.83231
7893199	KARS	ENSG00000065427	ENST00000570215	protein_coding	3.40605	3.55138	3.2196	3.79818	3.34392	3.33796	3.00611	3.1655	3.34911	3.55202	3.0539	3.37851	3.06446	2.88722	3.05272	3.16729	3.83559	3.34635	3.1734	3.11641	3.17513	3.2082	3.46367	3.18073	3.34566	3.36739	3.5364	3.3114	3.41286	3.16733	3.25665	3.25482	3.38456	3.48718	3.07247	3.23971
7893200	TMED2	ENSG00000086598	ENST00000438031	protein_coding	3.12219	3.48982	3.56979	3.34575	3.42534	3.60797	3.36691	3.54245	3.64777	4.14601	3.9841	3.78909	3.39406	3.3915	3.21599	3.65876	3.40549	3.4226	3.54781	3.69587	4.21353	3.45239	3.82884	3.69664	3.96301	3.43147	3.66846	3.83818	3.66109	3.34307	3.80318	3.2852	3.41461	3.92654	3.48986	3.2081
7893201	RPL30	ENSG00000156482	ENST00000521112	retained_intron	13.1917	13.1173	13.0323	13.324	13.4117	13.3632	13.2468	13.2191	13.2115	13.5484	13.457	13.3564	13.1457	13.2481	13.1153	13.4905	13.4696	13.3764	13.2226	13.3355	13.3279	13.3766	13.3559	13.3663	13.192	13.0361	13.0776	13.0122	12.8187	13.0559	12.5759	13.074	12.9092	13.0708	12.9709	13.0688
7893202	YY1	ENSG00000100811	NULL		9.77107	9.86045	9.92579	9.31175	9.45267	9.47995	10.0755	10.4728	9.96347	9.28609	9.59686	9.10593	9.91943	10.3735	10.0205	9.24099	9.6378	9.75588	9.64686	9.8328	9.77696	9.00306	8.89242	8.52597	7.52157	8.08542	7.04828	8.05972	8.58004	8.19598	8.52026	8.25794	8.25064	7.93856	7.61122	8.80841
7893205	EIF4G2	ENSG00000110321	ENST00000531416	protein_coding	12.743	12.6617	12.655	12.666	12.6339	12.6123	12.5831	12.6756	12.6724	12.3866	12.3721	12.4303	12.5026	12.5121	12.5076	12.4732	12.2048	12.2894	12.3251	12.2484	12.339	12.3244	12.388	12.4201	12.4624	12.1612	12.7533	12.4017	12.36	12.4944	12.338	13.0043	12.9214	12.8865	13.0921	12.675
7893206	TARDBP	ENSG00000120948	ENST00000480464	processed_transcript	7.05366	6.53006	6.53345	5.85425	5.6518	6.08757	6.46359	6.81687	6.52694	5.98166	6.04644	6.26425	6.34078	6.43073	6.2908	6.24084	6.26812	5.65158	6.51495	6.09961	6.65636	5.96943	5.80559	6.16906	5.80916	5.79111	6.77181	6.44166	6.02223	6.35607	6.60644	5.96881	5.92737	5.93547	5.92812	6.38198
7893208	RPL9	ENSG00000163682	ENST00000504470	protein_coding	10.5337	10.2652	10.526	10.7534	10.8313	10.7702	10.364	10.3186	10.4129	10.929	10.7321	10.9686	10.5012	10.3935	10.6095	11.0193	10.6349	10.9677	10.5991	10.1556	10.72	10.866	10.8106	10.5342	11.1767	11.0813	10.9463	10.7943	10.5469	11.1526	9.51106	10.5003	10.2297	10.9538	10.8319	11.1927
7893215	PRPF8	ENSG00000174231	ENST00000571346	retained_intron	5.87871	5.77877	5.67052	5.46689	6.13935	5.7397	5.99715	6.52232	5.14919	6.04061	6.26034	5.32695	6.48096	6.824	6.30884	6.78892	6.5102	6.49961	5.71747	5.4377	5.23258	5.13886	5.4933	6.28441	6.25122	6.71922	4.99469	6.05691	6.76725	6.34149	6.17081	6.64908	6.12343	5.71672	5.90687	7.57489
7893216	RPL4	ENSG00000174444	ENST00000566491	retained_intron	6.78668	6.97186	6.69897	6.68585	7.09756	6.85057	7.17035	7.17781	7.94639	8.19631	7.45759	7.68807	7.26322	7.14452	7.11585	7.72096	7.86019	7.40094	6.45839	6.99358	6.23754	6.90305	6.69039	6.66188	8.01917	7.02566	7.49257	6.64229	7.85561	6.31298	7.54327	7.35359	8.06667	7.17154	7.37529	6.95047
7893217	TCEB2P1	ENSG00000234152	ENST00000447693	processed_pseudogene	11.3415	11.3277	11.2531	11.869	11.752	11.614	11.2032	11.231	11.176	11.4931	11.6049	11.6592	11.2715	11.3974	11.1879	11.5339	11.5208	11.6749	11.5631	11.6458	11.4158	12.0051	12.0362	12.1354	11.8987	11.6578	11.5991	11.3967	11.2563	11.6746	10.8326	11.3387	11.1651	11.5526	11.2857	10.9355
7893218	HNRNPK	ENSG00000165119	ENST00000376263	protein_coding	14.0541	14.0289	13.9385	13.79	13.8711	13.882	14.0132	14.0829	14.022	13.8673	13.9352	13.9028	14.0287	14.0343	13.9687	13.8621	13.9387	13.8321	13.9742	13.9074	13.9279	13.9131	13.8525	13.884	13.8567	13.8971	13.8279	13.918	13.9626	13.903	13.8127	13.8912	13.9033	13.9801	13.8824	13.794
7893220	USP22	ENSG00000124422	ENST00000582335	protein_coding	10.0745	10.069	10.2226	10.744	10.5698	10.4626	11.1013	11.0949	10.9328	11.0882	10.9053	10.9859	10.9355	11.1103	11.0517	10.8553	10.8777	10.7915	10.5862	10.4357	10.7215	10.8119	10.7864	10.6977	9.47024	9.85459	9.21642	10.16	10.3177	10.1882	10.7904	9.89863	10.3347	10.0601	10.4064	10.4036
7893226	CBX3	ENSG00000122565	ENST00000481300	retained_intron	6.80138	7.10882	6.76486	6.59767	7.265	6.89945	6.65164	6.69796	6.80698	6.97487	6.3027	6.81469	6.77711	6.81487	6.52511	7.05671	6.86952	6.35604	5.85598	6.13788	6.64023	7.26022	6.90822	6.93879	6.42839	6.42575	6.12225	6.40647	7.32639	7.07993	7.31854	6.39881	6.99944	6.54084	6.6106	6.98057
7893229	SART1	ENSG00000175467	ENST00000528137	retained_intron	6.82443	6.39319	6.25381	5.86531	5.71616	6.19179	5.84943	6.65031	6.12057	5.52422	6.36071	6.20187	6.21151	5.90381	5.9415	5.70822	6.21807	5.84903	6.00437	5.63086	6.55706	5.8897	6.09996	5.65121	6.21411	6.22352	6.57143	6.55853	5.73478	6.3036	5.1735	5.79545	6.54278	6.06235	5.87407	5.17309
7893230	RP11-613C6.4	ENSG00000235183	ENST00000513669	processed_pseudogene	3.24178	4.74343	5.06322	3.74149	4.97476	4.40068	3.53647	3.8305	4.73937	3.57032	4.822	3.30286	4.11554	5.30452	3.8233	3.65906	4.11644	5.17852	3.08366	5.05104	3.44563	3.25595	4.01014	4.10031	4.12913	4.28555	4.73937	3.92278	5.17085	4.46805	4.08641	4.73937	5.83521	3.97793	5.39389	4.03056
7893231	LAMP3	ENSG00000078081	ENST00000470251	protein_coding	12.9474	12.7832	12.9638	13.0616	13.0704	12.8594	13.3777	13.3455	13.3493	13.3517	13.2399	13.2121	13.2571	13.3291	13.3241	13.2712	13.1978	13.0997	13.0577	13.0482	13.2183	13.1298	13.0638	13.0821	12.2856	12.1697	12.2164	12.6944	13.1711	12.7797	13.3653	12.3418	12.5555	12.7295	12.7749	13.2269
7893232	SART1	ENSG00000175467	ENST00000528573	processed_transcript	5.75005	5.27991	5.53771	5.93497	5.75585	6.01785	5.41453	5.82111	5.5757	6.1592	5.96398	6.15167	5.28668	5.58744	5.5989	5.66516	5.59767	5.68469	5.32416	5.12575	5.84637	5.61333	5.60559	5.49929	6.63165	6.1254	6.75624	6.49205	6.56663	6.70118	6.22424	6.8621	6.88775	6.43669	6.65424	6.01405
7893235	SEPT2	ENSG00000168385	ENST00000484648	processed_transcript	8.41754	8.38359	8.67805	7.43821	7.49461	7.62643	8.80511	9.17106	9.03707	8.23976	8.07741	8.70119	8.79839	8.89401	9.06881	7.95466	8.20222	7.95543	8.09613	8.23295	8.16947	7.302	7.85201	7.65463	6.98233	7.13836	6.7171	7.88453	8.92495	7.63014	8.58297	7.38198	7.23601	7.7147	7.23738	8.82151
7893238	SLC25A3	ENSG00000075415	ENST00000228318	protein_coding	12.3657	12.3098	12.2509	12.493	12.5427	12.4351	12.2058	12.1103	12.1491	12.3503	12.2633	12.2699	12.1921	12.0474	12.1096	12.3559	12.2769	12.0295	12.3103	12.2311	12.2593	12.4023	12.4459	12.4252	12.9197	12.7557	12.8145	12.8121	12.3609	12.9206	12.3922	12.6009	12.6624	12.7608	12.6665	12.5581
7893239	PRPF8	ENSG00000174231	ENST00000573716	retained_intron	6.93243	7.11932	7.37086	7.4498	7.70584	7.72899	7.1329	7.44758	7.90593	7.43349	7.88912	7.71238	7.15529	7.45796	7.26842	7.4986	7.62677	7.8698	7.06632	7.41317	7.41836	7.94747	7.71978	7.66727	7.5466	7.26523	6.34587	6.69509	6.86053	7.52999	6.83822	7.07945	7.0668	6.74965	6.33769	7.34777
7893240	KAT7	ENSG00000136504	ENST00000503935	protein_coding	11.4924	11.4079	11.6172	11.8732	11.878	12.0919	11.4825	11.5215	11.3722	11.7357	11.736	11.887	11.4207	11.46	11.4916	11.6161	11.7751	11.8887	11.3335	11.4245	11.2446	11.6331	11.835	11.7278	11.2186	11.4973	11.0456	11.5926	11.9127	10.9693	11.4103	11.2574	11.29	11.117	11.1137	11.1797
7893241	HNRNPC	ENSG00000092199	ENST00000555127	retained_intron	7.76056	6.99675	6.72403	5.84877	6.8651	6.97462	7.92607	7.85962	8.05737	7.49821	7.53843	7.52304	7.98325	7.83078	7.92029	7.6179	7.5784	6.70322	7.02697	6.22558	7.1987	6.91739	7.26461	7.09275	6.50435	5.18448	4.85752	6.33057	6.95881	6.01943	6.97128	6.90872	6.98604	7.23765	7.32961	7.77252
7893244	HSP90AB1	ENSG00000096384	ENST00000371554	protein_coding	12.4516	12.3199	12.629	12.7353	12.566	12.5708	12.3889	12.225	12.4143	12.228	12.0992	12.5085	12.1895	12.1158	12.4441	12.1312	11.9782	12.4356	12.2285	12.0963	12.115	12.0056	12.2981	12.1134	11.7251	11.5769	11.893	12.0291	11.557	12.0685	11.13	11.8379	11.7838	11.7166	11.715	12.0145
7893248	KARS	ENSG00000065427	ENST00000570215	protein_coding	10.849	10.812	10.9744	10.7283	10.5614	10.7232	10.8075	10.7665	10.8672	10.766	10.7629	10.9133	10.9686	10.7988	10.9057	10.8895	10.9607	10.9249	10.8665	10.8774	10.8895	10.5064	10.4191	10.3319	10.7575	10.5345	10.6361	10.9348	10.9624	10.7305	10.4544	10.7923	10.8658	10.6559	10.5501	10.2434
7893249	EIF3D	ENSG00000100353	ENST00000541106	protein_coding	7.28243	6.95017	7.53405	7.60105	7.48251	7.67585	7.71617	7.40519	7.5597	7.6475	7.68023	8.05821	7.28299	6.95406	7.30984	7.89428	7.45675	8.04449	7.58135	7.42458	7.16146	7.35818	7.51655	7.09117	8.66188	8.12288	8.27927	8.33846	7.86697	8.69356	7.65881	8.07825	8.24262	8.23038	8.16103	7.55676
7893250	NBEAL1	ENSG00000144426	ENST00000460355	retained_intron	5.47613	4.70765	5.10312	5.93293	5.34553	5.25881	6.2481	5.965	5.56955	5.36062	5.16919	4.81692	5.89182	5.64044	5.35429	6.03714	5.74681	5.71131	5.19693	4.94774	5.85907	5.02492	5.95079	5.72202	5.42871	4.12496	4.67197	6.32929	6.88906	4.86251	7.16521	5.59188	4.70695	5.63263	5.79849	6.52236
7893254	KAT7	ENSG00000136504	ENST00000503635	retained_intron	7.50888	7.47817	7.17565	6.67008	6.2476	6.28801	7.73664	7.48893	7.52093	7.21438	7.03071	6.49985	7.56738	7.52781	7.544	7.12879	7.37442	6.78252	7.02452	6.79821	7.7604	6.68505	6.32451	6.27668	6.43367	5.43348	6.45676	6.5809	7.33176	6.00046	6.81771	5.72704	6.6723	6.81076	6.25133	7.15852
7893255	SEPT2	ENSG00000168385	ENST00000366210	processed_transcript	6.3853	6.3068	6.47864	4.86339	5.10252	5.70119	7.05409	7.42202	7.73238	6.83158	6.12442	6.38292	7.56346	7.7406	7.16206	6.25429	6.24854	6.32428	6.40489	5.3295	6.83326	5.84924	5.75197	5.22977	5.55863	5.66797	4.73478	7.00499	7.3602	6.77147	8.12236	6.25532	6.56577	6.25104	6.34376	8.62706
7893256	KXD1	ENSG00000105700	ENST00000598830	protein_coding	5.0178	4.77635	4.72177	4.90882	4.54115	4.79594	4.55055	4.86887	4.4973	4.85004	4.65019	4.79659	4.94345	4.80257	4.71375	5.53839	4.42354	5.10208	4.80144	4.7242	5.08566	4.83314	5.29945	4.95382	4.82876	5.31655	4.88935	4.70193	4.60724	5.15072	5.13587	5.07594	4.91603	4.90846	5.24567	5.19681
7893257	SMNDC1	ENSG00000119953	ENST00000477763	retained_intron	10.0199	9.9673	9.65696	9.35776	9.70158	9.94053	10.2717	10.2979	10.0444	9.80837	9.65934	9.71583	10.1708	10.2672	10.1262	9.75665	9.71223	9.33421	10.0442	9.8789	9.89829	9.77667	9.81384	9.73129	10.1735	9.73284	10.1153	9.71513	9.3065	9.63892	8.91989	10.0283	10.1157	10.0197	9.99434	9.28216
7893258	ILF2	ENSG00000143621	ENST00000480213	processed_transcript	11.3586	11.45	11.279	10.8547	10.9449	10.8152	11.1138	11.075	11.2468	10.8341	11.1961	10.8525	11.1984	11.2877	11.1546	10.9461	10.815	10.957	10.9995	10.98	10.9832	10.8564	10.7404	10.4555	12.2371	12.2562	12.1074	12.3159	11.2834	12.0762	10.5881	12.0517	12.0756	11.9488	11.8647	11.9793
7893259	RP11-48B14.1	ENSG00000240898	ENST00000486753	processed_pseudogene	11.1152	11.1198	11.0888	11.7564	11.6978	11.7477	11.1199	11.2026	11.1778	11.4627	11.5653	11.5184	11.1928	11.104	11.1119	11.6127	11.5177	11.6229	11.2211	11.1345	11.2724	11.4583	11.4793	11.5179	10.6557	10.3865	10.8469	10.6898	10.741	10.887	10.3132	10.2983	10.3855	10.9424	10.8358	10.9656
7893260	SEPT2	ENSG00000168385	ENST00000466211	processed_transcript	5.55777	5.66217	5.76671	5.76457	5.49337	5.86517	5.56225	5.81463	5.72092	5.48147	5.28408	5.59165	5.56314	4.94026	5.74707	5.61209	5.186	5.74541	5.95499	5.46324	6.12957	5.25007	5.005	5.67473	6.31543	6.77713	5.78507	5.55916	6.33406	5.49318	5.95458	6.16167	6.63353	5.81324	6.12822	6.10258
7893261	PRPF8	ENSG00000174231	ENST00000571346	retained_intron	13.19	13.1957	13.1003	12.9712	13.121	12.9873	13.0812	13.1821	13.1433	13.1021	13.2599	13.0819	13.1138	13.2701	13.0327	13.1959	13.2866	13.0706	13.1833	13.2052	13.1107	13.2183	13.2573	13.253	13.5682	13.654	13.5444	13.5313	13.4034	13.5908	13.3328	13.4377	13.5459	13.2947	13.4137	13.3266
7893262	SLC25A3	ENSG00000075415	ENST00000228318	protein_coding	11.644	11.648	11.4206	11.9187	11.9116	11.8837	11.1863	11.1182	11.1971	11.3069	11.3776	11.5536	11.2189	11.1019	11.0713	11.6451	11.553	11.4576	11.4119	11.5194	11.319	11.4365	11.503	11.5836	12.4262	12.3781	12.2938	12.3509	11.5417	12.3248	11.6472	12.2222	12.3495	12.2364	12.2179	12.1309
7893264	HSP90AB1	ENSG00000096384	ENST00000371554	protein_coding	12.8856	12.7077	12.8319	12.8194	12.7856	12.7897	13.0111	12.9828	12.9612	12.902	12.7064	12.875	12.7816	12.8744	12.8622	12.8463	12.7055	12.5899	12.8219	12.5888	12.7591	12.7112	12.9528	12.8994	12.6811	12.8655	12.7683	12.6916	13.0076	12.8483	12.7288	12.8873	12.9787	12.9961	13.0267	13.0471
7893266	C11orf58	ENSG00000110696	ENST00000422258	protein_coding	11.5977	11.5873	11.6136	11.351	11.3836	11.5254	11.5354	11.6058	11.3992	11.1846	11.4305	11.3333	11.5984	11.5959	11.5736	11.2289	11.3631	11.1045	11.4691	11.3414	11.3432	11.5615	11.5572	11.5931	11.3504	11.4681	11.5648	11.3195	11.5709	11.3535	11.035	11.6704	11.4687	11.9751	11.7836	11.8688
7893268	ZNF259	ENSG00000109917	ENST00000227322	protein_coding	10.3322	10.3539	10.3747	10.5336	10.5619	10.5349	10.0704	10.2248	10.1421	10.1141	10.062	10.1278	10.125	10.3095	10.0422	10.0397	10.0653	9.86948	10.087	10.155	10.3846	10.1499	10.2454	10.1798	10.1564	10.2238	10.4262	10.2858	9.76007	10.4253	9.55535	10.3343	10.1337	10.0572	10.2825	9.75414
7893270	CANX	ENSG00000127022	ENST00000415618	protein_coding	13.0879	13.0074	13.1131	13.2191	13.2041	13.0716	13.2057	13.2697	13.2957	13.2655	13.1707	13.2218	13.0535	13.0937	13.1852	13.2859	13.1742	13.1459	13.1021	12.9693	12.9995	13.2111	13.3537	13.3891	12.7842	12.7931	12.7323	12.5501	13.125	12.768	13.0019	12.7985	12.8869	13.021	13.0426	12.8352
7893271	PRPF8	ENSG00000174231	ENST00000575116	processed_transcript	11.8553	12.0789	12.0252	12.217	12.1132	12.0951	11.4313	11.5966	11.5396	11.5766	11.7149	11.7875	11.4089	11.4394	11.74	11.7481	11.6969	12.2895	11.6	11.5589	11.7569	11.6892	11.5758	11.4771	12.926	13.2858	12.7246	12.8566	12.118	12.5823	12.3819	12.602	12.5257	12.1463	12.2498	12.0309
7893272	CANX	ENSG00000127022	ENST00000503303	processed_transcript	12.552	12.4743	12.4269	12.8576	12.7477	12.7846	12.4545	12.6322	12.5414	12.662	12.7055	12.6164	12.4489	12.4797	12.3652	12.4957	12.5756	12.5181	12.0763	12.0514	12.0365	12.6485	12.7801	12.7671	12.1303	12.2459	12.2468	12.3379	12.33	12.386	12.0551	12.694	12.4209	12.6761	12.6115	12.3933
7893273	SEPT2	ENSG00000168385	ENST00000429791	protein_coding	7.61245	7.79733	7.87065	7.49944	7.85098	7.51577	7.75365	8.40543	8.02619	7.98691	8.08455	7.72772	8.11728	8.28653	7.83434	8.02521	8.03731	7.79764	7.80136	7.38228	7.62784	7.53463	7.62188	7.54021	6.78123	6.78282	6.74747	7.27966	7.6554	7.51811	7.65696	7.3842	7.80244	7.95046	7.40687	8.4095
7893277	EIF4G2	ENSG00000110321	ENST00000525995	processed_transcript	6.06665	6.2237	6.19477	5.85307	5.87402	6.51364	5.52713	6.09373	6.02698	5.97988	6.17911	5.37262	6.01222	5.09669	5.77269	6.04838	5.76689	5.80616	6.07135	6.1378	6.0657	5.77169	5.2703	5.85127	6.30849	6.03705	5.86429	5.80086	7.8187	6.39237	6.88098	5.82488	6.50986	5.87877	6.26554	6.94077
7893278	SART3	ENSG00000075856	ENST00000548119	retained_intron	7.66404	7.73358	7.39102	7.07331	7.42393	7.3456	7.54119	7.86944	7.52423	7.51212	7.50785	7.76272	7.44633	7.4281	7.61067	7.18326	7.60163	7.24731	7.07654	7.32966	6.66624	6.60648	6.81147	7.13883	6.90814	7.19174	6.27687	7.41111	6.75532	6.43049	6.98846	6.34113	6.42664	6.40633	6.35127	7.04705
7893281	UBE3C	ENSG00000009335	ENST00000470408	retained_intron	12.5641	12.4566	12.6296	12.684	12.6627	12.5905	12.9641	12.9621	13.0223	12.9479	12.8833	12.8851	12.9119	13.0489	12.9525	12.9055	12.8516	12.7721	12.6713	12.6708	12.7754	12.6653	12.7573	12.663	11.8268	11.8029	11.6962	12.3211	12.7881	12.4625	13.0102	11.9785	12.3076	12.3479	12.4472	12.8929
7893284	U1	ENSG00000200731	ENST00000363861	snRNA	5.75753	5.99389	5.27794	4.951	4.79105	5.12109	5.83056	6.66284	6.099	6.65996	6.09549	6.84952	6.2053	6.30816	6.21474	6.58316	6.02929	5.32693	6.40118	6.17106	6.71021	5.73225	6.54827	5.10064	4.75406	3.989	4.9865	5.52524	5.6076	4.99861	6.32331	4.93695	5.26612	6.49119	5.87358	5.85095
7893288	IK	ENSG00000113141	ENST00000508301	protein_coding	9.09921	9.08648	9.1991	9.43183	9.61628	9.39664	9.66198	9.48895	9.39253	9.24541	9.60801	9.51471	9.33839	9.41603	9.51536	9.83295	9.65191	9.05353	9.24686	9.27705	9.29253	9.08487	9.49929	9.65564	7.7096	8.0849	7.84338	7.72894	8.88471	8.53156	8.47882	7.83205	7.99814	8.35318	8.23358	8.53657
7893289	NOP2	ENSG00000111641	ENST00000400580	retained_intron	11.62	11.6283	11.7925	11.9938	11.9576	11.7388	12.322	12.3789	12.3198	12.3033	12.2468	12.2142	12.1683	12.2632	12.2677	12.1765	12.0888	12.1693	11.9937	11.8599	11.9285	12.0524	11.9716	12.1454	11.0016	10.9842	10.8185	11.4722	11.864	11.5406	12.2604	10.9133	11.3385	11.3867	11.5132	11.8849
7893290	SART3	ENSG00000075856	ENST00000548077	retained_intron	6.93409	6.51022	6.81065	5.86261	6.53405	6.39486	7.74443	7.64094	7.48877	7.43041	6.7592	6.68302	6.80616	7.11254	7.04353	7.24148	6.87642	6.71492	6.13591	6.63876	6.47541	6.38103	6.24526	5.98596	6.89664	6.45464	6.45536	6.45949	7.11479	6.57561	6.74514	6.81162	7.13406	6.58667	6.97289	6.39865
7893291	SNX32	ENSG00000172803	ENST00000530101	retained_intron	5.41596	5.45027	5.27406	4.95042	4.98646	5.22507	4.67358	5.62962	5.53753	5.26	5.14996	5.1473	4.95324	5.46874	5.18603	5.2944	5.1452	5.42151	5.43182	5.42026	5.36288	5.34609	4.94479	4.93272	5.76601	5.23514	4.89659	5.46153	5.00691	5.28226	5.09386	5.06556	5.55819	5.38841	5.03107	4.94338
7893294	CANX	ENSG00000127022	ENST00000504579	nonsense_mediated_decay	7.92198	7.66839	7.87127	7.92695	7.96319	7.69132	7.92071	7.83091	7.97586	8.19795	7.94478	8.12728	8.20994	7.64773	8.11823	7.98712	7.83883	8.56262	8.07093	8.70933	8.0191	8.07644	8.07143	7.75076	7.80063	8.38331	7.77361	8.67798	8.80286	8.14484	9.12422	7.80516	7.9491	8.34997	8.26906	7.92767
7893297	C22orf28	ENSG00000100220	ENST00000451746	protein_coding	10.7031	10.7304	10.6402	10.4876	10.7728	10.8228	11.0314	10.8875	11.1159	10.9249	10.9246	10.8	11.0788	11.0577	11.0552	10.9075	10.8872	10.766	10.9536	10.8924	10.8351	11.1028	11.0237	11.09	11.5911	11.5173	11.6482	11.4761	11.1007	11.7211	10.7291	11.3909	11.6272	11.6284	11.5674	11.2458
7893298	RPS13	ENSG00000110700	ENST00000533969	protein_coding	12.6718	12.4606	12.5147	12.9413	12.9843	12.9699	12.8478	12.642	12.6049	12.7745	12.7203	13.0405	12.7577	12.8385	12.7616	12.9695	12.9904	12.8862	12.5839	12.5765	12.6547	12.9468	13.0711	13.1531	11.8386	11.9378	11.8392	11.7247	12.1346	12.044	11.8682	11.8529	11.7923	12.1783	12.3614	12.247
7893308	PRPF8	ENSG00000174231	ENST00000571346	retained_intron	4.851	4.53898	5.04446	4.33644	4.89828	4.63904	5.42872	4.86227	5.10485	6.21543	4.78323	4.84719	5.2372	5.66099	5.30471	5.94086	5.92468	5.40295	4.83112	4.33153	4.2348	5.13759	5.01501	4.71664	5.43678	5.05544	5.3357	5.09761	4.7315	5.69831	5.61745	4.391	5.02043	5.36408	5.13488	6.66451
7893309	NBEAL1	ENSG00000144426	ENST00000460355	retained_intron	10.1547	10.0748	9.925	11	10.905	10.8529	10.3841	10.3687	10.2348	10.9912	11.0308	11.0872	10.292	10.3958	10.5155	11.2506	11.1873	11.2183	10.7379	10.7534	10.8149	11.203	11.0521	11.1074	10.5616	10.341	10.0994	10.1612	10.2656	10.4315	9.55179	9.98523	9.84943	10.5421	10.8667	10.6825
7893313	CBX3	ENSG00000122565	ENST00000481057	retained_intron	11.3108	11.1391	11.1808	11.4633	11.5033	11.359	11.7592	11.5444	11.6089	11.5424	11.4646	11.5493	11.5934	11.3489	11.3776	11.6336	11.4901	11.4695	11.2712	11.2453	11.1769	11.4303	11.5502	11.6139	9.9443	9.84104	10.5579	10.2443	10.9309	10.423	10.9133	10.6772	10.593	11.5933	11.19	11.7751
7893315	SART3	ENSG00000075856	ENST00000547528	nonsense_mediated_decay	8.61556	8.48724	8.64645	8.00691	8.19557	7.90102	8.94911	8.70655	8.94479	8.37852	8.08657	8.25988	8.89389	9.03862	9.01093	8.08767	8.55417	8.29005	7.99045	8.08281	8.31239	7.58115	7.86865	7.49827	7.68359	7.11856	7.16487	7.2955	8.28888	7.56953	8.11045	7.44458	6.91981	7.23585	7.46595	7.31113
7893316	HSP90AB1	ENSG00000096384	ENST00000371554	protein_coding	12.973	12.9167	12.9974	12.8886	12.8827	12.8316	13.1153	13.1032	13.0899	13.0728	12.863	13.0345	13.0082	12.885	12.9818	12.9325	12.8305	12.6853	12.9181	12.7801	12.8794	12.8042	13.0178	13.0303	12.8241	12.8019	12.8394	12.7133	13.0543	12.915	12.6587	12.9972	12.9999	13.0765	13.2342	13.2235
7893320	FNTA	ENSG00000168522	ENST00000524546	processed_transcript	7.19317	7.24994	6.4506	5.76119	5.67813	5.942	7.46487	7.7347	7.78611	7.52593	7.19172	6.75156	7.27623	7.55494	7.63228	6.80949	7.066	5.79009	6.9764	6.97794	6.62499	6.53557	7.12707	6.64047	6.03259	6.62888	5.99968	7.11942	7.88281	7.00098	8.04266	6.55224	7.09184	7.71318	7.99491	7.69815
7893325	HNRNPC	ENSG00000092199	ENST00000449098	protein_coding	9.08742	8.84487	8.79073	7.91958	8.05266	8.03528	8.51593	8.75978	8.72224	7.98031	7.73914	8.02471	8.68301	8.38925	8.32623	7.90777	7.78845	7.73265	8.08663	7.96056	8.0645	7.72283	7.51204	7.24218	8.32556	8.79572	8.30111	8.55515	8.54564	8.63324	8.62772	8.6518	8.6082	8.73862	8.47694	7.95577
7893326	CANX	ENSG00000127022	ENST00000505090	retained_intron	3.76764	3.70881	3.57795	3.51908	3.51008	3.09538	3.79953	3.69095	4.8199	4.35179	3.21498	4.08525	4.07001	3.68459	3.86741	4.03608	3.61178	3.82448	3.51883	4.31932	3.46197	3.97313	3.67759	4.05294	4.04046	3.77453	3.7581	3.1202	3.46298	3.70151	3.87374	3.88223	5.05519	3.50868	3.89307	3.44996
7893328	SART3	ENSG00000075856	ENST00000550322	protein_coding	3.47942	3.04867	3.73782	3.46779	3.84059	3.27284	3.90215	3.64263	4.09342	3.26153	3.56711	3.95214	3.42924	3.42571	4.02141	3.7036	3.61533	3.54816	3.56862	3.33965	3.87821	3.32132	3.10918	3.60365	4.06391	3.1416	3.53625	4.04968	3.68055	3.58597	3.85216	3.59608	4.28172	4.67364	4.0849	4.11032
7893333	PSMB2	ENSG00000126067	ENST00000373237	protein_coding	11.1249	10.7836	10.8171	11.1715	10.9532	10.9475	11.4404	11.5079	11.282	11.3734	11.1459	11.4406	11.0991	11.2509	11.1817	11.1166	10.9253	10.5838	11.1307	10.6722	10.7706	11.1893	11.4284	11.5788	10.445	10.343	10.6315	10.3081	10.3595	10.7696	9.72924	10.2737	10.1209	10.7902	10.8431	10.231
7893334	HERC5	ENSG00000138646	ENST00000502913	retained_intron	9.55766	9.5179	9.61564	10.2634	10.097	9.82762	10.5038	10.6149	10.5257	10.4738	10.2812	10.6988	10.2987	10.4143	10.4516	10.568	10.2942	10.3433	10.0258	9.77842	10.0146	10.2901	10.3307	10.3692	8.80562	8.67405	8.4789	9.96992	10.2671	9.61984	10.6216	9.30271	9.65021	9.65106	9.84907	10.219
7893336	CANX	ENSG00000127022	ENST00000502673	protein_coding	11.4562	11.4245	11.6299	11.6604	11.4574	11.3387	11.9257	11.9977	11.8637	11.8191	11.6341	11.6752	11.7974	11.844	11.74	11.6692	11.7829	11.6254	11.7006	11.452	11.6304	11.5851	11.8486	11.6296	10.5647	10.7974	10.5241	11.1284	11.8112	11.3506	12.0255	10.9359	11.2012	11.057	11.4465	11.9153
7893339	GATC	ENSG00000257218	ENST00000229384	protein_coding	12.0435	12.0218	11.8805	12.2623	12.316	12.2971	12.0846	12.3092	12.0561	11.941	12.1697	11.9923	12.3169	12.2799	12.3154	12.2533	12.5445	12.2856	12.2287	12.4443	12.3035	12.2738	12.086	12.2229	12.2748	12.1751	12.0675	12.195	11.7107	12.5003	11.5846	12.1566	12.0598	12.2177	11.946	11.7201
7893340	RPL24	ENSG00000114391	ENST00000469605	protein_coding	10.5855	10.3433	10.4017	10.8915	10.8636	10.5536	10.2308	10.2875	10.3988	10.9012	10.5721	10.6908	10.146	10.1613	10.2926	10.9338	10.6582	10.5165	10.2557	10.0347	10.4734	10.6047	10.5175	10.7601	10.633	10.4752	10.5461	9.89288	10.5231	10.5256	10.5758	10.5818	10.3341	10.9447	10.8973	10.865
7893343	USP22	ENSG00000124422	ENST00000463692	retained_intron	10.079	9.92846	10.0614	9.54813	9.89166	9.8444	10.3911	10.2992	10.4464	9.92873	9.63848	9.9161	10.2663	10.0489	10.0602	9.75529	9.92344	9.61518	10.0137	9.84347	9.97146	9.63941	9.8202	9.43944	9.35959	10.2467	9.22444	9.62434	10.3747	9.4198	10.2894	9.84309	9.83994	9.54063	9.81433	10.4219
7893344	RPL35	ENSG00000136942	ENST00000348462	protein_coding	12.0388	12.0199	11.9515	12.1264	12.1087	12.0767	12.0346	12.0855	12.0584	12.1549	12.2124	12.2113	12.1522	12.1173	12.1536	12.5521	12.4729	12.5214	12.2026	12.1269	12.0585	12.208	12.1914	12.2157	12.3167	12.1085	12.1528	12.24	11.6634	12.3365	10.9483	12.2002	12.173	12.4656	12.2997	11.8808
7893345	CANX	ENSG00000127022	ENST00000512607	protein_coding	13.5098	13.3463	13.4122	13.5303	13.4804	13.4965	13.5571	13.5766	13.5522	13.6079	13.5186	13.568	13.4636	13.4916	13.4965	13.594	13.5171	13.451	13.4359	13.3079	13.2795	13.5597	13.6433	13.676	13.102	13.2835	13.0902	13.0494	13.3938	13.1074	13.3441	13.2891	13.2711	13.4608	13.4854	13.4162
7893346	ANAPC5	ENSG00000089053	ENST00000344395	protein_coding	10.6534	10.6712	10.4349	10.5827	10.7324	10.7939	10.9585	10.8637	10.7741	10.7623	10.7462	10.8923	10.9682	10.8153	10.9259	11.0215	10.8244	10.7721	10.5617	10.504	10.5883	10.5817	10.7135	10.6759	10.8918	10.9322	10.7048	11.0437	10.4983	10.907	9.93788	10.9245	10.8793	10.881	10.9069	10.4255
7893349	SMNDC1	ENSG00000119953	ENST00000477763	retained_intron	10.0819	10.2982	9.92185	9.74935	9.86514	10.2945	10.4265	10.5917	10.5864	10.039	10.2653	10.1734	10.5099	10.6451	10.4582	10.1019	10.3215	9.94504	10.3357	10.3108	10.1707	10.0613	10.0845	10.0642	10.6424	10.584	10.6395	10.2624	10.1119	10.2192	9.02718	10.5297	10.7753	10.6538	10.3762	10.0579
7893351	RP11-419J16.1	ENSG00000265554	ENST00000582470	lincRNA	10.8741	10.8197	10.8772	11.2179	11.2299	11.0565	11.4783	11.5261	11.5035	11.4659	11.4392	11.479	11.2158	11.3042	11.4202	11.3882	11.3978	11.3301	11.0555	10.7161	10.8972	11.2104	11.3921	11.5122	9.83182	9.8743	9.82546	10.1196	10.9287	10.6957	11.2564	10.1854	10.4888	10.5369	10.7631	11.3388
7893354	CTD-2033A16.2	ENSG00000260290	ENST00000566277	processed_pseudogene	12.3412	12.1343	12.2099	12.3977	12.4615	12.5438	12.4952	12.4682	12.3155	12.5021	12.3269	12.382	12.2839	12.3163	12.3082	12.3413	12.2519	12.2103	12.3617	12.2028	12.165	12.4833	12.4965	12.5548	12.316	12.4127	12.5109	12.5136	12.4518	12.8281	12.3288	12.5057	12.45	12.6652	12.4699	12.5974
7893356	HNRNPM	ENSG00000099783	ENST00000593293	retained_intron	10.8925	10.7917	11.0361	11.2955	10.9229	11.2009	10.9121	10.8699	10.8378	10.4642	10.4713	10.7213	10.6872	10.8892	10.9719	10.5502	10.4666	11.1095	10.2395	10.1563	10.2148	10.3578	10.6866	10.5017	10.751	10.8048	10.6811	10.6412	11.0421	11.085	10.3752	10.9841	10.8667	11.1366	11.1101	10.5131
7893357	CTD-2033A16.2	ENSG00000260290	ENST00000566277	processed_pseudogene	13.3338	13.3639	13.3028	13.5481	13.6046	13.6275	13.3015	13.3585	13.3036	13.3792	13.4036	13.3006	13.3212	13.3371	13.272	13.2397	13.2542	13.2681	13.3664	13.2938	13.2888	13.3992	13.4768	13.4307	13.576	13.6318	13.6079	13.6755	13.3302	13.8216	13.3987	13.6099	13.5195	13.5006	13.4561	13.5181
7893359	ZNF259	ENSG00000109917	ENST00000487030	retained_intron	9.32602	9.28357	9.14515	9.34648	9.49181	9.45647	8.97299	8.82978	8.98351	9.32736	9.09273	9.16803	8.86008	9.03012	8.62711	8.88345	9.08422	8.46637	9.10631	9.3506	9.18622	9.21693	8.96701	8.99018	9.73908	9.8978	9.81888	9.61827	9.05196	9.62624	8.65588	9.49257	9.66495	8.98159	9.51294	8.65337
7893362	KARS	ENSG00000065427	ENST00000565738	retained_intron	12.3797	12.3111	12.3074	12.1714	12.3315	12.3008	12.1	12.176	12.1907	12.2437	12.3026	12.3044	12.3204	12.2603	12.3319	12.4125	12.5509	12.5125	12.1383	12.1433	12.2463	12.0888	12.3148	12.3119	12.0185	11.9778	11.9712	12.1384	12.1117	12.0276	11.65	12.1451	12.0879	12.1277	12.1196	12.0207
7893363	CCDC84	ENSG00000186166	ENST00000533787	retained_intron	11.6802	11.4586	11.5892	11.6597	11.6904	11.6146	11.7881	11.9029	11.7633	11.9476	11.7395	11.9831	11.6812	11.6681	11.5602	11.6496	11.6047	11.4062	11.4308	11.1737	11.3491	11.6167	11.8132	11.7852	10.2732	10.5626	10.2593	10.5591	10.1166	10.8201	10.2616	10.1957	10.4088	10.6339	10.8339	10.8715
7893364	PRPF8	ENSG00000174231	ENST00000576407	retained_intron	12.2143	12.1688	12.1298	11.879	12.0563	12.0785	11.8661	11.9472	12.0449	12.078	12.035	12.0845	11.8793	11.8946	11.9956	12.2546	12.132	12.0285	12.1019	12.0237	12.077	12.0996	12.1484	12.0659	12.6578	12.966	12.5473	12.5388	12.4039	12.3801	12.4432	12.5753	12.606	12.3184	12.3799	12.2951
7893371	SEPT2	ENSG00000168385	ENST00000451310	protein_coding	13.6122	13.5731	13.6523	13.2745	13.2574	13.4311	13.3817	13.4931	13.3918	13.2192	13.3533	13.2549	13.363	13.4942	13.3335	13.1097	13.2955	13.3285	13.5064	13.4905	13.4351	13.2005	13.3079	13.2051	13.0122	13.1424	13.1941	13.3339	13.2118	13.2854	13.3362	13.0916	13.1048	13.3491	13.3516	13.614
7893374	SRP14	ENSG00000140319	ENST00000558243	retained_intron	12.6318	12.6252	12.7225	12.6037	12.7745	12.7306	12.6246	12.5484	12.5664	12.6024	12.5593	12.4997	12.663	12.6501	12.722	12.8729	12.7322	12.7164	12.7532	12.6715	12.872	12.7754	12.6761	12.6364	12.4166	12.2729	12.3989	12.3983	12.4269	12.1957	12.3148	12.136	11.9683	12.3451	12.2209	12.1627
7893378	KARS	ENSG00000065427	ENST00000570215	protein_coding	4.0684	4.23118	4.25059	4.082	4.16704	4.54832	4.6815	4.09511	4.26272	4.4412	4.19622	3.7902	3.52931	4.17777	4.02601	4.49462	4.21972	4.05467	3.71879	3.95969	4.36965	4.05878	3.63816	3.81844	4.60579	4.14487	4.26096	3.97469	4.31916	4.40604	4.05506	3.91731	4.10504	4.8902	4.46645	3.59931
7893384	AC005253.4	ENSG00000268983	ENST00000593791	antisense	6.79433	6.77113	6.8053	7.06955	6.79447	6.90301	6.23263	6.54539	6.5543	6.78758	6.7199	7.22289	6.52752	6.69959	6.62488	6.55101	6.44365	6.87986	6.7001	6.55867	6.75708	6.37757	6.4965	6.55686	7.32537	7.32208	7.19616	7.26517	6.82761	7.06585	7.01926	7.35197	7.79125	6.90638	6.91762	6.63676
7893385	RPL14P1	ENSG00000139239	ENST00000266610	processed_pseudogene	12.9203	12.6105	12.8609	12.8261	12.7599	12.838	13.1496	13.0048	13.0216	12.9535	12.8393	12.9615	12.8769	12.9963	12.9109	13.0528	12.8762	12.8359	12.8465	12.5974	12.7848	12.9068	13.1094	13.1349	12.2721	12.3181	12.3777	12.0787	12.4575	12.3771	12.247	12.4377	12.4124	12.7466	12.6449	12.5407
7893386	RPL4	ENSG00000174444	ENST00000569438	protein_coding	13.8417	13.7817	13.8787	13.8458	13.8289	13.9048	13.9429	13.9589	13.8969	13.7973	13.8773	13.8037	13.9267	13.9214	13.9411	13.9026	13.888	13.904	13.8783	13.949	13.8378	13.8678	13.9004	13.8734	13.6432	13.695	13.6931	13.7544	13.8565	13.8311	13.6029	13.7083	13.6743	13.8002	13.9192	13.9396
7893390	SEPT2	ENSG00000168385	ENST00000402092	protein_coding	11.2577	11.1417	11.2309	10.5366	10.6253	10.701	10.9898	11.082	11.2219	10.9501	11.083	11.0787	10.7363	10.7816	10.9328	10.6371	10.7806	10.4267	11.1996	11.2097	11.0184	10.7852	10.7924	10.6962	10.86	10.7042	10.8244	11.5495	10.0046	11.3576	10.1648	11.0556	10.9539	11.0122	11.207	11.4608
7893392	RPS27A	ENSG00000143947	ENST00000468810	retained_intron	7.1663	7.20122	6.92106	7.11353	7.68537	7.55948	7.26369	7.38635	7.35292	7.49707	7.67231	7.39476	7.00708	7.53369	7.42851	7.63489	7.626	7.67897	7.34286	7.6806	6.88593	6.81463	7.03672	7.39029	7.08982	7.29559	7.15238	7.62616	7.98871	7.79443	7.06207	7.47549	7.95264	7.77661	7.48806	6.98665
7893393	HNRNPD	ENSG00000138668	ENST00000541060	protein_coding	12.0758	12.1361	12.1395	12.2827	12.3361	12.0911	12.2948	12.3297	12.0777	12.1758	12.4653	12.3979	12.4207	12.5446	12.3458	12.174	12.3878	12.4215	12.4359	12.4635	12.4199	12.3254	12.2466	12.134	12.9951	12.9145	12.9715	12.9801	13.0361	12.6893	13.2349	12.9638	13.1355	12.8476	12.7724	13.0502
7893394	C11orf58	ENSG00000110696	ENST00000422258	protein_coding	11.9598	11.9095	11.9901	11.5395	11.5985	11.7369	11.9531	12.1062	11.7871	11.596	11.6365	11.6675	11.9209	12.1087	12.0003	11.6811	11.7421	11.6468	11.8055	11.5803	11.7611	11.7377	11.7132	11.8673	11.4126	11.3327	11.6464	11.5879	11.9588	11.6556	11.1543	11.8701	11.511	12.0905	12.199	12.2975
7893395	GUK1	ENSG00000143774	ENST00000391865	protein_coding	8.92365	8.92893	8.89147	9.3633	9.1365	9.02988	8.62407	8.85922	8.85687	8.85973	9.23125	9.21695	8.81431	8.70191	8.70239	9.19546	8.95871	9.19718	8.79821	8.79179	8.97377	9.07335	9.14655	9.12441	9.63334	9.74939	9.64846	9.63269	9.45241	9.59695	9.79441	9.57859	10.162	9.25902	9.58324	9.47332
7893399	CTD-2033A16.2	ENSG00000260290	ENST00000566277	processed_pseudogene	11.7682	11.6149	11.7731	12.3554	12.2056	12.2245	11.7631	11.7228	11.8487	11.9578	11.8552	12.0762	11.6089	11.4163	11.6498	11.7425	11.652	11.8092	11.6329	11.6007	11.5469	11.8823	12.0849	11.9361	12.0141	12.0739	12.0219	12.1582	11.9232	12.6529	11.9193	12.2299	12.1136	12.319	12.1332	12.3136
7893407	DDX5	ENSG00000108654	ENST00000583212	protein_coding	11.27	11.0991	11.171	11.5175	11.3776	11.4351	11.2908	11.2451	11.1962	11.0657	10.8772	11.2119	11.1201	11.0766	11.1776	10.9608	10.9338	11.1583	11.368	10.9467	11.1544	11.0546	11.4195	11.3486	10.8831	11.137	11.2103	10.8432	11.0337	11.1652	10.9281	11.2122	11.0496	11.7354	11.6431	11.2163
7893413	SART1	ENSG00000175467	ENST00000530251	nonsense_mediated_decay	9.54082	9.75702	9.68337	9.89745	9.83902	9.73809	9.61325	9.66978	9.42089	9.83023	9.76694	9.69747	9.66015	9.88006	9.75786	9.71516	9.58723	9.68935	9.52659	9.7156	9.51625	9.86871	9.64622	9.84981	9.47426	9.56096	9.85526	9.38088	9.71555	9.83834	9.63937	9.49588	9.81966	9.39636	9.33252	9.26697
7893419	ILF2	ENSG00000143621	ENST00000368684	protein_coding	13.7806	13.6551	13.7791	13.6728	13.6039	13.6231	13.7707	13.8451	13.7626	13.6117	13.5787	13.6283	13.7335	13.7536	13.7472	13.6661	13.5454	13.5697	13.6657	13.6913	13.6403	13.6039	13.7047	13.5956	13.5592	13.5093	13.5879	13.5909	13.6113	13.5891	13.2602	13.6663	13.6646	13.6263	13.6433	13.6044
7893420	NPM1	ENSG00000181163	ENST00000524204	retained_intron	11.6474	11.6311	11.6096	11.5332	11.5758	11.814	11.7492	11.7166	11.6723	11.5385	11.5039	11.5329	11.9004	11.8269	11.7737	11.4853	11.4929	11.3658	11.5945	11.5691	11.6462	11.6173	11.5891	11.498	11.3602	11.3129	11.5083	11.5896	11.593	11.7151	10.8087	11.66	11.6082	11.9779	11.7153	12.2157
7893422	EIF4G2	ENSG00000110321	ENST00000527015	retained_intron	12.9895	12.824	12.9475	12.7468	12.6964	12.7276	12.9261	12.8594	12.8791	12.6452	12.5999	12.651	12.7596	12.746	12.8217	12.6349	12.4817	12.5518	12.8181	12.6978	12.7208	12.5774	12.8198	12.7189	12.8746	12.9474	13.075	13.0384	12.727	13.0513	12.8302	13.2399	13.272	13.3543	13.2952	13.048
7893424	RHOA	ENSG00000067560	ENST00000445425	protein_coding	13.2643	13.1322	13.222	13.2833	13.3511	13.1024	13.2767	13.1564	13.2619	13.4035	13.2894	13.3104	13.0736	13.0312	13.1414	13.366	13.2238	13.0365	13.0807	13.1323	13.1452	13.2475	13.515	13.461	12.8315	12.6729	12.9227	12.7622	12.9369	13.0444	13.0643	12.6804	12.5053	13.1081	13.1055	12.8139
7893432	USP22	ENSG00000124422	ENST00000577610	processed_transcript	8.02499	8.20173	8.09516	7.95346	7.83005	7.80398	8.5951	8.62043	8.57239	8.25673	7.99184	7.99389	8.67783	8.73195	8.55449	8.02277	8.40567	7.41946	8.12559	8.16651	8.47858	7.69697	7.48483	7.34021	8.99704	9.78701	8.63368	8.56776	8.47518	8.49288	9.24194	8.89303	8.98661	8.43146	8.49951	8.50821
7893436	HNRNPM	ENSG00000099783	ENST00000598367	protein_coding	8.0755	8.24557	8.4701	7.28563	7.43015	7.58463	8.42521	8.60962	8.60628	8.2793	8.08105	8.40523	8.53685	8.62401	8.53404	7.48035	7.73195	7.95925	8.08105	7.91883	7.84626	7.85913	7.68467	7.10173	7.63277	7.21422	7.31382	8.01182	8.21637	8.21237	8.30427	7.4745	7.99701	7.59221	7.18708	8.5651
7893439	HNRNPM	ENSG00000099783	ENST00000597270	protein_coding	11.1992	11.2773	11.5309	11.5109	11.4872	11.4405	11.2298	11.286	11.2338	11.1289	11.1907	11.3351	11.1917	11.4265	11.4006	10.8687	10.9485	11.6064	10.94	11.0049	11.0543	10.9638	10.8753	10.8499	11.6494	11.7335	11.671	11.7819	11.9722	11.8608	11.7304	11.9905	11.8496	11.9263	11.8207	11.5598
7893441	ILF2	ENSG00000143621	ENST00000480213	processed_transcript	11.1069	11.2734	10.9102	10.5653	10.5558	10.6458	10.8687	10.7927	10.9713	10.5092	10.7504	10.2617	10.9313	10.9721	11.0175	10.5592	10.5188	10.7412	10.6511	10.6139	10.5098	10.4153	10.1749	10.3439	11.7098	11.9391	11.8937	11.596	10.7835	11.7648	10.2892	11.7273	11.6684	11.8356	11.5443	11.604
7893442	FNTA	ENSG00000168522	ENST00000525099	retained_intron	8.8544	9.07816	8.62072	7.29081	7.8242	7.99286	9.18021	9.03497	8.97351	9.11464	9.28836	8.70912	9.04402	9.30299	9.05646	8.73022	8.71544	7.65379	9.20388	9.4512	9.49369	8.75175	8.61911	8.35703	8.32503	8.33496	8.09395	9.07456	9.07429	9.03046	10.0173	8.50597	8.83479	8.76473	8.83792	9.74629
7893443	HNRNPM	ENSG00000099783	ENST00000602219	processed_transcript	7.89509	7.77406	7.88934	7.98684	8.06002	8.08699	7.83779	7.79957	8.08414	7.96709	8.14499	8.11515	7.87197	8.21379	8.13038	7.86088	8.16361	8.12417	8.14139	7.78464	7.89515	7.89821	8.07321	8.07366	7.96606	7.75739	7.54965	8.07856	7.85251	7.70749	7.5814	7.81084	8.08597	7.55389	7.81519	7.57152
7893447	TCEB2	ENSG00000103363	ENST00000494946	protein_coding	10.4963	10.9504	10.8038	11.0995	10.9658	11.0142	10.5649	10.7682	10.5418	10.8058	11.2305	10.9485	11.09	10.7111	10.967	10.9459	11.1089	11.4769	11.0886	10.873	10.8525	10.9909	10.6687	10.8119	11.0324	11.1078	11.1158	11.3376	11.3018	11.0372	11.127	11.3062	11.7473	10.9095	11.5712	11.1327
7893449	TARDBP	ENSG00000120948	ENST00000315091	protein_coding	10.03	9.93023	10.1098	9.75683	9.69794	9.69516	9.58997	9.57635	9.734	9.16157	9.02008	9.51071	9.58898	9.47683	9.74362	8.92202	9.16605	9.58723	9.30152	9.08865	9.31784	9.343	9.13868	9.02288	9.58549	9.49184	9.50935	9.7812	9.50942	9.88571	10.0885	9.72651	9.52666	9.79134	9.74525	10.1979
7893450	SART3	ENSG00000075856	ENST00000546815	protein_coding	4.5476	3.90913	4.27781	4.15918	4.21519	3.72132	4.87589	4.17798	4.6378	4.82864	4.46578	4.41893	4.45538	4.28394	3.9471	4.31438	5.14464	3.8923	4.2947	4.63053	4.49307	4.36193	4.52794	3.63724	3.9943	3.74113	3.69912	3.6004	4.03344	4.55152	3.92915	3.57376	4.22157	4.31429	4.18184	4.29509
7893451	CBX3	ENSG00000122565	ENST00000481057	retained_intron	5.56786	6.41748	6.55733	6.51323	6.50027	6.15464	6.28054	6.32763	6.32072	6.57473	6.00683	6.46283	6.25409	6.17705	6.20447	6.25713	6.10843	6.55997	6.08663	6.0808	6.54351	6.37345	6.06018	6.18192	6.49103	6.14931	5.91281	6.44333	6.42742	6.17382	7.02731	6.04631	5.85398	6.18705	6.53481	6.01907
7893453	SEPT2	ENSG00000168385	ENST00000475823	processed_transcript	9.35593	9.2761	9.4067	8.4475	8.55721	7.96934	9.12432	9.30863	9.43746	8.68092	8.4594	8.88744	9.3537	9.27911	9.31324	8.52535	8.75423	8.63256	8.97778	9.16383	9.1623	8.52319	8.30049	8.18913	8.37532	7.31007	8.22292	9.11048	9.86144	8.6971	9.77424	8.8761	8.49704	8.62207	8.75651	9.95379
7893454	TCEB2P2	ENSG00000255262	ENST00000535377	processed_pseudogene	10.3909	10.492	10.4951	10.9881	10.7339	10.8403	10.5395	10.6654	10.5255	10.4886	11.0284	10.8037	10.8251	10.6554	10.5115	10.6875	10.8526	11.0816	10.7647	10.3589	10.5922	11.0975	10.9348	11.2248	10.8228	10.8956	10.5402	10.7331	11.0346	10.7487	10.9122	10.502	10.879	10.4187	10.6217	10.6872
7893455	RPS27A	ENSG00000143947	ENST00000468810	retained_intron	10.8776	10.699	10.9838	11.4843	11.2192	10.8611	10.4644	10.4385	10.4599	11.0506	10.9027	11.0046	10.2343	10.0861	10.4158	10.8152	10.636	10.8297	10.3258	10.383	10.5509	10.4912	10.5414	10.8353	9.95997	9.77594	10.3211	9.42946	10.3293	10.1771	9.58875	9.95177	9.69801	10.4017	10.4098	10.6457
7893458	ILF2	ENSG00000143621	ENST00000368681	protein_coding	13.1757	13.1037	13.1595	12.8795	12.9079	12.8789	13.2627	13.2693	13.282	12.997	13.014	13.0471	13.2323	13.3061	13.2163	13.0225	13.0398	12.9835	13.1171	13.1197	13.0911	13.0292	13.0965	12.9699	13.0997	13.1133	12.7141	13.0236	12.9075	13.0857	12.4796	12.8524	12.8482	13.0446	12.9783	12.944
7893460	HNRNPC	ENSG00000092199	ENST00000449098	protein_coding	12.6058	12.4269	12.5287	12.4797	12.4028	12.4713	12.564	12.5902	12.5419	12.4793	12.4587	12.426	12.4159	12.5135	12.3924	12.4457	12.1926	12.4491	12.4994	12.1314	12.412	12.3132	12.3618	12.292	12.2402	12.4727	12.2579	12.4916	12.3917	12.5494	11.801	12.4487	12.2955	12.5744	12.3655	12.6654
7893461	C11orf58	ENSG00000110696	ENST00000422258	protein_coding	10.0011	9.88822	10.1032	9.75245	9.58577	9.65136	9.7391	9.63301	9.58016	9.10981	9.26498	9.4715	9.67651	9.78117	9.75145	9.71293	9.51405	9.42202	9.50734	9.30196	9.30825	9.46203	9.63073	9.76028	8.84293	8.82701	9.59097	8.98272	9.41645	9.54825	8.55094	9.8672	8.69051	10.0077	10.2343	10.2733
7893463	EIF4G2	ENSG00000110321	ENST00000534246	retained_intron	5.55657	5.87478	6.13288	5.99097	5.72459	5.95099	5.6799	5.92605	5.72042	6.43103	5.78962	6.08359	5.52998	5.62933	5.78322	5.88768	5.87393	5.71041	5.82322	6.25455	6.06673	5.64091	6.12146	5.81197	6.75793	6.13926	6.17542	6.08791	5.94821	5.8915	5.45344	6.29508	6.38151	5.61905	5.80579	5.1652
7893466	EIF4G2	ENSG00000110321	ENST00000534246	retained_intron	13.1402	13.1303	13.1582	13.1739	13.1339	13.136	13.2612	13.0245	13.1958	12.9861	12.7734	13.0796	13.1959	13.0217	13.2357	12.9302	12.7931	12.9388	13.1628	13.0221	13.0495	13.1038	13.0682	13.0284	13.4432	13.5516	13.5255	13.4894	13.2001	13.3895	13.3639	13.6817	13.5366	13.6085	13.6039	13.2902
7893467	USP22	ENSG00000124422	ENST00000579645	nonsense_mediated_decay	9.59187	9.6783	9.60486	9.81648	9.94621	10.089	9.57817	9.62047	9.31281	8.99719	9.38804	9.37654	9.6903	9.84385	9.91267	9.33304	9.63971	9.96308	9.58948	9.40002	9.47836	9.11608	9.02029	9.01418	10.7189	10.8767	10.4666	9.93323	10.386	9.57338	10.3798	10.5175	10.1196	10.259	9.5629	9.64681
7893474	IK	ENSG00000113141	ENST00000502899	protein_coding	4.46654	4.09151	4.59468	4.64086	4.84126	4.81008	4.9243	4.8009	5.03263	5.48021	5.12375	4.8428	4.84584	4.74535	4.82497	4.86663	4.61517	4.74171	4.8506	4.68891	4.25294	4.44103	4.18142	4.80419	4.33593	4.20981	3.95351	4.57153	5.624	4.6386	5.30896	4.99222	4.64541	4.14189	4.36115	4.29821
7893475	SART3	ENSG00000075856	ENST00000547528	nonsense_mediated_decay	6.92649	7.24179	7.39392	7.07185	7.28445	7.15083	7.46715	7.42093	7.52149	6.8603	6.65345	7.09897	7.31599	7.22489	7.40145	7.0535	7.53236	7.21942	6.88501	7.44592	6.54056	6.99431	6.91651	6.68293	6.88027	6.39304	7.05365	6.99181	7.27322	6.44407	6.64885	6.13083	7.02116	6.46009	6.90774	6.80235
7893476	ABCF1	ENSG00000204574	ENST00000475993	nonsense_mediated_decay	11.2276	11.2698	11.2141	11.2619	11.407	11.2263	11.257	11.2557	11.2817	11.0729	11.1836	11.1465	11.3184	11.3151	11.308	11.1691	11.2169	11.0082	11.1742	10.9972	11.1487	11.0913	10.9647	10.9833	11.5341	11.4576	11.5971	11.6316	11.4108	11.4968	11.0634	11.5608	11.6284	11.4871	10.6918	10.4495
7893477	KARS	ENSG00000065427	ENST00000566249	nonsense_mediated_decay	10.9698	10.8233	10.8114	11.0129	10.985	10.9538	10.8321	10.8592	10.9544	10.8949	10.7917	10.9072	11.005	10.691	10.9135	11.1781	11.0097	10.8974	10.6275	10.5584	10.5895	10.8128	10.9164	10.8548	10.3883	10.4836	10.6611	10.3106	10.6779	10.7278	9.72034	10.7101	10.5525	10.8452	10.7883	10.6099
7893481	TCEB2	ENSG00000103363	ENST00000409477	protein_coding	10.1743	10.3782	10.1399	9.97327	10.056	10.1613	9.81793	10.0318	9.87424	10.1735	10.4634	9.96789	10.0164	10.2786	9.99909	10.3764	10.3418	10.2392	9.8791	10.1476	9.95451	10.4002	10.1683	10.4149	10.8159	10.5663	10.389	10.0599	9.07924	10.9452	8.41091	9.95866	9.92964	10.0615	9.69775	8.17682
7893485	SNRNP200	ENSG00000144028	ENST00000493271	retained_intron	11.5439	11.3749	11.5213	11.7135	11.482	11.5344	11.3417	11.1322	11.3602	11.5019	11.3502	11.6947	11.091	10.8544	11.2518	11.4167	11.1201	11.4864	11.4029	10.9373	11.2276	11.0627	11.2705	11.1321	11.7897	11.8563	11.6905	11.8542	11.7141	11.7833	11.4422	11.872	11.7765	11.6922	11.9025	11.9759
7893486	RPL28	ENSG00000108107	ENST00000458349	protein_coding	13.7338	13.8119	13.7467	13.7157	13.7508	13.7509	13.6627	13.7173	13.7392	13.7424	13.8377	13.7338	13.7242	13.7108	13.767	13.9124	13.8148	13.8548	13.7505	13.7373	13.7866	13.7799	13.7588	13.7879	13.6009	13.4434	13.7024	13.3294	13.4873	13.5673	13.5862	13.61	13.5505	13.4957	13.344	13.1852
7893487	TARDBP	ENSG00000120948	ENST00000476201	protein_coding	6.75271	6.60589	6.34623	5.96037	6.72328	6.3001	7.19803	7.50411	7.41315	6.99962	6.88458	6.82904	6.97491	7.14333	6.48419	6.658	7.17543	6.24015	6.82971	6.98362	7.09862	6.7512	6.09691	6.3498	5.92603	6.26929	6.0978	6.17577	7.50938	6.36752	7.20948	5.90953	6.46958	6.43473	6.24281	6.25051
7893493	PRPF8	ENSG00000174231	ENST00000576407	retained_intron	5.32699	5.80159	5.84862	5.71318	5.86823	5.53658	5.89675	6.20796	6.06103	6.38107	5.19042	6.18431	6.1583	6.21958	5.48906	6.03825	6.04185	5.66821	5.67464	5.32745	6.17515	6.30491	5.58526	5.63183	3.83509	5.29877	4.88775	5.37346	5.4831	4.95181	6.60982	4.65827	4.08041	3.81396	4.44817	6.76983
7893494	PRPF8	ENSG00000174231	ENST00000572445	retained_intron	12.1156	12.2281	11.9918	11.7204	11.8733	11.9536	12.0895	11.9854	12.1296	12.1748	12.0063	12.0317	12.1447	11.8224	12.1605	12.3444	12.1526	11.8305	12.2219	12.1406	12.2472	12.2084	12.2016	12.1759	13.0445	13.0326	12.8607	12.7194	12.3607	12.6851	12.3755	12.9298	12.8817	12.5673	12.4517	12.2718
7893496	EIF3F	ENSG00000175390	ENST00000532882	retained_intron	5.06938	5.09548	4.78783	4.13429	5.40707	5.17164	6.1649	6.24221	5.16266	5.81841	5.53655	5.17614	5.46714	6.22774	4.95035	5.79983	5.65048	4.95167	5.04177	4.78927	4.78632	4.71462	3.99146	4.16605	3.73473	4.43243	3.50186	5.65823	4.77144	3.9031	4.27664	4.36581	4.59668	5.46422	5.93428	5.92513
7893497	ZNF146	ENSG00000167635	ENST00000456324	protein_coding	11.5249	11.4926	11.4634	11.6819	11.8067	11.8073	11.4495	11.3802	11.3079	11.742	11.841	11.8262	11.4909	11.3536	11.2656	11.5872	11.7189	11.6839	11.5208	11.221	11.3482	11.7436	11.8227	11.7673	9.82353	10.1148	9.91282	9.91671	11.1029	10.1229	10.3187	10.5412	10.7096	11.299	11.2119	11.2549
7893500	YY1	ENSG00000100811	ENST00000554804	protein_coding	11.0829	10.7719	10.889	11.0478	10.6941	10.9845	10.9089	11.2154	10.898	10.3999	10.7173	10.9225	10.9783	10.9918	10.9654	10.6364	10.8602	11.0618	10.8766	10.7744	10.8291	10.9511	11.0215	11.235	9.64574	9.39857	9.82944	9.5844	9.95309	9.43712	9.23011	10.04	10.0694	10.4928	10.2634	10.1616
7893501	ANAPC5	ENSG00000089053	ENST00000545218	processed_transcript	5.20638	5.43681	5.5248	5.963	6.25281	6.18277	5.51966	6.21637	6.62152	7.39008	6.84644	5.86795	6.29693	5.74419	5.64307	6.74165	6.76985	6.24516	4.07234	5.41818	6.27734	6.0945	5.63212	6.168	5.94762	6.31632	4.77164	5.91514	4.73027	6.62362	6.60363	6.32724	5.86489	5.72695	5.26567	7.22455
7893504	SLC39A9	ENSG00000029364	ENST00000557046	protein_coding	10.9799	11.0186	10.818	10.8083	10.8288	10.8616	10.8203	10.8094	10.7928	10.9638	11.1146	11.0625	10.8624	10.8515	10.7984	10.9544	11.1376	11.0772	10.9627	10.9168	10.948	10.9464	10.7944	10.9465	11.1838	11.2807	11.2781	11.4883	10.9293	11.1534	11.2667	11.1528	10.9476	10.9825	10.8485	10.8969
7893506	ZNF259	ENSG00000109917	ENST00000227322	protein_coding	9.68254	9.51341	9.77942	9.74212	9.88123	9.90464	9.66492	9.33782	9.5202	9.56358	9.10218	9.44931	9.24461	9.52084	9.4937	9.2692	9.19021	9.32382	8.90626	9.17446	9.30712	9.34774	9.31878	9.33085	9.72098	9.78501	10.0779	9.45685	8.93033	10.172	9.18206	9.63555	9.45732	9.41373	9.57247	8.92447
7893509	CANX	ENSG00000127022	ENST00000508787	protein_coding	3.81049	4.50675	3.72409	3.87472	4.20697	4.04802	4.19158	4.0606	4.11706	4.05892	3.99169	4.18133	4.06188	3.87752	4.44448	4.14103	4.41022	4.11937	4.29761	4.5231	3.87618	4.05357	4.07348	3.97548	4.39359	4.1379	4.7611	4.56332	4.28883	4.13203	4.1963	4.60081	4.37851	4.62818	4.52886	3.90555
7893512	KARS	ENSG00000065427	ENST00000566560	retained_intron	5.51092	5.14734	5.65882	5.51046	5.05961	5.68737	4.12327	3.78038	4.24415	3.91751	3.69692	3.73362	5.80967	5.66835	5.54077	6.22032	5.56643	5.72229	4.92115	5.11659	5.1656	5.27576	5.35784	5.20761	4.69689	4.33242	4.56294	5.05107	4.78188	5.53659	5.2735	4.65288	5.31327	5.9597	4.69333	5.20191
7893516	DDX5	ENSG00000108654	ENST00000584500	processed_transcript	12.1758	12.1288	12.1308	11.9553	12.0195	12.0903	12.1262	12.0563	12.1321	11.9228	11.8491	11.9525	12.1158	12.0484	12.0901	11.8326	11.7267	11.698	12.0818	12.1341	12.1545	11.865	11.8278	11.6936	11.9192	12.1258	11.929	12.1998	11.8391	12.0615	11.8617	12.2309	12.0224	12.0432	11.88	11.8437
7893517	SART1	ENSG00000175467	ENST00000529532	retained_intron	8.64855	8.52018	8.25079	8.45439	8.53687	8.65178	8.39787	8.41461	8.34442	8.45011	8.62383	8.67368	8.47405	8.23938	8.33631	8.36591	8.26975	8.71594	8.7226	8.26271	8.78206	8.69277	8.84143	8.69914	8.93886	8.76356	8.66125	8.79992	8.32813	8.54448	8.3269	8.44171	9.06602	8.88458	8.8439	8.63148
7893518	SMNDC1	ENSG00000119953	ENST00000460483	processed_transcript	11.185	11.0608	11.0614	10.7716	10.9629	11.1141	11.4164	11.5056	11.4463	11.0048	10.9854	10.963	11.5301	11.4104	11.4116	10.9924	10.9773	10.818	11.2889	11.2371	11.0935	11.0596	11.1091	11.0679	10.7497	10.5724	10.7953	10.935	10.5484	10.6948	9.71222	10.6442	10.449	10.9225	10.8127	11.0363
7893519	CANX	ENSG00000127022	ENST00000505090	retained_intron	4.92452	5.01582	4.45943	4.86719	4.67294	4.94706	4.79552	4.26184	4.74222	5.00843	4.9731	5.29182	4.73636	4.55938	4.91524	4.97456	5.48998	5.27116	4.56748	4.32438	4.52013	4.82409	4.79262	4.96273	5.16186	5.45994	4.84933	5.3163	5.95469	5.36017	5.55304	5.61698	5.35584	5.61453	5.48593	5.78708
7893523	USP22	ENSG00000124422	ENST00000478443	retained_intron	8.80297	8.67122	8.71442	8.07694	8.49404	7.96662	9.15473	9.18907	9.10662	8.55604	9.00036	8.26929	9.12088	9.46283	8.61335	8.50727	8.82129	7.88065	8.51047	8.80804	8.46946	7.91014	8.419	8.40948	8.67414	9.41616	8.5469	8.87726	8.92308	8.5098	8.92677	9.11807	8.71825	8.87957	9.16477	9.29863
7893528	RNPS1	ENSG00000205937	ENST00000561518	protein_coding	9.53482	9.77546	9.6088	9.75545	9.92075	9.76084	9.40878	9.40654	9.5793	9.54126	9.17018	9.42578	9.47284	9.3167	9.49988	9.61826	9.64849	9.58027	9.53309	9.6203	9.33843	9.46345	9.29918	9.45399	9.85814	9.86949	10.0352	9.9193	8.75847	9.70792	8.20452	9.77207	9.01709	9.60214	9.45422	8.89613
7893530	DDX5	ENSG00000108654	ENST00000585111	protein_coding	12.1994	12.1735	12.2219	12.3192	12.3539	12.4273	12.2543	12.1705	12.2589	12.0581	12.138	12.2274	12.2469	12.2168	12.273	12.026	11.9772	12.1934	12.332	12.3126	12.349	12.0521	12.0696	12.0671	12.3114	12.6774	12.4829	12.8238	12.413	12.5438	12.5243	12.6098	12.6486	12.7182	12.5081	12.4144
7893534	PRPF8	ENSG00000174231	ENST00000572445	retained_intron	11.4854	11.3242	11.1827	10.6443	10.8477	10.808	11.2569	11.0215	11.3015	11.4055	11.091	11.1054	11.1192	10.8131	11.1599	11.3826	11.2265	10.6789	11.2752	11.1257	11.1373	11.2256	11.4023	11.3248	12.3293	12.46	12.1626	11.6655	11.7779	11.9494	11.7064	12.3389	12.1702	12.1441	12.0948	11.7988
7893536	RP11-375D13.1	ENSG00000254668	ENST00000531247	processed_pseudogene	11.5268	11.4414	11.7052	11.2524	11.1347	11.024	11.6764	11.5375	11.5928	11.1875	11.2186	11.1484	11.6337	11.5923	11.7069	11.1799	11.0869	11.1249	11.3836	11.4272	11.5631	11.1231	11.2309	11.2035	10.5543	10.4789	10.4632	10.7768	11.9272	11.1563	11.8075	10.8825	11.2297	11.1411	11.5047	11.9068
7893538	KAT7	ENSG00000136504	ENST00000508594	processed_transcript	7.80756	7.68584	7.64641	6.44169	6.80699	6.55373	7.96308	8.0552	7.98738	7.57649	7.15123	6.74624	7.86474	8.00104	7.94617	7.22785	7.64637	6.4592	7.8338	7.91937	7.72715	6.75643	7.03354	6.61692	6.78443	7.13495	6.79948	7.03656	6.95715	6.72466	6.60489	6.34679	6.76423	7.45333	6.78283	7.07498
7893539	CAPNS1	ENSG00000126247	ENST00000589162	retained_intron	12.5629	12.5349	12.5739	12.2082	12.1668	12.2072	12.6674	12.7348	12.7695	12.2092	12.1466	12.0501	12.6379	12.7165	12.6792	12.2283	12.3366	12.2607	12.3866	12.5913	12.3808	12.2585	12.283	12.3591	12.7293	12.4961	12.7442	12.2711	11.5227	12.6084	12.0651	12.3294	12.1537	12.3736	12.2411	11.6882
7893543	EIF4G2	ENSG00000110321	ENST00000531416	protein_coding	12.7097	12.6794	12.6793	12.7311	12.6354	12.6487	12.7362	12.7038	12.7357	12.5237	12.3568	12.5749	12.5928	12.5084	12.5803	12.4028	12.2799	12.2704	12.5204	12.3368	12.4068	12.2562	12.6237	12.566	12.4657	12.3553	12.6521	12.3963	12.5469	12.8072	12.5812	12.7717	12.709	12.9706	12.9761	12.8232
7893544	CAPNS1	ENSG00000126247	ENST00000588815	protein_coding	7.70001	7.84663	8.00432	8.28191	8.29702	8.16931	8.28714	8.18289	7.97194	8.06875	8.41063	8.23612	8.14714	8.47023	8.06892	8.26001	8.37855	8.20562	7.9022	8.36512	8.17846	8.25642	8.33282	8.35564	8.69532	7.89298	8.83203	8.27923	7.88136	8.17811	7.89101	8.30994	8.50291	8.09485	8.07062	8.01517
7893547	HSP90AB1	ENSG00000096384	ENST00000371554	protein_coding	14.0449	13.9017	13.9991	13.9488	13.8676	13.9295	13.9739	13.8961	13.9232	13.8997	13.8167	13.9316	13.8986	13.9268	13.9455	13.8534	13.8022	13.8816	13.833	13.8332	13.8873	13.8052	13.7968	13.7866	13.7002	13.7919	13.7445	13.7345	13.8694	13.7389	13.6267	13.6899	13.6862	13.7762	13.7523	13.8711
7893548	SART3	ENSG00000075856	ENST00000547528	nonsense_mediated_decay	7.00281	6.39591	6.8485	5.95302	6.32039	6.43891	7.2174	6.85305	7.16642	6.1706	6.23985	6.1476	6.86179	7.19785	6.98526	6.79747	6.39847	6.10375	6.26816	6.30826	6.10316	5.90679	6.60632	5.87263	6.00154	6.00317	5.91136	6.29601	6.5967	5.75068	5.7158	6.33818	6.1865	5.63211	6.3557	5.91463
7893549	KARS	ENSG00000065427	ENST00000570215	protein_coding	9.97174	9.70932	9.84449	10.0589	10.1229	10.1885	9.52049	9.69165	9.67003	9.66452	9.85516	10.0289	9.75207	9.64741	9.66709	10.028	10.0533	9.99962	9.65488	9.4571	9.53914	9.76987	9.65437	9.63432	9.90628	9.89449	9.64952	9.49062	9.53676	9.90641	8.35808	10.0601	9.09897	10.0039	9.91579	9.16103
7893550	IK	ENSG00000113141	ENST00000508301	protein_coding	12.2228	12.1464	12.3755	12.7298	12.6304	12.7166	12.4094	12.4443	12.3389	12.6505	12.8765	12.7254	12.3958	12.5332	12.4605	12.5674	12.5217	12.7517	12.2844	12.1896	12.2807	12.5892	12.5878	12.4022	11.6267	11.7675	11.9568	12.0038	11.9856	11.9076	12.2301	11.5797	11.386	11.7663	11.3916	11.715
7893551	PRPF8	ENSG00000174231	ENST00000571346	retained_intron	12.4442	12.4184	12.258	12.1159	12.2813	12.274	12.4633	12.6451	12.4909	12.482	12.7043	12.5051	12.6048	12.7097	12.4241	12.5584	12.72	12.4765	12.6221	12.641	12.5777	12.7193	12.7298	12.6924	13.1132	13.2216	12.94	12.8786	12.7629	12.8181	12.5905	12.9018	12.9729	12.6731	12.627	12.5671
7893552	FNTA	ENSG00000168522	ENST00000342116	protein_coding	8.66992	8.26385	8.54393	9.19221	8.90969	8.89602	8.24613	8.29941	8.34916	8.98152	8.62875	8.83126	8.20684	8.34088	7.42446	9.21111	8.85265	9.00066	8.98548	8.93338	8.92795	9.02847	9.62972	9.66892	7.82019	8.08867	8.08375	7.58383	8.38928	7.90005	7.13554	8.06042	7.15019	8.42182	8.25986	9.08677
7893554	CTD-2033A16.2	ENSG00000260290	ENST00000566277	processed_pseudogene	12.8396	12.6283	12.8116	13.0418	12.9948	12.9942	12.9026	12.7318	12.9362	12.926	12.753	12.8871	12.67	12.7198	12.8313	12.9221	12.6232	12.5868	12.6303	12.6274	12.6146	12.8572	12.982	12.8834	12.1265	12.2991	12.3931	12.335	12.6857	12.7864	12.6745	12.3337	12.346	12.5374	12.5408	12.6535
7893558	ATP6V0B	ENSG00000117410	ENST00000498664	protein_coding	10.011	10.002	9.95398	10.5861	10.5655	10.2608	10.2258	10.1815	10.2597	10.5813	10.6349	10.5472	10.216	9.99233	10.2587	10.5493	10.5716	10.4543	10.092	9.996	10.004	10.5577	10.4561	10.4674	10.1554	9.93998	9.9441	9.56682	8.78019	10.1344	9.29713	9.62815	9.04786	9.28166	9.09968	8.75213
7893559	RPL4	ENSG00000174444	ENST00000566491	retained_intron	13.9543	14.0396	14.0113	14.0077	14.0736	14.0486	14.1238	14.094	14.0336	14.0458	14.0946	14.0817	14.0892	14.073	14.0862	13.991	14.075	14.0934	14.0934	14.1169	14.0207	13.9702	14.0641	13.941	13.9047	13.9749	13.9591	13.975	13.979	13.9286	13.7898	13.9435	13.8827	14.008	13.9444	14.0363
7893561	IK	ENSG00000113141	ENST00000512827	retained_intron	11.4322	11.3887	11.4997	11.7696	11.8437	11.9339	11.4092	11.4319	11.3519	11.867	11.8875	11.9926	11.4037	11.5186	11.4565	11.7478	11.6183	11.9361	11.4024	11.35	11.4673	11.6863	11.73	11.6124	10.971	11.1904	11.1003	11.0458	11.053	10.9173	11.4743	11.0454	11.1	10.9829	10.5432	10.7347
7893564	RPS25	ENSG00000118181	ENST00000524864	retained_intron	13.862	13.9005	13.8693	13.9535	13.9666	14.0097	13.8182	13.8454	13.8027	13.818	13.8727	13.9348	13.9205	13.8948	13.9322	13.8596	13.936	13.9265	13.8637	13.7737	13.8255	13.9076	13.8481	13.7651	13.3663	13.4679	13.3767	13.5168	13.5253	13.3662	13.4671	13.4394	13.3553	13.4779	13.4132	13.8657
7893572	CTD-2033A16.2	ENSG00000260290	ENST00000566277	processed_pseudogene	10.0098	9.8609	9.92192	10.7071	10.6515	10.6784	9.83962	10.0005	10.0006	10.4604	10.2845	10.2754	9.95305	9.9822	9.7031	10.0297	9.83738	9.73795	9.64087	9.92916	10.1023	10.2626	10.371	10.345	10.4113	10.2997	10.2966	10.2561	10.175	11.0697	9.79487	10.4818	10.1521	10.3093	10.0591	10.3626
7893573	PIK3C2A	ENSG00000011405	ENST00000531428	processed_transcript	12.6994	12.4304	12.4319	12.8845	12.8871	12.8703	12.8059	12.7254	12.5025	12.6268	12.7541	12.8844	12.745	12.6377	12.7795	12.9008	12.9079	12.6514	12.5451	12.2334	12.6226	12.8809	13.0448	13.0765	12.1854	12.0291	12.1468	11.6836	12.1156	12.1234	11.7205	12.344	12.1929	12.3382	12.4021	12.2239
7893574	STARD7	ENSG00000084090	ENST00000462501	processed_transcript	12.0383	12.1215	11.9938	11.893	11.932	11.8111	12.1291	11.8943	12.1561	11.6957	11.5496	11.641	12.0978	11.8832	12.2154	12.0614	11.8954	11.7948	12.1853	11.9862	12.0357	11.9769	12.0907	11.72	12.4156	12.3681	12.172	12.6609	12.1903	12.3341	11.9319	12.4581	12.2483	12.3317	12.3158	12.166
7893578	RP11-613C6.4	ENSG00000235183	ENST00000513669	processed_pseudogene	3.22819	3.78769	3.79552	3.62358	3.43392	3.66503	3.47807	3.60909	4.16573	3.72825	3.97341	3.85577	3.76813	3.50435	3.73935	3.59659	3.49116	3.74216	3.2921	3.46318	3.65631	3.62984	3.69805	3.23445	3.91915	3.69768	4.21635	4.32738	3.94399	4.14707	4.00479	3.2614	3.74895	3.99052	3.85232	3.59471
7893579	EIF3D	ENSG00000100353	ENST00000458572	nonsense_mediated_decay	3.94659	4.13379	4.1656	4.45731	3.88771	4.3505	4.01419	3.82093	4.00484	4.58549	4.16927	4.52495	3.69257	3.9071	3.77107	4.5183	4.39153	4.19968	4.06039	4.37607	4.32139	4.18143	4.04661	3.87648	5.72085	4.27134	4.30418	4.74545	4.20215	3.67306	4.58304	3.96297	4.00762	4.21305	4.16774	3.63323
7893582	EIF4G2	ENSG00000110321	ENST00000527015	retained_intron	13.867	13.9122	13.9443	13.6494	13.6964	13.6531	13.7696	13.7275	13.8511	13.671	13.6301	13.5913	13.8051	13.7667	13.7506	13.5301	13.5358	13.5362	13.6971	13.6875	13.7498	13.5685	13.6767	13.5489	13.6159	13.5351	13.6918	13.8245	13.5252	13.7928	13.621	13.7672	13.7359	13.8731	13.8127	13.6411
7893587	SART1	ENSG00000175467	ENST00000529532	retained_intron	6.27157	6.70048	6.9417	7.69493	7.4815	7.40992	7.24583	7.22063	7.01188	7.75484	7.6182	7.63909	7.05842	7.24757	6.93993	7.20565	7.43223	7.46025	6.62105	6.55618	6.39007	7.37399	7.27582	7.08924	8.37956	8.00901	8.0288	7.64572	7.12482	7.78838	7.1438	7.74404	8.07626	8.03664	7.90557	7.46128
7893591	DDX39B	ENSG00000198563	ENST00000449074	protein_coding	12.8877	12.8949	12.7701	12.3711	12.3788	12.4725	13.0253	13.1064	12.9802	12.7172	12.7195	12.6798	12.9273	12.878	12.995	12.6474	12.8332	12.678	12.9034	12.6593	12.6689	12.5833	12.743	12.7308	12.4975	12.5996	12.4258	12.5108	12.346	12.6832	12.3958	12.5955	12.5577	12.6363	12.532	12.6726
7893592	ARF1	ENSG00000143761	ENST00000541182	protein_coding	11.8767	11.7663	11.824	12.0576	12.1475	12.1358	11.7751	11.7108	11.7385	12.1916	12.2601	12.1064	11.7422	11.7673	11.5781	12.0459	11.9538	11.9305	11.7436	11.8229	11.8268	12.1015	12.0769	12.049	12.802	12.6543	12.6042	12.3542	12.2062	12.418	12.2311	12.8769	12.497	12.7117	12.5157	12.6806
7893593	ANAPC5	ENSG00000089053	ENST00000344395	protein_coding	11.4678	11.3024	11.3257	11.3474	11.5113	11.6409	11.6672	11.6614	11.5766	11.3494	11.3267	11.5603	11.5306	11.5696	11.6388	11.5827	11.6057	11.5035	11.357	11.1601	11.1977	11.2767	11.596	11.4528	11.4454	11.4495	11.3143	11.5344	10.861	11.3812	10.5438	11.5731	11.4413	11.4734	11.474	11.1484
7893594	USP22	ENSG00000124422	ENST00000579645	nonsense_mediated_decay	10.1532	9.91658	10.1511	10.4408	10.5358	10.4524	9.95109	9.83824	9.93608	9.99321	9.77843	10.1321	9.80917	9.91849	9.76062	9.75659	9.72688	9.72386	9.87937	10.0716	10.0856	10.173	9.92334	10.0965	11.0134	11.2103	10.7618	10.4314	10.6915	10.4584	9.76715	10.6013	10.4224	10.7033	10.5248	10.3304
7893597	SART3	ENSG00000075856	ENST00000551416	retained_intron	4.00143	3.85213	3.64214	3.95301	3.45293	4.06377	3.82649	4.16548	3.71755	3.98793	3.5977	3.70983	3.70314	3.37576	4.26959	4.04828	3.77488	3.61636	3.45214	3.70116	3.50263	3.57468	4.1208	3.77516	3.78473	3.06709	3.10664	3.84261	3.32904	3.98481	3.21098	3.66331	3.63659	4.05024	3.77764	4.13853
7893600	RPS5	ENSG00000083845	ENST00000596046	protein_coding	8.34219	8.44097	8.57871	9.34776	9.07342	9.19404	8.8535	8.75478	8.87838	10.01	9.91969	9.5419	9.00316	8.979	9.08176	9.91534	9.64189	9.75099	8.60913	8.98324	8.78359	9.34862	9.033	9.07245	10.1236	9.04596	9.69423	8.84975	8.82943	9.22777	8.36191	9.21171	9.33187	8.9399	8.62678	7.49608
7893602	EIF4G2	ENSG00000110321	ENST00000534246	retained_intron	11.8382	11.7306	11.764	11.9291	11.8335	11.8905	11.9097	11.6618	11.8886	11.4902	11.3661	11.7714	11.9114	11.5562	11.7998	11.6056	11.3286	11.5584	11.6943	11.5149	11.6553	11.699	11.7355	11.6823	11.8524	12.223	12.0208	12.0434	11.7838	12.0387	11.6911	12.2349	12.2789	12.3205	12.3587	11.8485
7893603	FAUP1	ENSG00000235297	ENST00000474180	processed_pseudogene	11.869	12.0103	11.9538	13.2827	13.2743	13.1949	12.5538	12.5295	12.5496	13.2761	13.4136	13.3178	12.5739	12.8241	12.5091	13.0023	13.1188	13.1564	13.1365	13.2444	13.3	13.5558	13.3719	13.52	12.5974	12.3174	12.0581	12.0547	12.204	12.4332	11.2545	11.8456	12.2575	12.6237	12.6578	12.4803
7893604	SMNDC1	ENSG00000119953	ENST00000460483	processed_transcript	6.39072	5.80946	5.54202	5.4972	6.04291	6.03132	5.78752	5.65628	5.64543	6.24288	6.1628	6.13183	5.57773	6.01475	5.53583	6.33781	6.39141	5.57053	5.7179	6.26951	5.72256	5.94841	6.08253	5.58222	5.45428	5.08535	4.23622	6.22602	5.98656	5.4015	5.41597	5.78782	6.26702	6.14527	6.09931	5.53539
7893608	NBEAL1	ENSG00000144426	ENST00000460355	retained_intron	8.34369	8.14255	8.31667	8.80615	9.10772	9.65208	8.25449	7.97868	8.25116	9.14093	9.02849	8.84347	8.11209	8.04191	7.84151	9.36405	9.4411	8.97866	7.48136	7.69446	7.74757	8.87769	9.16716	9.2147	6.99255	7.72978	7.74549	7.48643	8.20057	7.24219	8.46695	8.08119	7.56736	8.64364	8.29643	8.60098
7893609	ARF1	ENSG00000143761	ENST00000541182	protein_coding	11.3939	11.608	11.1933	11.7193	11.8067	11.7006	11.6048	11.691	11.6928	12.055	11.9456	12.0203	11.441	11.3183	11.5575	11.8276	11.805	11.8308	11.7938	11.3753	11.5646	11.9211	11.7601	11.9883	12.4087	12.1965	12.5247	12.153	11.8675	12.0943	11.7779	12.5341	12.293	12.1954	12.294	12.3852
7893619	C22orf28	ENSG00000100220	ENST00000451746	protein_coding	11.811	11.7659	11.7082	11.608	11.7141	11.6972	12.1051	12.0654	11.9901	11.6943	11.8114	11.6183	12.0816	11.9894	12.0385	11.7907	11.7459	11.6962	11.743	11.834	11.6841	11.821	11.9763	12.0891	11.7033	11.4982	11.7353	11.5644	11.5855	11.8913	10.9701	11.2849	11.6505	11.7336	11.6324	11.3277
7893628	STARD7	ENSG00000084090	ENST00000462501	processed_transcript	10.8541	10.8648	10.7482	10.5405	10.5223	10.4642	10.8136	10.6093	11.0007	10.3388	9.805	10.4487	10.7052	10.2257	10.6876	10.6423	10.3215	10.0391	10.689	10.2108	10.4468	10.3883	10.9256	10.9289	10.3664	10.3409	10.4177	10.5932	10.5451	10.8664	9.85999	10.6691	10.4074	10.6022	10.837	10.5406
7893630	ABCF1	ENSG00000204574	ENST00000468958	protein_coding	7.67653	7.47596	6.95602	6.64126	7.42245	7.83029	7.87922	8.08895	8.07297	7.79399	7.69825	7.20039	7.95538	8.34141	7.67098	7.97388	8.214	7.12077	7.70609	7.99162	7.56316	7.39459	7.43828	7.89553	8.15453	8.49415	8.23211	8.33588	8.06366	8.51264	7.33206	8.26769	7.51824	8.48187	7.22791	6.73885
7893632	CANX	ENSG00000127022	ENST00000512607	protein_coding	13.6883	13.6447	13.4783	13.6814	13.8015	13.789	13.8209	13.7861	13.8206	13.8036	13.7886	13.8294	13.7601	13.7662	13.7675	13.7855	13.8297	13.7092	13.6389	13.5477	13.473	13.8346	13.9621	13.991	13.5644	13.6176	13.5343	13.6366	13.5923	13.5602	13.592	13.6533	13.6072	13.7762	13.7124	13.6268
7893634	CANX	ENSG00000127022	ENST00000502673	protein_coding	11.6882	11.687	11.7503	12.3207	12.2035	11.9375	12.5286	12.4957	12.4743	12.4345	12.5587	12.5383	12.3009	12.3144	12.3883	12.4883	12.3072	12.4326	12.0718	11.8144	12.0473	12.2869	12.5556	12.4195	11.1143	11.0937	11.0335	11.6638	11.9978	11.9675	12.5378	11.4464	11.9499	11.751	12.185	12.3594
7893639	RNPS1	ENSG00000205937	ENST00000563857	retained_intron	12.8638	12.9113	12.7858	12.6911	12.909	12.7256	12.8193	12.9165	12.9272	12.9656	13.0633	12.8387	12.9248	12.9694	12.9918	12.9714	13.0935	12.9509	12.9501	13.0491	12.9946	12.8034	12.6474	12.5999	12.863	12.7848	12.8492	12.9316	12.2095	12.6842	12.2601	12.6621	12.6723	12.3	12.258	12.1748
7893640	KXD1	ENSG00000105700	ENST00000539106	protein_coding	11.2419	11.2511	11.1807	11.3941	11.3706	11.4667	11.1259	11.0842	11.2758	11.3435	11.3111	11.4907	11.2079	11.0738	11.2255	11.3897	11.4849	11.5049	11.3914	11.5249	11.4166	11.4924	11.5117	11.5624	11.1285	11.1128	11.0856	10.4584	9.38967	11.1263	9.55747	10.8612	10.4618	10.7224	10.4373	10.2207
7893641	CANX	ENSG00000127022	ENST00000415618	protein_coding	11.3548	11.4357	11.3606	12.065	12.0051	12.1268	11.3889	11.5241	11.3245	11.6515	11.7113	11.788	11.3552	11.3294	11.3423	11.6531	11.5867	11.7906	10.9665	10.8509	10.9707	11.8754	11.9447	11.8589	11.5647	11.7252	11.8836	11.7024	11.566	11.7282	11.615	12.3367	12.1566	12.3785	12.4826	12.017
7893642	CANX	ENSG00000127022	ENST00000512607	protein_coding	12.5287	12.5259	12.6071	12.8288	12.9273	13.2517	12.6758	12.5213	12.5008	12.8425	12.7882	12.9746	12.7552	12.6842	12.6555	12.752	12.7127	12.6974	12.436	12.2254	12.4671	13.0333	13.0077	12.8877	12.7287	12.8263	12.7515	12.7985	12.7057	12.6589	12.4763	12.8257	12.8101	12.7179	12.7424	12.5689
7893647	RHOA	ENSG00000067560	ENST00000431929	protein_coding	13.5393	13.5477	13.4033	13.5552	13.6017	13.6342	13.5342	13.4805	13.5139	13.7206	13.7437	13.7446	13.5962	13.5261	13.5393	13.6162	13.6969	13.6255	13.5528	13.5595	13.4592	13.6253	13.7908	13.6624	13.6667	13.538	13.7016	13.5584	13.3766	13.6965	13.4247	13.7541	13.6307	13.6148	13.6268	13.5206
7893648	NARS	ENSG00000134440	ENST00000587194	protein_coding	6.06901	6.03297	5.44327	6.68462	7.20856	6.83553	6.2707	6.31653	6.23142	7.36158	6.88373	7.27896	6.28119	5.93743	6.57497	7.77773	7.36268	6.61373	5.80191	6.5902	6.23909	7.18573	7.22777	7.02405	6.29283	6.26229	6.1504	5.64389	6.09043	6.23504	6.08668	6.80681	6.6732	6.11016	6.80126	5.03815
7893649	HNRNPD	ENSG00000138668	ENST00000541060	protein_coding	10.4198	10.4008	10.3021	10.2851	10.3162	10.147	10.2926	10.5503	10.228	10.0272	10.4021	10.417	10.5169	10.4137	10.5025	10.1091	10.3727	10.3148	10.5702	10.4199	10.3984	10.3391	10.449	10.0976	11.2247	11.0589	10.8392	11.0268	10.8469	11.0114	10.7798	11.2227	11.4223	10.9448	11.0865	11.228
7893650	HSP90AB1	ENSG00000096384	ENST00000371554	protein_coding	13.2809	13.2896	13.1739	13.3991	13.3098	13.4022	13.5723	13.4261	13.565	13.4403	13.3597	13.604	13.6329	13.3047	13.4653	13.3657	13.0363	13.2463	13.5348	13.0797	13.3945	13.4725	13.3571	13.1853	13.3878	13.4455	13.4496	13.5708	13.4564	13.4136	12.9693	13.443	13.4889	13.519	13.5105	13.7311
7893652	ARF3	ENSG00000134287	ENST00000472621	processed_transcript	6.81903	6.32244	6.3905	5.81783	6.4398	6.0019	5.70745	5.96667	6.52621	6.49212	6.21917	6.16406	6.50446	5.63962	6.31503	6.12872	5.68467	6.32078	6.6521	6.36073	6.25081	5.65353	5.83844	5.59494	5.84089	6.1696	6.10722	6.37973	5.97802	6.40026	5.1334	6.17356	6.70749	6.41079	6.09384	5.98678
7893656	CANX	ENSG00000127022	ENST00000502673	protein_coding	4.15224	4.02695	4.47088	5.11694	4.18242	4.93573	6.25451	6.60087	6.3836	6.34914	6.6359	6.75639	5.71202	6.76285	5.26155	6.51849	6.23175	5.90113	4.66935	4.50968	5.89396	6.02716	5.83886	4.67306	4.10698	4.09944	4.08364	4.23566	4.95857	4.91946	4.44702	4.40008	4.8259	4.63659	5.15778	4.54609
7893659	SART3	ENSG00000075856	ENST00000548077	retained_intron	5.02929	5.04887	4.89246	5.27442	5.43894	5.40257	5.0017	5.40289	5.26762	5.00574	5.09648	5.46129	5.30061	5.38631	5.0217	5.41692	5.43763	5.1692	5.31193	4.72272	4.7332	5.17647	4.9016	5.13361	5.3575	5.86895	5.85043	5.40301	5.81289	5.41138	5.18005	5.27426	5.28441	5.21667	5.26933	5.403
7893660	PRPF8	ENSG00000174231	ENST00000573725	protein_coding	9.35141	9.11072	9.42582	9.48732	9.20573	9.19101	9.51297	9.22713	9.46524	9.35377	9.16417	9.76505	9.51502	9.42149	9.46343	9.64427	9.47973	9.67979	9.53614	9.31454	9.3794	9.43372	9.45923	9.47726	8.89621	8.72417	8.91989	9.4348	10.4243	9.53916	10.202	9.32424	9.84429	9.10007	9.72416	9.85713
7893662	HNRNPK	ENSG00000165119	ENST00000376263	protein_coding	13.3309	13.1388	13.249	13.1397	13.0726	13.1801	13.2416	13.214	13.2597	12.9792	12.972	13.1022	13.0902	13.136	13.1572	13.057	12.9355	13.0119	13.0313	12.8053	12.959	12.9434	13.1635	13.1905	12.7905	12.7583	12.8477	12.8806	13.03	13.1207	12.8873	12.9052	12.9066	13.1101	13.1416	13.1629
7893664	ABCF1	ENSG00000204574	ENST00000475993	nonsense_mediated_decay	10.5906	10.7325	10.6643	10.6215	10.6648	10.6761	10.7567	11.0954	10.7756	10.6094	10.8981	10.6165	10.6934	11.0431	10.7695	10.5704	10.8107	11.0767	10.5782	10.8836	10.6731	10.4545	10.3636	10.6007	10.895	10.9981	10.8284	10.9334	10.9686	10.8398	10.5367	10.7427	10.8283	11.0021	9.9809	9.60557
7893668	KAT7	ENSG00000136504	ENST00000513980	processed_transcript	3.37619	3.90388	3.147	3.34445	3.40364	4.03242	4.41919	4.42206	4.32973	3.41182	3.10541	3.18152	4.14703	4.62826	5.00151	3.93744	4.1624	3.17296	3.94931	4.21073	3.06329	4.72676	3.51515	3.31387	5.51859	3.7814	3.21263	3.10066	3.89292	3.89002	3.39917	3.21087	3.4959	4.25555	4.06783	4.21329
7893670	SFMBT2	ENSG00000198879	ENST00000361972	protein_coding	11.8132	11.8074	12.0201	12.0753	12.058	11.8706	12.4921	12.3694	12.4196	12.3656	12.2385	12.2265	12.3488	12.4636	12.5076	12.3174	12.271	12.2308	11.8989	11.8614	12.0503	12.0042	12.1109	12.0603	10.4775	10.6863	10.4587	10.9956	11.8746	11.4343	12.0161	10.9777	11.2507	11.2823	11.2278	11.9671
7893676	SNRNP200	ENSG00000144028	ENST00000493271	retained_intron	13.223	13.2913	13.1495	13.2033	13.2403	13.2831	13.1903	13.1232	13.1395	13.2474	13.2832	13.1793	13.1491	13.2425	13.1841	13.3338	13.3279	13.2609	13.3003	13.2146	13.2766	13.208	13.1364	13.0647	13.5717	13.5161	13.4606	13.6423	13.3644	13.424	13.2215	13.4882	13.5408	13.3685	13.3672	13.3874
7893678	IK	ENSG00000113141	ENST00000508301	protein_coding	4.54267	4.46303	4.6226	4.54096	4.31819	4.2964	3.88343	4.25403	4.99605	4.75053	4.68574	4.97422	4.60871	4.00264	4.31587	4.28605	4.36732	4.36269	4.20442	4.27804	4.61167	4.44518	4.36179	4.7729	5.40342	5.0298	5.03971	3.94284	4.35317	4.25565	4.55124	3.83948	3.92646	5.00251	4.03232	4.63974
7893679	SART1	ENSG00000175467	ENST00000532333	retained_intron	4.36773	4.24628	4.16041	4.81806	4.82077	4.42875	4.7255	3.94065	4.36812	4.25599	4.32265	4.97103	4.3486	4.22739	4.29946	4.24382	4.11532	4.58618	4.19291	4.85262	4.6292	4.72533	5.19818	4.65049	3.91311	4.33215	5.18166	4.39371	4.46031	4.52406	4.46855	4.04886	4.1384	4.18141	3.79442	4.25822
7893681	PRPF8	ENSG00000174231	ENST00000572723	retained_intron	2.74668	2.87822	2.93653	3.04447	2.79043	2.92161	2.6974	2.86039	2.86377	2.90797	2.92068	2.91549	2.92161	3.04447	3.31387	2.71115	3.0418	3.21087	2.95473	3.09365	2.9243	2.7849	3.06329	2.74989	2.8158	3.56124	2.85639	2.68356	3.32892	2.95734	3.05398	2.76301	2.84996	2.69187	3.21956	2.74989
7893682	KAT7	ENSG00000136504	ENST00000503935	protein_coding	11.1082	11.0931	11.0379	10.4484	10.5856	10.7768	11.3036	11.2244	11.3091	10.7484	10.4338	10.313	11.4282	11.4781	11.342	11.2092	11.1119	10.4545	11.7907	11.8161	11.8869	10.6095	10.6724	10.5406	10.5789	10.8817	10.1037	10.6701	11.0571	10.2743	10.9241	10.611	10.629	10.5196	10.3639	10.9077
7893684	ILF2	ENSG00000143621	ENST00000480213	processed_transcript	11.675	11.6788	11.7849	11.4246	11.452	11.383	11.6218	11.5883	11.7821	11.4217	11.4736	11.435	11.544	11.4475	11.5355	11.516	11.4052	11.4875	11.4982	11.5167	11.3681	11.227	11.289	11.3152	12.0202	12.0404	11.928	12.1749	11.6395	12.2273	11.1156	12.0973	11.9255	12.1033	11.8675	11.9527
7893685	EIF4G2	ENSG00000110321	ENST00000532570	protein_coding	11.1052	10.9399	10.9168	10.8648	10.9162	10.7091	11.1308	11.1526	11.1367	10.6732	10.4848	10.8359	10.9024	10.8966	10.8953	10.7653	10.4904	10.2027	10.7671	10.6241	10.5887	10.7037	11.1707	11.2252	10.5191	10.7234	11.0461	10.4275	10.4085	11.2018	10.5594	11.2206	11.1954	11.6364	11.8802	11.0047
7893689	RHOA	ENSG00000067560	ENST00000445425	protein_coding	12.4767	12.3783	12.559	12.6606	12.6644	12.4905	13.0492	13.0217	12.9501	12.9314	12.9222	12.9086	12.8143	12.9141	12.8412	12.8293	12.8417	12.7952	12.6713	12.4338	12.6577	12.6865	12.8951	12.7838	11.8173	11.8432	11.6284	12.2563	12.524	12.4197	12.8562	12.0515	12.5174	12.331	12.5092	12.89
7893690	USP22	ENSG00000124422	ENST00000584538	protein_coding	11.8917	11.9649	11.9115	11.7476	11.9678	11.8037	11.8693	11.8469	11.9888	11.8836	11.8672	11.8254	11.8358	11.8091	11.8619	11.7881	11.7159	11.611	12.1265	12.1393	12.0397	11.8318	11.9113	11.7656	12.6585	12.7217	12.5088	12.236	11.9344	12.2496	12.113	12.6833	12.3892	12.1266	12.1343	12.0916
7893697	SNORA53	ENSG00000212443	ENST00000391141	snoRNA	6.4462	5.99364	6.21289	6.54499	6.8772	6.42671	6.50541	6.19744	6.5397	7.16996	6.85283	6.66622	6.34126	6.77672	6.41043	7.19874	7.25809	7.4475	6.63196	6.08211	6.21174	5.70769	6.35615	6.51135	6.13194	6.62524	6.11078	6.10478	6.70982	5.77593	6.34763	6.15425	6.10849	6.24152	6.29059	6.01441
7893699	C22orf28	ENSG00000100220	ENST00000498434	retained_intron	6.35524	6.27463	7.0326	5.98533	5.90017	6.06742	7.25283	7.36095	7.16967	6.67051	6.99099	6.5763	6.89515	7.00294	6.9501	6.30386	6.92752	6.38099	6.66251	6.55051	6.55478	6.19495	6.32218	6.10047	5.24813	6.84645	5.82173	6.61401	6.2567	6.70569	7.31391	6.26659	6.41786	6.80362	6.26325	6.80685
7893700	C22orf28	ENSG00000100220	ENST00000451746	protein_coding	10.6305	10.5432	10.5101	10.4034	10.4672	10.5882	10.753	10.6907	10.5939	10.4147	10.2716	10.5518	10.7265	10.7429	10.6438	10.5001	10.5089	10.3124	10.5657	10.5519	10.5162	10.8156	10.8221	10.9345	10.7739	10.5999	10.6959	10.5088	10.2533	10.7654	9.64622	10.3394	10.8033	10.5857	10.6126	9.93256
7893706	ARF3	ENSG00000134287	ENST00000472621	processed_transcript	4.54571	4.76517	5.17747	4.88234	4.74442	4.87706	4.87224	4.70956	4.72183	4.98228	4.59697	4.84297	5.05122	5.36539	4.9234	4.87913	4.89878	4.92346	5.2358	4.82122	4.74851	4.31284	4.6549	4.32291	5.1524	5.09253	4.59625	4.94549	4.96259	5.18182	5.16064	4.06376	4.65649	4.80265	4.64933	5.05737
7893708	TARDBP	ENSG00000120948	ENST00000473118	protein_coding	9.06046	9.25734	9.4242	9.53869	9.53368	9.32796	9.84948	10.0613	9.88541	9.75949	9.96049	9.71942	9.7673	9.75668	9.9397	9.93398	9.70137	9.81526	9.66575	9.44405	9.67352	9.68595	9.60322	9.63517	8.78919	8.77023	8.46916	8.976	9.40961	9.11738	9.67017	9.12133	9.4763	9.06146	9.24626	9.59574
7893709	KHDRBS1	ENSG00000121774	ENST00000484270	processed_transcript	11.4233	11.4383	11.2041	10.3131	10.4777	10.4615	11.5037	11.5623	11.5919	10.9084	10.808	10.8805	11.45	11.3699	11.2799	10.2612	10.4529	10.117	11.6112	11.4284	11.3714	10.6738	10.9004	10.8426	11.2836	11.2364	11.2677	11.4832	11.2993	11.2169	11.3492	11.8201	11.6755	11.7215	11.7662	12.0912
7893711	ABCF1	ENSG00000204574	ENST00000396515	protein_coding	8.38148	8.58921	8.78031	9.23491	9.16238	8.80849	8.45467	8.72182	8.70387	8.92943	9.05607	8.90434	8.78542	9.03014	8.87154	8.81268	8.57432	9.12433	8.72516	8.80958	9.07103	8.7774	8.81499	8.59784	8.85755	9.02122	9.28691	8.94978	9.53889	9.0027	9.3472	8.77953	9.58186	8.94554	8.70811	8.60566
7893714	SART1	ENSG00000175467	ENST00000530251	nonsense_mediated_decay	9.38909	9.1763	9.17732	9.77773	9.84842	9.85286	9.05073	9.3175	9.10946	9.35168	9.60605	9.81263	9.29205	9.49327	9.35028	9.45251	9.87226	9.78636	9.12362	9.43653	9.18385	9.51008	9.74888	9.60466	9.28655	9.67024	9.55702	9.61458	8.86317	9.53958	8.80414	9.16389	9.50372	9.38283	9.33138	9.15485
7893715	CBX3	ENSG00000122565	ENST00000462165	protein_coding	11.692	11.4446	11.7099	11.7391	11.905	11.8138	11.8824	11.8134	11.8707	11.9197	11.9011	11.8636	11.7395	11.7247	11.5126	11.9169	11.7872	11.7301	11.6059	11.6054	11.5853	11.6711	11.7664	11.6082	10.7756	10.8619	11.174	11.2749	11.6117	11.0718	11.6268	11.3232	11.1759	11.9727	11.693	12.2356
7893717	ANAPC5	ENSG00000089053	ENST00000539612	retained_intron	6.65448	6.92321	7.08916	7.05573	7.04821	7.21643	7.29102	7.69873	7.59371	7.39999	7.47921	7.4001	7.20323	7.51653	7.52866	6.79642	7.70682	7.29484	6.28746	6.30331	6.40686	6.53936	6.95677	6.66276	6.19885	5.58909	6.28293	6.75741	6.91939	7.05998	7.21098	7.20861	6.02692	6.543	6.33626	7.746
7893721	PARK7	ENSG00000116288	ENST00000469225	protein_coding	8.72616	8.90032	8.85559	8.4026	8.44	8.17655	8.79974	8.51464	8.91596	8.87278	8.20678	8.56896	8.73135	8.69595	8.66613	8.55096	8.35794	8.3753	8.73196	8.56554	8.58202	8.35443	8.18265	8.20988	8.98987	8.99194	9.03084	9.09229	8.99852	9.40998	8.54474	9.04801	8.45126	9.0175	9.01073	9.22106
7893722	CBX3	ENSG00000122565	ENST00000481300	retained_intron	6.09941	6.08362	6.13694	6.1069	6.19619	6.38555	6.36196	5.57544	5.69707	6.32168	6.22655	6.28138	6.27435	5.81114	5.89143	6.05957	6.2895	6.22108	6.2291	7.09499	6.48975	5.50818	6.00641	5.17336	6.02633	5.48227	6.7129	5.16824	6.35447	6.43673	6.41481	5.97579	6.14003	6.05361	6.20313	6.38555
7893726	FNTA	ENSG00000168522	ENST00000533559	processed_transcript	8.88223	8.67717	8.9359	8.32993	8.56129	8.34771	9.28319	9.34993	9.50738	9.23253	8.93038	9.14698	9.06844	9.02917	9.21685	8.70131	8.78608	8.53486	8.69942	8.45672	8.68689	8.45889	8.50734	8.6034	7.65591	7.47927	7.51338	8.27855	9.04089	8.71814	9.37912	7.69353	8.49636	8.47144	8.88694	9.67691
7893727	RPS11	ENSG00000142534	ENST00000601306	nonsense_mediated_decay	13.7123	13.6739	13.706	13.7255	13.7402	13.6883	13.6678	13.7459	13.7225	13.7962	13.8795	13.812	13.6992	13.8228	13.6252	13.7909	13.8783	13.7953	13.7628	13.8067	13.7984	13.7241	13.808	13.7315	13.8682	13.747	13.8195	13.6824	13.7774	13.7856	13.7662	13.7987	13.7317	13.8587	13.8422	13.9405
7893728	SEPT2	ENSG00000168385	ENST00000481500	retained_intron	8.12493	8.13417	8.59872	8.41127	8.30774	8.17183	8.74843	8.80386	8.40568	8.71344	8.25502	8.101	8.59221	8.83039	8.56221	8.50951	8.46518	8.33023	8.58909	8.62223	8.62825	8.31347	7.95455	8.33109	7.68296	7.63582	7.95851	7.45546	8.82186	7.89453	8.85841	7.16991	7.70665	7.68715	8.25427	8.62582
7893729	RP1-4G17.5	ENSG00000262302	ENST00000577138	nonsense_mediated_decay	9.86474	9.84351	9.71554	10.1761	10.2042	9.88441	9.78503	9.84038	9.99274	10.079	10.0513	9.8306	9.56521	9.77567	9.76212	10.2239	9.92906	9.69853	9.74487	9.77565	9.84292	9.91942	9.74149	9.97612	9.77622	10.3323	10.0482	9.66557	9.56666	9.93466	9.16845	9.52992	9.26752	9.44933	9.61215	9.36832
7893732	GDI2	ENSG00000057608	ENST00000380132	protein_coding	12.5728	12.6456	12.6227	11.9456	12.1949	12.2216	12.396	12.4525	12.3768	12.3286	12.2856	12.1037	12.4396	12.5177	12.5276	11.6437	11.3711	11.3069	12.52	12.6479	12.5631	12.1731	12.1817	12.2261	12.4721	12.3981	12.3558	12.6166	12.5691	12.5658	12.3479	12.4577	12.393	12.6503	12.6061	12.4672
7893733	TMED2	ENSG00000086598	ENST00000509052	protein_coding	12.9501	12.6686	12.8994	12.481	12.4829	12.669	12.6363	12.6132	12.6449	12.7075	12.5015	12.6858	12.6814	12.6547	12.5916	12.4587	12.4432	12.3499	12.5285	12.3147	12.4189	12.4325	12.4945	12.5358	12.3225	12.7368	12.4849	12.6698	12.4776	12.4488	12.6474	12.5758	12.4424	12.6468	12.575	12.4244
7893734	RPL19	ENSG00000108298	ENST00000585199	protein_coding	13.2501	13.2785	13.3154	13.4957	13.5043	13.4392	13.307	13.3318	13.3052	13.4741	13.4382	13.4385	13.2467	13.3179	13.3801	13.5047	13.4884	13.3797	13.3623	13.4469	13.3817	13.4969	13.5165	13.4196	13.2984	13.222	13.2685	13.2935	13.0606	13.2201	12.8942	13.1222	13.0146	13.179	13.1926	13.276
7893738	KXD1	ENSG00000105700	ENST00000539106	protein_coding	11.9209	11.9664	11.9455	11.694	11.9177	11.7539	11.6978	11.7153	11.676	11.9251	12.0556	11.7715	11.7359	11.7424	11.7704	11.9925	12.0027	11.8786	11.9603	11.9938	11.9552	11.9053	11.7207	11.8378	12.3194	12.1845	12.1025	11.9813	11.22	12.1798	10.5896	11.5933	11.4525	11.6666	11.3532	11.5267
7893740	CAPNS1	ENSG00000126247	ENST00000592354	protein_coding	10.4215	10.6164	10.1434	10.0479	10.1614	10.0947	10.8674	10.9749	10.7134	10.5385	10.6036	10.2265	11.0369	11.1719	10.8866	10.532	10.6089	10.428	10.8157	11.0314	10.8724	10.8588	10.7195	10.9808	11.8124	11.6017	11.8746	10.9311	10.7656	11.4711	11.0341	11.6125	11.5072	11.4938	11.3543	11.0266
7893745	SEPT2	ENSG00000168385	ENST00000420786	protein_coding	7.5224	7.77946	7.41735	6.93084	7.6123	7.16339	7.83579	7.84733	7.99385	7.4978	7.61954	7.36347	7.91857	7.99825	8.14833	7.51522	7.64838	7.36815	7.3942	7.6707	7.37607	7.4001	6.95519	7.16227	6.99543	7.04311	7.22987	7.49348	8.64034	7.45208	7.60603	7.55561	7.68807	7.07076	7.4489	8.21376
7893747	SART1	ENSG00000175467	ENST00000312397	protein_coding	8.97537	8.89753	8.74872	9.56909	9.42817	9.50896	9.0527	8.99887	9.07699	9.48943	9.65563	9.43677	8.93625	9.03412	9.10365	9.37965	9.61168	9.44844	8.81528	8.8525	8.94899	9.25639	9.48056	9.43434	10.0706	10.1146	10.1402	9.7639	8.99033	10.1266	8.73777	9.48168	10.1097	9.59304	9.66743	9.40998
7893748	RNPS1	ENSG00000205937	ENST00000565243	retained_intron	7.4291	7.63006	6.81377	7.37084	7.56182	7.24519	7.86704	7.46331	8.05878	8.15336	7.98736	8.07379	7.94386	7.77328	8.07367	7.83581	8.16942	7.50573	7.23777	7.48281	7.75717	7.73504	7.5482	7.13175	7.00417	6.99149	6.98983	7.42169	7.49973	7.51558	7.01536	6.74301	7.09704	7.35379	7.23497	7.68895
7893752	USP22	ENSG00000124422	ENST00000463692	retained_intron	11.0737	11.234	11.0843	11.3176	11.3491	11.4105	11.232	11.4677	11.1247	10.9393	11.4392	11.1324	11.2288	11.3505	11.2665	11.0366	11.2912	11.1049	11.4499	11.6497	11.6836	11.1986	11.1102	11.3018	11.6882	11.9601	11.7027	11.3022	11.5193	11.4377	11.1302	11.6894	11.6587	11.3221	11.3406	11.301
7893759	EIF4G2	ENSG00000110321	ENST00000531416	protein_coding	12.3195	12.3958	12.2798	12.1836	12.2959	12.3899	12.1826	12.1417	12.2568	12.0281	11.9665	12.0536	12.145	11.9471	12.1726	11.9845	11.7449	11.8021	12.1307	11.9208	12.0507	11.8432	11.926	11.939	12.5616	12.3859	12.7651	12.6562	12.2996	12.7379	12.394	12.7781	12.7479	12.8766	12.7541	12.4563
7893761	ANAPC5	ENSG00000089053	ENST00000538223	processed_transcript	7.41393	7.64473	7.23862	7.49289	7.7399	7.14108	8.74076	8.13219	8.38219	8.42945	8.06589	8.02843	8.39482	8.45605	8.38936	8.10469	8.35744	7.95584	7.31992	6.99239	7.33803	7.5534	7.56627	7.51336	6.52016	6.354	5.10305	7.70784	7.93972	6.99576	7.84629	6.04757	6.66573	6.68193	6.47174	8.39265
7893762	HSP90AB1	ENSG00000096384	ENST00000371554	protein_coding	13.9297	13.9354	14.0292	13.9518	13.9655	13.9959	13.9875	14.0312	14.0486	13.9206	13.742	13.9948	13.9914	13.9272	14.0624	13.768	13.785	13.8374	13.8535	13.7892	13.9405	13.7758	13.8353	13.7162	13.9859	13.9676	13.9315	14.1286	13.9374	14.068	13.7817	13.946	13.9594	14.0188	13.9745	14.1142
7893763	ILF2	ENSG00000143621	ENST00000368684	protein_coding	13.9999	13.9937	14.0259	13.8183	13.8814	13.9716	14.026	14.0237	14.0506	13.9135	13.9247	13.9578	13.9682	14.0317	14.0662	13.9468	13.915	13.895	13.9721	14.043	13.9546	13.8645	13.8719	13.9077	14.0077	14.038	13.9594	14.0376	13.8889	14.0447	13.7046	14.0433	14.02	14.1052	14.0615	14.0268
7893764	CAPNS1	ENSG00000126247	ENST00000591041	protein_coding	7.54475	7.52107	7.62302	8.48196	8.06535	8.20095	8.29178	7.58049	8.14062	8.33317	8.3206	8.14734	7.8627	7.8092	7.73238	7.65206	7.81811	8.43151	7.85503	8.30197	7.84641	7.93616	8.09789	7.54544	7.67765	6.81681	7.76537	7.78212	7.16776	7.8978	7.87153	6.85796	7.03207	7.29112	7.10948	6.89583
7893766	RPL4	ENSG00000174444	ENST00000564439	retained_intron	10.1462	9.397	9.75074	10.08	9.40972	9.55904	10.8269	10.6405	10.6923	10.3365	10.1781	10.4238	10.5829	10.3759	10.6468	10.031	10.1742	10.2616	9.99347	9.35404	9.79985	9.75208	10.2943	10.3545	7.88054	8.62699	7.8529	9.38716	10.1014	9.68648	10.1211	8.44244	8.87648	9.16195	9.65596	10.2943
7893769	HSP90AB1	ENSG00000096384	ENST00000371554	protein_coding	10.0609	9.888	9.77706	9.66862	9.53919	9.49053	9.99472	10.1039	10.3294	9.94791	9.4781	9.83327	9.98038	9.80974	10.0015	9.73857	9.72788	9.34806	9.80784	9.81886	9.64001	9.33307	9.77463	9.69125	9.66196	9.80392	9.97112	9.92636	9.78306	9.91836	8.4882	10.0751	9.59916	9.74707	9.97921	10.2739
7893773	RPL34	ENSG00000109475	ENST00000504231	retained_intron	13.2088	13.2189	13.1832	13.2936	13.334	13.275	13.0535	13.1137	13.1313	13.3036	13.2702	13.3479	13.1837	13.1867	13.231	13.3264	13.3105	13.2637	13.1943	13.1581	13.2297	13.3417	13.3518	13.3264	13.0211	13.0402	13.0212	12.9489	12.78	13.0363	12.6821	12.9908	12.755	13.1779	13.1383	13.2857
7893774	STARD7	ENSG00000084090	ENST00000337288	protein_coding	9.57452	9.63384	9.49151	10.0549	9.99387	9.74505	9.66098	9.78855	9.63373	9.91141	9.89994	9.9085	9.82559	9.81608	9.7353	9.84129	9.7024	10.3335	9.95883	9.96202	9.88439	10.1765	9.9955	10.2032	10.256	10.0678	10.023	10.0108	10.3167	9.76279	10.7406	10.0707	10.3575	9.79732	10.1435	10.2737
7893776	SART3	ENSG00000075856	ENST00000548119	retained_intron	4.09283	4.35194	4.46741	3.74361	4.09947	4.09845	4.35339	4.94734	3.46772	3.77607	3.85963	3.70425	4.06274	4.52128	4.24305	4.03826	3.83619	3.95626	3.78409	3.45888	3.70152	4.03879	3.74606	3.52199	3.45777	4.21037	3.92692	4.10694	3.77205	3.37905	3.81271	4.06221	3.73613	3.4659	3.40464	4.15072
7893777	SNX3	ENSG00000112335	ENST00000368979	nonsense_mediated_decay	7.8272	7.28611	7.89806	8.92305	8.83333	8.79022	7.04021	6.57067	7.26479	8.38665	8.54427	8.31203	6.92143	6.31101	7.1125	8.3755	8.34996	8.63909	6.40924	6.47252	6.72674	8.03542	8.27981	7.94311	7.74804	7.79648	8.26443	7.3423	7.2719	7.59648	7.82082	7.85782	6.91143	7.61337	7.76629	7.50714
7893778	JTB	ENSG00000143543	ENST00000471173	processed_transcript	9.69573	9.61411	9.47599	9.52844	9.39308	9.43287	9.72248	9.72504	9.7458	9.64811	9.68717	9.65362	9.70874	9.6354	9.59566	9.86258	9.543	9.39827	9.42034	9.51803	9.47407	9.55489	9.46216	9.66441	9.95858	9.74317	9.92905	9.46297	8.70102	10.1524	8.37876	9.68444	9.26335	9.85173	9.52778	9.29619
7893779	TARDBP	ENSG00000120948	ENST00000439080	protein_coding	10.0626	10.1948	10.0766	9.8642	9.95288	10.0621	9.70551	10.3103	9.83628	9.3946	9.79033	9.33251	9.64958	10.1518	9.84406	9.54883	10.1653	10.1943	9.06868	9.93659	9.20671	9.34309	9.4441	9.3308	10.1943	10.2912	10.5008	10.3474	10.1287	10.5678	10.3557	10.9046	10.516	10.8943	10.6631	10.7824
7893780	NONO	ENSG00000147140	ENST00000454976	protein_coding	4.24158	4.02602	4.78225	4.59354	4.83502	4.92101	4.82474	4.26183	4.12144	5.78013	5.08765	4.96145	4.16376	4.14687	5.40275	4.58655	4.7807	4.93718	4.15112	4.11435	4.87068	4.76196	5.18474	4.69337	5.00788	4.05535	4.23955	3.78208	3.46871	4.24989	3.8234	3.64695	3.86897	3.89726	3.89666	4.0729
7893782	ERH	ENSG00000100632	ENST00000555373	protein_coding	12.2729	12.2134	12.2809	12.2275	12.1981	12.2744	12.3494	12.2475	12.2127	12.1515	12.4033	12.2473	12.2197	12.4923	12.2591	12.2026	12.1053	12.4355	12.1345	12.1304	12.0182	12.0278	12.0566	11.8741	11.8513	11.5601	11.7521	11.9308	11.7984	11.8141	11.247	11.9362	11.8073	11.9611	11.9344	11.9439
7893785	DDX39B	ENSG00000198563	ENST00000449074	protein_coding	13.6036	13.6196	13.5537	13.2035	13.187	13.1361	13.5018	13.5867	13.5391	13.3669	13.3669	13.2979	13.5378	13.5689	13.5713	13.393	13.3815	13.2667	13.4407	13.3805	13.4034	13.2582	13.2414	13.3383	13.468	13.4268	13.4228	13.3965	13.305	13.6382	13.133	13.5814	13.3502	13.4693	13.3299	13.3597
7893788	IK	ENSG00000113141	ENST00000502899	protein_coding	9.50154	9.71088	9.45804	10.2062	10.1665	10.6804	10.0729	10.4762	9.96316	10.651	11.0182	10.7669	10.1469	10.1964	9.9486	10.5141	10.4844	10.8282	10.108	10.1761	10.081	10.7311	10.5758	10.4345	10.3782	10.2817	10.1936	10.3106	10.2087	9.81071	9.73243	9.85611	9.91512	10.1438	9.63484	9.89367
7893790	HNRNPA1	ENSG00000135486	ENST00000551679	retained_intron	9.49655	9.44095	9.50875	9.81024	9.73198	9.76317	9.58462	9.71848	9.48674	9.54444	9.40148	9.27624	9.54891	9.68505	9.52645	9.71716	9.91053	10.1012	9.28833	9.50754	9.27728	9.61594	9.36318	9.24581	8.64446	8.40785	7.97484	9.06663	9.56718	8.57443	9.25908	8.66655	8.77547	8.28867	8.48941	9.2861
7893791	NPM1	ENSG00000181163	ENST00000518587	retained_intron	9.88044	9.75871	9.66825	9.89824	10.085	9.98008	10.7355	10.7242	10.7936	10.7291	10.5994	10.3806	10.6135	10.7057	10.6296	10.4971	10.867	9.98914	10.2875	10.3117	10.3955	10.361	10.3111	10.2849	8.67632	8.17899	8.59491	9.12645	10.0753	9.81246	9.6342	9.0386	9.83638	9.6275	9.57725	9.4822
7893792	RPL24	ENSG00000114391	ENST00000469605	protein_coding	11.5042	11.4676	11.5615	11.8257	11.7536	11.631	11.0643	11.2099	11.3097	11.7819	11.6453	11.7516	11.1856	11.0573	11.3159	11.6106	11.4845	11.6477	11.3518	11.1915	11.447	11.5703	11.5284	11.4431	11.6419	11.5213	11.5867	11.0948	11.6364	11.5391	11.4499	11.47	11.2181	11.7006	11.6082	11.6366
7893793	SART3	ENSG00000075856	ENST00000547397	protein_coding	7.08559	7.24434	7.5872	7.55664	7.51523	7.58167	7.22804	7.23917	7.70858	7.0888	7.25104	7.45544	7.27066	7.30489	7.33408	7.31313	7.34016	7.66938	7.22151	7.08878	7.08334	7.2335	6.82827	7.09596	7.45444	8.49402	7.66985	7.966	7.59496	7.78273	7.44347	8.3934	7.64047	8.06078	7.4278	7.33037
7893795	C1D	ENSG00000197223	ENST00000470189	processed_transcript	6.27351	6.01696	5.88269	5.66144	5.79294	6.38497	6.21405	6.33047	5.98884	6.87857	5.83347	6.24256	5.78471	6.07972	5.60089	5.947	5.99088	5.85956	5.68719	6.00359	5.75732	6.0191	5.92866	5.57785	6.51299	6.11563	5.98906	6.61215	6.49145	6.06014	6.04752	5.98742	6.04931	5.87388	5.66234	6.02523
7893796	ABCF1	ENSG00000204574	ENST00000468958	protein_coding	8.32857	7.83421	7.76422	7.98129	7.86623	7.90516	8.42174	8.86784	8.69022	7.76184	7.95173	8.20206	8.08309	8.51234	7.86115	8.15066	8.09376	7.01592	7.87049	7.2842	7.0482	8.01241	8.08597	8.5366	7.62886	8.02163	8.07876	7.83192	8.10652	7.96473	7.0694	8.27776	7.76444	8.17247	7.59463	6.6109
7893798	JTB	ENSG00000143543	ENST00000428469	protein_coding	5.8104	6.00634	5.56257	5.5209	6.07521	6.09058	5.76225	5.85246	6.55278	5.99668	5.74362	5.90167	6.02288	5.83332	5.7344	6.40254	5.54697	5.95456	5.95537	6.02707	6.49159	5.62247	6.22457	6.11951	6.23598	6.27447	5.50835	5.22678	4.48438	6.1148	4.72288	5.98493	5.34178	6.22661	5.93719	5.33178
7893800	snoU13	ENSG00000239128	ENST00000459492	snoRNA	10.4013	10.191	10.2475	10.6113	10.5884	10.2442	10.8885	11.0204	10.8984	10.8131	10.8861	10.8557	10.8432	10.8313	10.7746	10.9189	10.8628	10.7237	10.4047	10.1026	10.4775	10.5786	10.7143	10.9624	8.73346	9.00814	8.85861	9.62396	10.7464	10.2156	11.05	9.81577	10.0675	10.0171	10.475	11.2762
7893806	FNTA	ENSG00000168522	ENST00000342116	protein_coding	7.16001	7.00381	6.98386	7.11542	7.49074	7.57779	6.7842	6.57002	6.91998	7.37869	7.3213	7.5441	6.75914	6.56942	6.84086	7.96122	7.26246	7.21076	7.49281	7.1498	7.59354	7.17066	7.38777	7.07632	7.91405	8.06397	7.85261	7.80997	7.99303	7.6481	7.36492	7.76966	6.9577	7.9281	7.50629	8.14789
7893808	OAZ1	ENSG00000104904	ENST00000322297	protein_coding	13.705	13.7597	13.7474	13.7788	13.7455	13.7491	13.7673	13.7761	13.7557	13.763	13.8026	13.7675	13.8171	13.786	13.8208	13.8194	13.8147	13.8046	13.783	13.772	13.7469	13.8618	13.8183	13.8214	13.785	13.6536	13.7261	13.8504	13.4562	13.7644	13.0546	13.7288	13.6177	13.6447	13.73	13.6557
7893814	SEPT2	ENSG00000168385	ENST00000420786	protein_coding	8.24801	7.53455	7.51846	6.80078	7.56471	7.14455	8.55028	8.27206	8.28651	7.46865	6.56816	7.70594	7.42291	7.91582	6.53445	7.21853	5.10937	6.7765	7.17232	7.73483	7.33107	6.42187	6.67743	6.78706	6.106	5.37464	5.92842	5.21063	7.80011	6.82925	8.66875	6.99329	5.50577	6.87298	7.39723	8.39858
7893815	RHOA	ENSG00000067560	ENST00000422781	protein_coding	12.6223	12.5262	12.6226	12.7164	12.7559	12.6813	12.4902	12.4506	12.5359	12.8094	12.6982	12.877	12.4145	12.2247	12.2851	12.7343	12.6787	12.5138	12.3458	12.4545	12.3441	12.6312	12.9572	12.9303	12.7117	12.4906	12.7691	12.493	12.3525	12.718	12.4375	12.8716	12.6071	12.818	12.7481	12.5361
7893816	C22orf28	ENSG00000100220	ENST00000216038	protein_coding	11.5911	11.6774	11.5638	11.5735	11.6406	11.7119	11.8278	11.8348	11.9138	11.4436	11.5262	11.5824	11.8027	11.7474	11.7764	11.6394	11.5951	11.696	11.4411	11.6372	11.5706	11.708	11.6856	11.6216	12.5767	12.519	12.5871	12.4597	12.1864	12.4749	11.8356	12.3229	12.5854	12.5074	12.4778	12.1885
7893818	SART1	ENSG00000175467	ENST00000528137	retained_intron	7.10664	7.61959	7.36907	7.19391	7.49579	7.07979	7.19018	7.45484	7.04441	6.93411	6.91436	7.19564	7.48021	7.46188	7.41835	7.26059	7.52484	7.55638	7.61177	7.42956	7.38364	7.56679	7.51353	7.39728	7.69311	7.94592	7.6983	7.85127	7.25064	7.45052	7.11413	7.50431	7.96572	7.3188	7.57835	7.35594
7893821	ANAPC5	ENSG00000089053	ENST00000545801	retained_intron	9.83403	9.84436	9.82253	9.94574	9.88762	9.63663	9.98669	9.8897	9.88863	10.1363	10.063	10.0694	9.76719	9.98477	9.94135	9.96229	10.0111	10.1068	9.74434	9.948	9.82689	9.69972	9.61935	9.57855	10.8815	10.6071	10.436	10.6252	9.96169	10.3437	10.1393	10.5289	10.4151	10.3346	10.05	9.88701
7893822	RP11-344E13.3	ENSG00000233098	ENST00000581958	antisense	6.15221	6.27797	6.30232	6.64088	5.97464	5.84523	5.40683	6.06818	5.59977	5.60816	5.36639	5.70054	6.2099	6.03734	6.44672	6.22538	6.22088	6.1515	5.81302	6.50307	5.93486	5.85756	5.4966	5.60183	6.87932	6.58931	6.93308	6.69718	5.78683	6.91964	6.01087	6.22511	6.34485	6.73864	6.12839	5.68708
7893823	RPL4	ENSG00000174444	ENST00000564517	processed_transcript	7.58556	7.5491	7.71333	7.73681	7.90262	7.87407	8.06304	7.60823	8.03235	8.64752	8.4789	8.47051	7.70092	7.71366	7.89575	8.84573	8.24372	8.42984	8.12846	7.84601	7.69868	7.59519	7.88298	7.46642	6.95737	7.13194	6.59007	7.68689	8.69034	7.04828	7.09546	7.46666	8.3451	8.04743	7.11123	6.95462
7893827	HINT1	ENSG00000169567	ENST00000520028	protein_coding	11.3549	11.3651	11.5622	11.4502	11.3946	11.3265	11.0776	11.1192	11.1983	11.3966	11.3576	11.4214	10.9547	10.9198	11.0446	11.034	10.986	11.0968	11.0552	10.9142	10.9644	11.111	11.2156	11.1678	10.4539	10.5803	10.2956	10.6054	10.4889	10.7691	10.3708	10.3038	9.95457	10.2632	10.8318	10.6596
7893828	CAPNS1	ENSG00000126247	ENST00000592483	protein_coding	6.47272	6.48228	6.69863	6.86814	6.60071	6.81144	6.86299	6.95843	7.06519	6.85735	7.03008	6.45532	7.15014	6.87667	7.07179	6.62015	6.7972	6.85018	6.54874	6.65805	6.76182	6.55163	6.92158	6.62547	6.01147	6.0437	6.75585	5.99213	6.5486	6.17745	6.31393	5.76627	6.04893	5.59104	6.02532	5.96706
7893830	MIR3655	ENSG00000264052	ENST00000581765	miRNA	4.94701	5.09591	4.75205	5.13293	4.83646	5.30138	4.49291	4.7173	4.64419	5.17933	6.02687	4.93006	5.09254	4.45113	5.11554	5.56206	4.68512	5.79247	4.7421	5.03709	5.1241	5.0166	5.09917	4.96756	5.02251	5.15022	5.5357	5.59912	5.44038	6.06725	5.63655	6.46219	6.47388	5.25176	5.70565	5.8448
7893834	KAT7	ENSG00000136504	ENST00000503935	protein_coding	8.93314	9.13253	9.11029	9.7842	9.46776	9.47975	8.96728	9.1257	9.07306	9.45474	9.10839	9.35022	8.80211	8.71238	8.78939	9.29979	9.25025	8.99838	8.61851	8.74848	8.43911	8.99204	9.15825	9.07152	8.88829	9.24849	9.13748	9.33919	9.53385	8.87029	8.91422	8.93152	9.17309	9.31676	8.90207	8.95576
7893836	CERCAM	ENSG00000167123	ENST00000372842	protein_coding	9.83834	9.57528	9.88358	9.54624	9.32672	9.13016	9.69524	9.89624	9.62032	9.63201	9.44054	9.56966	9.67668	9.67388	9.64094	9.60848	9.42694	9.49065	9.72369	9.43746	9.41016	9.24398	9.4495	9.59236	9.30879	9.13322	9.15113	9.39949	10.5059	9.86882	10.2632	9.55978	9.81938	9.82042	9.92789	10.5094
7893840	SART3	ENSG00000075856	ENST00000547528	nonsense_mediated_decay	9.55947	9.59021	9.37374	9.28449	9.35532	9.66467	9.7541	9.71785	9.69836	9.63594	9.28416	9.41698	9.6432	9.66525	9.63465	9.57634	9.60105	9.46171	9.51666	9.38541	9.3183	9.34164	9.09635	9.10372	10.3508	10.2547	10.2278	10.3603	10.2407	10.0821	9.63896	10.3934	10.3891	10.0244	10.0039	10.0306
7893841	DDX5	ENSG00000108654	ENST00000583699	processed_transcript	8.13317	8.31154	8.27178	8.35165	7.87623	7.94332	8.07559	8.35405	8.16633	8.03703	8.16808	8.16608	7.87664	8.03832	8.15372	8.0518	8.25115	8.35261	8.41485	8.5228	8.07819	8.16383	7.6938	7.94451	7.65534	8.12503	7.85981	8.46909	8.82425	7.94207	7.89789	8.51039	8.52481	8.0381	8.34536	8.83196
7893842	RPL6	ENSG00000089009	ENST00000548343	protein_coding	7.76531	8.06897	7.77579	7.88581	8.06791	8.47261	7.75675	7.73498	7.77879	8.2549	7.5867	8.21302	7.72053	7.54356	7.77612	7.96015	8.41376	8.45462	7.7551	7.66453	7.48359	8.06559	8.01612	7.8957	6.8068	6.9473	7.51184	7.34002	7.70268	7.63283	7.75707	7.57847	8.11927	7.66384	8.01232	8.01473
7893843	ARF3	ENSG00000134287	ENST00000536283	processed_transcript	6.62723	6.46022	6.40243	6.07917	6.14786	5.56423	6.41795	6.55527	6.37181	6.3875	5.81828	6.87882	6.59433	6.32471	5.26245	5.34265	6.69163	6.39294	5.95185	6.29595	6.66544	5.80587	5.98259	5.1575	4.98028	5.57043	4.76594	5.58907	6.47519	4.44144	6.03485	5.05648	5.51834	6.06045	6.03845	5.2868
7893848	EIF3D	ENSG00000100353	ENST00000496875	retained_intron	7.01361	7.48462	6.79613	7.41593	7.64847	7.57033	7.4532	7.3798	7.73976	8.12453	7.86392	7.92622	7.69286	7.71628	7.37568	8.56666	8.44877	7.67047	7.43336	7.51095	7.48441	7.89868	7.56217	7.61897	7.03756	7.81998	7.31833	7.59903	7.2962	7.89669	7.30583	7.12423	7.61589	6.92775	7.98229	6.78289
7893850	RPS13	ENSG00000110700	ENST00000533969	protein_coding	13.4948	13.2385	13.4112	13.6095	13.6738	13.7051	13.5728	13.4731	13.347	13.4957	13.5667	13.6196	13.5205	13.648	13.5145	13.7193	13.7341	13.5917	13.3655	13.5248	13.563	13.7067	13.7449	13.6125	13.2925	13.2101	13.1486	13.2079	13.2165	13.1028	12.9973	13.2059	13.1231	13.3797	13.1994	13.2565
7893853	PSMB2	ENSG00000126067	ENST00000373237	protein_coding	8.0194	7.80599	8.05585	8.20794	7.76779	7.77727	7.78042	8.23786	8.03115	8.11378	8.26947	8.04436	8.27943	8.00928	7.88487	7.62871	7.95434	7.74857	7.89425	7.65102	7.87882	7.624	7.96851	7.87816	7.44838	7.37439	7.46424	7.58089	8.42942	7.96774	8.16971	7.78856	8.11903	7.71368	7.96799	8.27771
7893855	GUK1	ENSG00000143774	ENST00000391865	protein_coding	9.85288	10.0399	9.88287	10.2215	10.2614	10.0956	9.96198	10.0305	9.91014	10.4613	10.5044	10.3125	10.076	10.1429	10.1491	10.1207	10.2994	10.4641	10.1098	10.2586	10.2694	10.1852	9.97484	10.1611	10.1596	10.1576	10.2131	10.139	9.78828	10.1395	10.2123	9.96616	9.49026	9.79167	9.68684	9.91332
7893856	ANAPC5	ENSG00000089053	ENST00000344395	protein_coding	12.3435	12.3182	12.4797	12.4205	12.4587	12.5837	12.5171	12.4142	12.4068	12.3329	12.3077	12.4956	12.3847	12.3913	12.5489	12.5122	12.4847	12.4818	12.2424	12.1369	12.2991	12.2813	12.3418	12.1676	12.4183	12.4484	12.319	12.7021	11.883	12.3881	11.7851	12.4033	12.2681	12.2412	12.0953	11.9182
7893857	WDR77	ENSG00000116455	ENST00000235090	protein_coding	8.29868	8.02595	8.24204	8.53017	8.51569	8.57077	9.3626	9.56711	9.47161	9.02576	8.69677	9.31014	8.8988	9.06533	9.0493	8.82722	8.92104	8.87601	8.47402	8.25012	8.82574	8.28305	9.31874	9.2817	7.72112	7.98006	7.48979	7.89266	8.57846	8.40743	9.3366	8.58111	8.72466	8.50841	8.71327	9.42329
7893862	ANAPC5	ENSG00000089053	ENST00000538334	retained_intron	6.53789	5.70636	4.58679	5.76072	4.97476	4.24554	6.65416	6.53012	6.96535	6.44957	5.7854	5.89126	6.77686	7.05064	6.61343	6.91675	5.98295	4.76966	4.55784	4.85773	4.74617	6.42187	6.45688	5.06918	4.80539	4.78855	3.31387	4.30174	5.9046	5.3634	7.00769	4.29082	5.37908	4.95262	3.49002	7.44815
7893869	HNRNPC	ENSG00000092199	ENST00000553614	retained_intron	6.4042	6.45243	6.46561	6.15859	6.33749	6.22415	7.81569	7.65327	7.9727	7.02015	7.20532	6.67005	7.72985	7.8228	7.67586	6.84415	6.99267	6.33322	6.79498	6.51663	6.85064	6.32248	6.35561	6.13284	5.94612	5.55306	5.30806	6.58962	7.95415	6.31307	7.62521	6.17253	6.82762	6.32853	6.257	7.77673
7893870	KXD1	ENSG00000105700	ENST00000539106	protein_coding	9.97952	9.97478	9.72462	9.73974	9.96274	9.87263	9.74219	9.7104	9.72551	9.97207	10.0021	9.62131	9.8707	9.6869	9.88605	10.0132	9.98217	9.90899	9.78872	10.154	9.81777	9.91958	9.7685	9.77193	10.4889	10.4177	10.3589	10.1455	9.34322	10.273	8.81677	10.1433	9.98257	9.85137	9.62233	9.70218
7893877	SART3	ENSG00000075856	ENST00000547528	nonsense_mediated_decay	8.14182	8.01694	8.34461	7.4041	7.57136	7.62077	8.34784	8.46895	8.56381	8.56779	7.82573	7.44018	8.46492	8.48377	8.33866	7.72007	7.81133	8.00695	7.63367	7.43483	7.44577	7.52277	7.50582	7.13933	7.11354	7.02292	7.2014	6.63021	7.68035	7.0999	7.81585	6.59376	7.23127	7.14953	7.04934	6.83133
7893879	KAT7	ENSG00000136504	ENST00000509124	processed_transcript	7.01604	7.15065	6.91782	6.24081	6.85344	6.98849	6.63991	6.71133	6.18887	6.0127	6.51622	5.56036	6.64588	7.2583	6.63228	6.04282	7.03405	6.48371	6.97058	7.37047	6.32237	6.41002	6.37349	5.66241	6.6101	7.44742	6.45876	6.91677	6.25076	6.6278	6.88937	6.7932	6.68604	6.64103	6.04388	6.2773
7893880	CANX	ENSG00000127022	ENST00000512607	protein_coding	12.3657	12.1303	12.324	12.6385	12.6952	12.8626	12.5279	12.3551	12.3142	12.612	12.466	12.7286	12.573	12.5308	12.4592	12.5715	12.3884	12.4337	12.0761	11.8491	12.0844	12.7195	12.7814	12.6174	12.4636	12.3952	12.4282	12.3931	12.4907	12.3933	12.2499	12.7081	12.6804	12.641	12.6416	12.5512
7893882	RNPS1	ENSG00000205937	ENST00000564822	protein_coding	6.68039	6.56604	6.70172	7.39235	7.30468	6.65257	7.0896	7.07492	6.8651	6.57961	6.9501	7.23377	7.12316	6.59334	7.20889	7.33929	7.43935	7.75626	6.93801	6.44342	5.96759	7.00197	6.58643	6.51534	6.54873	6.83143	7.07819	6.78746	5.51889	6.52792	6.14108	6.18766	7.33356	7.17826	6.31977	5.68693
7893883	NARS	ENSG00000134440	ENST00000423481	protein_coding	11.2709	11.4704	11.0963	12.1355	12.2184	12.2535	11.33	11.2728	11.3145	12.2871	12.2993	12.1817	11.3519	11.5085	11.4013	12.391	12.3739	12.4466	11.2948	11.1467	11.2519	12.1124	12.1682	12.0732	11.5681	11.4688	11.504	11.7522	11.4732	11.5452	11.7179	12.4482	12.4898	12.7452	12.6153	12.3946
7893886	KAT7	ENSG00000136504	ENST00000503935	protein_coding	10.908	10.875	11.0018	10.9067	11.0771	11.2782	10.7012	10.6738	10.6292	11.0868	10.9844	11.0704	10.6977	10.8138	10.76	11.0161	11.0958	11.087	10.6962	10.8856	10.7993	10.8478	11.0298	10.8914	11.207	11.3202	10.8882	11.6395	11.3112	10.7381	11.1604	11.018	11.1173	10.8002	10.9491	10.8523
7893888	JTB	ENSG00000143543	ENST00000471173	processed_transcript	8.76887	8.70461	8.53791	8.62182	8.47909	8.90435	8.61266	8.5177	8.68911	8.72724	8.44172	8.75178	8.56713	8.18151	8.45609	8.62286	8.51984	8.52127	8.54369	8.42575	8.50806	8.8339	8.58186	8.91136	9.24432	9.26585	8.6306	8.96226	8.17757	9.15886	8.32711	8.90166	8.73112	8.9928	9.08867	8.64582
7893892	ZNF259	ENSG00000109917	ENST00000449430	nonsense_mediated_decay	11.3632	11.3667	11.4411	11.5321	11.5892	11.5675	11.2683	11.2641	11.2036	11.3924	11.4733	11.4351	11.2219	11.3342	11.0944	10.9285	11.0858	10.9093	11.3479	11.388	11.3965	11.3187	11.0936	11.192	11.4259	11.3657	11.549	11.2467	10.8422	11.3774	10.8391	11.2573	11.1057	11.0446	11.0299	10.6344
7893899	EIF3D	ENSG00000100353	ENST00000462794	retained_intron	5.66456	5.95695	5.80457	6.11903	6.32496	6.14581	6.47048	6.38735	6.62512	6.98113	6.40003	6.57742	6.31119	7.01879	6.07889	7.07836	7.21552	6.72423	5.644	5.87817	6.48403	6.66918	6.4137	6.02932	6.81938	5.95361	5.99557	6.50621	5.45828	6.86156	6.25799	6.39316	6.64126	6.27683	5.71821	6.1795
7893905	SART1	ENSG00000175467	ENST00000528137	retained_intron	10.6272	10.6912	10.6366	11.2912	11.3218	11.3984	10.6525	10.7454	10.6942	11.2832	11.3039	11.2936	10.6384	10.7557	10.739	11.111	11.0578	11.2737	10.5639	10.5346	10.5073	11.1345	10.9663	10.9154	11.4326	11.3404	11.3697	11.2743	10.5837	11.253	10.1939	10.8684	11.0835	10.8228	10.564	10.2381
7893908	ANAPC5	ENSG00000089053	ENST00000344395	protein_coding	9.99002	9.73768	10.0741	10.0933	9.94268	9.96646	10.0941	10.017	9.61047	9.65624	9.44816	9.86829	9.66419	9.71225	9.9446	10.0409	10.0033	9.82768	9.45342	9.2903	9.55223	9.51461	10.0603	9.77149	9.07127	9.50951	9.34788	9.14546	9.00868	9.95144	8.40508	9.66808	9.06658	9.44874	9.61283	9.7083
7893910	PRPF8	ENSG00000174231	ENST00000575116	processed_transcript	7.34879	7.29815	7.18171	7.75059	7.34768	7.4617	7.17394	7.25801	6.7545	7.50453	7.34989	7.2669	7.50523	6.80231	7.23421	7.46411	7.66398	7.56183	7.18562	7.09379	7.10597	7.46252	7.09151	7.53234	7.51244	7.73227	8.02522	7.73646	7.75103	7.65204	7.38888	7.61083	7.70663	7.14	7.35977	7.32448
7893911	HNRNPK	ENSG00000165119	ENST00000376256	retained_intron	5.66662	5.23589	5.41576	5.66505	5.63806	5.44687	5.69972	5.3044	5.87273	6.12898	5.39923	5.45529	5.58901	4.95078	5.48206	6.18117	5.95829	5.49857	5.47353	5.78606	5.45468	5.4332	5.69124	5.29577	4.30209	4.29533	3.96326	4.81703	6.23153	4.96996	5.30842	4.6754	5.57586	5.3538	4.66024	4.80982
7893913	C1DP4	ENSG00000227515	ENST00000455429	processed_pseudogene	10.1636	10.0085	9.91623	9.96407	10.0007	9.93001	10.2262	10.2773	10.3212	9.86408	9.49046	9.6244	9.89286	9.88117	9.98667	10.3371	10.0029	9.99199	10.3328	10.3066	10.07	10.2689	10.3478	10.304	9.4785	9.51827	9.57929	9.63127	9.3884	8.86993	8.59662	9.25436	8.93597	9.32356	9.39577	9.40197
7893918	C1DP4	ENSG00000227515	ENST00000455429	processed_pseudogene	7.40418	7.28933	6.80422	6.64873	6.40334	6.42232	7.20184	6.60451	7.45364	6.06914	5.88071	6.48493	6.52512	6.94749	6.44481	7.04042	5.92646	6.01707	7.10712	7.24905	6.63396	6.12027	7.08022	6.99791	5.84012	6.33752	5.90638	6.1879	5.68051	5.40987	4.9031	5.88676	5.54811	6.76034	6.75301	6.54713
7893919	RPS27AP1	ENSG00000242692	ENST00000475545	processed_pseudogene	12.1239	12.0614	12.1823	12.4581	12.1347	12.2517	11.9933	12.0505	12.0062	12.1809	12.0941	12.2755	11.8778	11.8109	11.9875	11.9936	12.0046	12.2794	11.9273	11.8132	11.8245	11.9644	12.0812	12.1682	11.5813	11.7216	11.7465	11.3803	11.6841	11.6026	11.5718	11.9094	11.6835	11.8425	11.9469	12.0514
7893921	SART3	ENSG00000075856	ENST00000547397	protein_coding	9.62101	9.43499	9.57031	9.42805	9.37787	9.32452	9.4205	9.3167	9.41014	9.02846	8.71434	9.38285	9.36877	9.30826	9.52704	9.2045	9.14589	9.65455	8.99782	9.16824	9.09556	8.74277	8.60757	8.65041	9.37662	9.49339	9.24335	9.55745	9.6298	9.43828	8.86732	9.56618	9.36983	9.24442	9.31316	9.49293
7893922	SEPT2	ENSG00000168385	ENST00000425899	nonsense_mediated_decay	9.12478	8.97845	9.24104	8.93964	8.7527	9.06566	9.88095	9.86627	9.7423	9.49098	9.48108	9.59224	9.79253	9.62732	9.49695	9.4264	9.23057	9.18169	9.16858	8.84658	9.22431	9.14272	9.29552	9.17135	8.06766	8.40716	7.78902	8.78298	9.67175	8.93521	9.66581	8.80127	8.96694	9.15864	9.27376	9.81112
7893923	RPL24	ENSG00000114391	ENST00000470961	retained_intron	13.7639	13.7167	13.7929	13.8502	13.8083	13.8184	13.5769	13.6784	13.6324	13.7439	13.8116	13.8295	13.6912	13.6713	13.7149	13.7325	13.8102	13.8062	13.7103	13.721	13.7481	13.7316	13.7215	13.6991	13.8845	13.8934	13.8013	13.7336	13.8334	13.7877	13.7524	14.0434	13.8997	14.0558	13.9924	14.0977
7893926	YY1	ENSG00000100811	ENST00000554804	protein_coding	12.146	12.1266	12.1552	12.1521	12.1948	12.1772	12.2895	12.3859	12.0506	11.9216	12.2058	12.1439	12.39	12.486	12.3232	12.0358	12.1569	12.2145	12.2971	12.1915	12.2768	12.2552	12.2193	12.3021	12.0638	12.0837	11.9908	12.0789	12.2514	12.0761	12.0359	12.2728	12.473	12.2355	12.274	12.1664
7893928	RNPS1	ENSG00000205937	ENST00000564311	nonsense_mediated_decay	12.0006	12.0081	11.9138	12.1134	12.062	12.1224	11.8186	11.9135	11.937	11.867	12.0023	11.938	11.9233	11.844	11.9866	11.9226	11.965	12.1118	11.9759	12.0157	11.9928	11.9238	11.8925	11.9526	11.5878	11.5543	11.7298	11.7519	11.1896	11.7977	11.2141	11.7257	11.772	11.5747	11.6659	11.5721
7893931	CANX	ENSG00000127022	ENST00000503126	processed_transcript	3.23425	3.62593	3.75851	3.57915	3.76258	3.43377	3.34331	3.23276	3.38208	3.86187	3.37396	3.5527	3.41735	3.22047	3.30861	4.20807	3.58805	4.2993	3.26214	3.48039	4.01422	3.24656	3.24719	4.16429	3.60217	3.65713	3.58605	3.11053	3.69472	4.00901	3.40678	3.41321	3.50161	3.22594	3.35947	3.49241
7893933	KARS	ENSG00000065427	ENST00000565738	retained_intron	11.2366	11.2054	11.2225	11.2703	11.2464	11.3539	11.0644	11.0311	11.0874	11.2954	11.2826	11.3587	11.0912	10.9948	10.846	11.3401	11.2908	11.2637	11.0609	11.1667	11.1058	11.2192	11.1257	11.1964	10.8916	10.7269	10.8589	10.8911	10.8185	10.7464	10.2154	10.8887	10.8597	10.6391	10.8202	10.3333
7893937	CTSC	ENSG00000109861	ENST00000524463	protein_coding	10.7044	10.6709	10.9306	11.6039	11.3896	11.3032	11.5794	11.5808	11.565	11.6543	11.6999	11.6858	11.3491	11.4265	11.4414	11.6143	11.479	11.5429	11.1433	11.0117	11.2421	11.4453	11.8211	11.5148	9.95732	10.098	9.67439	10.3877	11.1911	10.8631	11.608	10.0869	10.6239	10.6294	10.9197	11.5001
7893941	YY1	ENSG00000100811	ENST00000262238	protein_coding	10.6448	10.5314	10.7363	10.5541	10.5109	10.4084	10.6129	10.715	10.5743	10.1657	10.4495	10.2943	10.5912	10.6659	10.5127	10.3184	10.4587	10.3567	10.5784	10.4675	10.3664	10.3235	10.3782	10.5241	9.63004	9.55826	9.88893	9.77575	9.78965	9.83492	9.57423	10.0005	10.3392	10.1337	10.0684	10.0043
7893944	TARDBP	ENSG00000120948	ENST00000472476	nonsense_mediated_decay	2.797	2.96978	2.79694	2.73315	2.83475	2.80328	2.75572	2.7744	2.79447	2.78712	2.75404	3.38878	2.69474	3.0888	2.73249	2.79422	2.77114	2.79725	3.03094	2.73288	2.91633	2.81325	2.83559	2.70002	2.82094	3.00101	2.76468	2.83702	2.96353	2.68163	2.86977	2.7631	2.84996	2.77114	2.71268	2.72099
7893946	ZNF259	ENSG00000109917	ENST00000449430	nonsense_mediated_decay	9.78075	9.79062	9.95697	9.96215	10.1205	10.0194	9.63071	9.78784	9.64339	9.80254	9.77084	9.60983	9.95957	9.7664	9.80514	9.60064	9.72429	9.36908	9.8658	9.9096	9.86802	9.80973	9.72355	9.6084	10.5958	10.3162	10.5066	10.2526	9.75779	10.3428	9.40245	10.0163	9.93378	9.89091	9.77435	9.67794
7893947	FNTA	ENSG00000168522	ENST00000533336	protein_coding	6.87809	7.00642	6.76594	6.62381	6.12159	6.66408	7.36608	6.90982	6.92074	6.72882	6.68251	6.95254	7.06705	6.83782	7.11781	6.55846	6.76234	6.89139	6.57846	6.72926	7.10062	6.4378	7.24278	6.44313	6.01277	6.3406	5.90584	6.47117	7.6183	7.05846	7.14664	6.36313	6.68785	7.0515	6.42088	7.01534
7893948	ANAPC5	ENSG00000089053	ENST00000344395	protein_coding	10.853	10.8494	10.9222	11.147	10.9932	11.0244	10.9242	10.9451	10.953	10.9859	10.8137	11.1206	10.8701	10.7867	10.9498	11.0182	10.944	11.0252	10.7106	10.5331	10.4876	10.8533	11.1346	11.0855	11.0652	11.2586	10.9227	11.2816	10.5661	10.9856	10.7525	11.5791	11.4149	11.2167	11.3968	10.8549
7893949	CTC-308K20.4	ENSG00000254328	ENST00000521201	processed_pseudogene	10.2443	10.0995	10.2778	10.3478	10.2708	9.99283	10.691	10.833	10.8253	10.5183	10.5847	10.603	10.5532	10.4334	10.5681	10.5401	10.4585	10.3963	10.0608	9.88213	10.049	10.2087	10.5968	10.4629	9.04274	8.858	8.76335	9.42909	10.1332	9.78954	10.53	9.32304	10.1535	9.57292	10.1909	10.4538
7893951	SART3	ENSG00000075856	ENST00000548119	retained_intron	7.43955	6.92804	7.32397	6.80608	6.88455	6.58717	7.24365	7.46315	7.08418	6.56532	6.46436	7.09653	6.95196	7.08882	6.7893	6.98962	6.89006	7.11645	6.47727	6.69343	6.65556	6.36056	6.57015	6.53999	5.53867	6.328	6.02671	6.45755	5.76026	6.32855	6.56374	5.89384	6.442	5.8984	6.11058	6.19371
7893952	PARK7	ENSG00000116288	ENST00000469225	protein_coding	11.1176	11.0141	11.1006	10.8783	10.8033	10.7527	11.1246	10.8876	11.1706	10.9412	10.7051	10.9926	10.8696	10.8438	10.9448	10.9235	10.8104	10.7614	10.8708	10.6466	10.8625	10.8137	10.8375	10.9461	10.0441	9.95506	10.1472	9.88249	10.1293	10.5068	9.69252	10.0119	9.85878	10.4151	10.6611	10.659
7893956	RPS11	ENSG00000142534	ENST00000601306	nonsense_mediated_decay	13.3124	13.2793	13.295	13.4244	13.4103	13.2838	13.2465	13.3222	13.3945	13.5012	13.5944	13.4556	13.2475	13.4211	13.249	13.518	13.5166	13.4992	13.3893	13.3849	13.4609	13.4303	13.4658	13.4513	13.5214	13.4334	13.4296	13.3225	13.4322	13.5942	13.4262	13.3456	13.0876	13.423	13.5903	13.647
7893958	RPL17	ENSG00000265681	ENST00000581305	retained_intron	9.23895	9.23948	8.97683	9.42525	9.43199	9.30972	9.2739	9.2081	9.44137	10.146	10.0085	9.91442	9.36125	9.53957	9.45416	9.89684	9.90324	9.91349	8.93418	9.062	8.97704	9.28872	9.45235	9.22251	9.67655	9.37909	9.14413	9.87885	9.8947	9.53079	9.35123	9.52432	9.91622	9.63615	9.54421	9.72711
7893961	EIF4G2	ENSG00000110321	ENST00000525995	processed_transcript	8.26719	8.28797	8.22188	8.91809	8.84007	8.43703	8.1037	8.27172	8.33144	8.4315	8.32414	8.36696	8.43891	8.42835	8.49147	8.55065	8.38417	8.74707	8.47178	8.72885	8.71293	8.48798	8.60142	8.47005	8.86476	8.08169	8.4945	8.42676	8.16451	8.2632	7.65436	8.05659	7.84587	8.19464	8.26936	8.27688
7893963	HINT1	ENSG00000169567	ENST00000504202	nonsense_mediated_decay	6.58723	5.46573	6.40684	6.2238	6.13359	5.85378	5.59607	6.04704	5.93477	5.44285	4.51305	5.33979	5.63001	5.51134	6.05625	5.62792	5.06851	5.42098	4.56149	5.28266	5.42935	4.80102	5.56258	5.91653	4.10017	4.40854	5.17158	4.96256	4.62589	4.6677	4.15913	3.60156	3.87717	4.67563	4.35812	4.43817
7893964	CANX	ENSG00000127022	ENST00000506298	retained_intron	5.92049	5.86296	6.20757	6.33307	7.05741	6.55863	6.51432	6.5465	6.65988	7.34351	7.29589	7.28607	5.79808	5.92838	6.27458	6.98019	7.58059	7.22049	5.66916	6.01256	5.99139	6.49649	7.02117	6.3769	5.15165	4.36213	4.66834	5.35374	7.50277	6.5318	6.33352	4.204	5.50589	6.35703	5.91838	6.95609
7893966	HNRNPM	ENSG00000099783	ENST00000597270	protein_coding	10.487	10.5939	10.5094	10.1257	10.3715	10.474	10.7316	10.9221	10.8974	10.4905	10.4758	10.4677	10.7591	10.7209	10.7873	10.1761	10.3484	10.29	10.4524	10.2436	10.2429	10.5082	10.4257	10.2491	11.6782	11.6335	11.656	11.7365	11.6633	11.5169	11.6156	12.0873	12.0459	11.9134	11.6837	11.6634
7893968	SEPT2	ENSG00000168385	ENST00000425899	nonsense_mediated_decay	8.89081	8.83163	8.84131	8.12296	8.20196	8.12025	8.56096	8.66915	8.63739	8.32025	8.42112	7.97738	8.45941	8.95677	8.37146	8.18455	8.48511	8.2345	8.32077	8.1196	8.25613	7.53411	7.52618	7.90399	7.58266	7.58253	7.4716	8.05656	8.47339	7.96716	8.93458	7.70157	7.88265	7.98616	7.96342	9.43065
7893969	CANX	ENSG00000127022	ENST00000506298	retained_intron	4.45193	3.96107	3.57184	4.67305	4.48401	4.52228	3.87279	4.44415	4.81443	4.27482	4.44944	4.79466	4.46107	4.41603	4.26977	4.42982	5.12637	4.62487	3.79412	3.79301	3.59986	4.75387	5.04972	4.96649	3.63353	3.92313	3.85744	4.21529	5.54125	4.10583	5.09116	4.1058	3.59836	4.73328	4.33389	5.07546
7893973	EIF3D	ENSG00000100353	ENST00000541106	protein_coding	11.4377	11.3705	11.5046	11.9634	11.902	11.8744	11.4347	11.446	11.5172	11.8232	11.7248	11.8072	11.5283	11.3586	11.5657	11.9341	11.9269	12.1783	11.2236	11.3225	11.4453	11.7898	11.5277	11.5192	11.918	11.8609	11.8322	11.7217	11.4683	11.8166	11.3597	11.4093	11.5443	11.499	11.4405	11.552
7893980	IK	ENSG00000113141	ENST00000502899	protein_coding	3.85206	3.49524	4.02493	4.39799	3.62407	3.64074	3.53786	3.6634	3.68827	3.51191	3.9045	3.87212	3.58609	3.68995	3.48622	4.29122	3.9817	3.9564	3.31134	3.51255	3.74006	3.70143	3.79202	3.66724	4.0479	4.22533	3.36175	3.90326	3.49732	3.08461	4.06842	3.60554	4.36393	3.47777	3.39562	3.90204
7893981	YY1	ENSG00000100811	ENST00000554804	protein_coding	10.6314	10.6312	10.6265	10.6555	10.7062	10.6262	10.7085	10.9687	10.5605	10.3529	10.5499	10.6091	10.6933	10.8938	10.7728	10.4627	10.6078	10.8569	10.7837	10.8926	10.7387	10.7765	10.7414	10.7556	10.274	10.3657	10.3496	10.1114	10.4493	10.4523	10.2581	10.4125	10.5297	10.4254	10.2485	10.3751
7893984	ZNF259	ENSG00000109917	ENST00000487030	retained_intron	4.39401	4.40341	4.24761	4.2447	4.9249	4.44397	3.95283	4.36579	4.74862	4.93667	4.72407	4.59479	4.26445	4.03813	4.43585	4.81079	5.18942	4.58836	4.25677	4.44355	4.5975	4.52014	4.78288	4.26297	4.68674	4.57802	4.43167	5.20493	4.45511	4.63106	4.46804	4.31415	4.52835	4.4633	4.57438	4.24359
7893990	RNPS1	ENSG00000205937	ENST00000564311	nonsense_mediated_decay	6.22174	5.96981	5.77732	6.33081	6.711	6.3879	6.53373	6.02471	6.14707	6.34	6.41777	6.23234	6.56053	6.23431	6.22885	6.09484	5.91672	6.86259	5.74486	6.32833	5.77983	6.34758	5.82581	5.86002	6.22392	6.52314	5.27199	6.36064	5.32266	6.6199	6.11737	5.20905	6.9246	6.15966	6.33414	5.73779
7893991	RNPS1	ENSG00000205937	ENST00000566783	retained_intron	12.4529	12.3269	12.2756	12.2689	12.3504	12.2633	12.4944	12.7199	12.5387	12.4747	12.6901	12.4407	12.5874	12.6915	12.5258	12.6272	12.6993	12.6184	12.338	12.4172	12.3466	12.3858	12.4349	12.4783	12.1272	11.9381	12.0228	12.2267	11.7912	12.2358	11.4301	12.0609	12.1288	11.8995	11.9934	11.7041
7893995	CAPNS1	ENSG00000126247	ENST00000586963	protein_coding	4.52864	4.48314	4.18851	4.27124	4.17003	3.87788	4.34969	4.37527	4.37099	4.53525	4.33746	4.08616	5.1845	4.65651	4.75826	5.04737	4.87687	5.30921	4.58511	4.8813	4.18776	4.34614	4.11702	4.5958	4.17142	4.08816	5.07266	4.74726	4.68676	4.18122	4.83094	3.86235	4.17225	4.01315	3.83206	4.52688
7894000	DAD1	ENSG00000129562	NULL		12.776	12.8195	12.8776	13.2159	13.1975	13.1344	13.2395	13.3699	13.2475	13.3893	13.5128	13.3287	13.2683	13.2181	13.2841	13.3134	13.2489	13.2735	13.1307	13.0121	13.0476	13.1477	13.2484	13.2318	12.5565	12.6359	12.4897	12.8597	12.9632	12.6545	13.1736	12.8323	12.9491	13.0882	13.0317	13.1985
7894002	RPL34	ENSG00000109475	ENST00000503574	retained_intron	5.88781	6.25684	6.05518	6.10092	6.36793	6.80435	6.09697	6.41272	6.47928	5.65351	6.23464	5.89059	6.0625	6.29324	6.58395	6.75762	6.72633	6.63689	5.85872	6.25211	6.59358	6.30809	6.60008	6.09512	5.75561	5.85513	5.64109	5.98149	5.58179	6.50653	5.55079	5.69177	6.28656	5.94231	6.27382	6.10047
7894004	USP22	ENSG00000124422	ENST00000463692	retained_intron	3.50578	3.53262	3.31018	3.52449	3.80191	3.66437	3.57914	3.6344	3.61498	3.92511	3.88851	3.71173	3.83242	3.54192	3.70814	3.57316	3.47421	3.61598	3.56415	3.56939	3.7479	3.67724	3.62137	3.84573	4.192	3.75617	3.83813	4.17426	4.61008	3.72394	3.83253	3.77689	3.58984	3.62547	3.63236	3.27049
7894008	ILF2	ENSG00000143621	ENST00000368681	protein_coding	7.96561	7.57872	7.92158	7.97166	7.59973	7.6161	8.68458	8.80598	8.66292	8.33284	7.81487	8.38002	8.5709	8.35581	8.81276	8.05526	8.03909	8.19418	7.90981	6.98881	7.74347	7.66578	8.07265	8.18329	5.76943	7.14437	6.74227	7.36886	7.71328	7.63244	7.94792	7.41702	8.0131	7.6766	8.18038	8.52565
7894010	IK	ENSG00000113141	ENST00000502899	protein_coding	7.49605	6.90475	7.72925	8.40287	8.05855	7.9416	7.5794	7.81508	7.64753	8.05327	7.70971	8.38513	7.11552	7.72319	7.59976	8.49539	7.30122	8.23248	7.59633	7.14849	7.1187	7.58773	8.30061	8.42867	5.69006	6.46227	6.37002	5.71429	7.2719	6.68431	6.13471	6.56319	5.36813	6.64908	6.52285	6.22259
7894011	ARF1	ENSG00000143761	ENST00000541182	protein_coding	9.57296	9.19522	9.18258	9.53727	9.15022	9.22175	9.26658	9.37462	9.45651	9.52036	9.19787	9.61663	9.11895	8.9654	9.18674	9.61143	9.28385	9.18348	9.20268	9.17435	8.87782	9.11649	9.65767	9.45235	9.89349	9.05654	9.78472	9.11269	9.4155	10.0277	9.30158	10.0687	9.36317	9.87479	9.98564	10.0451
7894012	HSP90AB1	ENSG00000096384	ENST00000371554	protein_coding	13.7293	13.6989	13.6499	13.5796	13.6202	13.6526	13.8539	13.8135	13.8343	13.6843	13.6138	13.7255	13.8049	13.766	13.8342	13.5802	13.5682	13.5851	13.7175	13.5626	13.5617	13.6312	13.6431	13.5185	13.867	13.873	13.8966	13.9721	13.8253	13.7901	13.4799	13.9554	13.9739	13.9242	13.9934	14.0143
7894015	EIF3D	ENSG00000100353	ENST00000455547	protein_coding	8.44045	8.19158	8.0071	8.18759	8.45519	8.41601	8.5102	8.89831	8.42185	8.934	9.0085	8.55207	8.73373	8.76436	8.83162	8.88902	8.83583	9.26837	8.70039	8.42423	8.67365	8.66479	8.6195	8.68152	7.83641	7.97408	7.45208	8.1531	8.02994	8.00947	8.29725	7.77372	8.29277	7.64933	7.97835	8.34597
7894018	KXD1	ENSG00000105700	ENST00000596785	protein_coding	5.80818	5.91047	6.30892	5.85604	6.55014	6.0203	5.91107	6.20713	6.37496	6.53399	6.97472	5.87806	6.25274	6.50156	6.41515	6.53057	6.61706	6.91218	6.54378	6.40345	6.77533	5.91774	6.6491	6.66988	6.65549	6.31879	6.66774	6.20497	6.87327	6.76864	7.10796	6.00253	6.33504	5.46245	5.60092	5.29824
7894019	EIF3D	ENSG00000100353	ENST00000541106	protein_coding	12.9514	13.0332	12.9866	13.2192	13.238	13.2435	12.8415	13.0138	12.8292	13.0466	13.1252	13.1434	12.975	12.9689	12.9458	13.1307	13.2453	13.3557	12.8391	12.8991	12.8237	13.0909	13.0663	13.0555	13.2202	13.2239	13.1209	13.0343	13.0389	13.1702	12.6937	13.1969	13.1538	13.026	13.0849	13.0141
7894020	SEPT2	ENSG00000168385	ENST00000481500	retained_intron	7.29373	6.96313	7.16001	7.18312	6.77338	6.50877	7.38459	7.57683	7.40359	6.88715	6.82819	7.16519	7.30064	7.49534	7.33151	6.93227	6.77693	6.47136	7.202	6.42638	6.87578	6.72566	6.67992	6.64042	4.9681	5.55613	5.44353	6.30597	6.42103	6.44883	7.36736	6.17048	6.41192	6.24542	6.64184	8.0213
7894026	USP22	ENSG00000124422	ENST00000478443	retained_intron	9.2037	9.30221	9.27712	8.75845	8.96323	8.6875	9.54164	9.51562	9.70398	9.12422	8.96466	8.91703	9.54626	9.58365	9.52411	8.85964	9.0625	8.56823	9.22481	9.2586	9.45864	8.86119	8.7493	8.94976	9.3853	10.3259	8.90165	9.96495	10.2489	9.36324	10.0412	9.6388	9.52119	9.38231	9.69792	10.3505
7894029	SEPT2	ENSG00000168385	ENST00000484648	processed_transcript	10.6646	10.8452	10.9316	11.0593	10.7204	10.9057	10.994	10.9496	10.8421	10.7713	10.9746	11.0116	11.323	11.1552	11.0907	10.8738	11.2616	11.3529	11.1061	10.9245	11.2027	11.015	11.1413	11.1084	10.386	10.58	10.3441	10.6116	10.9583	10.6644	11.2855	10.5758	10.7109	10.4252	10.8645	10.9168
7894033	RPL19	ENSG00000108298	ENST00000577741	retained_intron	13.6956	13.6896	13.6761	13.739	13.8029	13.745	13.7129	13.7354	13.6854	13.8273	13.7849	13.7725	13.7092	13.736	13.7349	13.8405	13.8472	13.8021	13.7365	13.7945	13.7853	13.768	13.7494	13.8398	13.7001	13.7852	13.6852	13.6447	13.6648	13.7017	13.4881	13.5946	13.5963	13.7108	13.6982	13.6285
7894034	ANAPC5	ENSG00000089053	ENST00000544314	processed_transcript	4.60415	4.66103	4.66794	4.97932	5.18564	5.48276	5.54916	5.48948	5.19387	4.71646	5.37953	5.29149	5.30385	5.46802	5.45597	5.46468	5.696	5.86227	4.69553	4.36813	4.14685	4.79545	4.51673	4.44397	4.99689	4.81992	4.9092	4.83947	5.28489	4.5766	5.4267	5.07094	4.9008	4.82134	4.81306	5.29572
7894035	RNPS1	ENSG00000205937	ENST00000566783	retained_intron	5.51007	5.38988	5.32897	4.81755	5.67338	6.16885	6.02721	5.69154	6.22764	6.31847	6.17983	6.46488	6.16776	6.18823	6.44021	6.0941	6.26413	5.88319	5.29486	5.28078	5.23475	5.212	5.39718	5.28222	4.37722	3.90489	3.84695	4.90088	4.33899	4.66437	4.93219	4.58992	4.90702	5.39965	4.87534	5.30605
7894036	SUPT7L	ENSG00000119760	ENST00000337768	protein_coding	13.1637	13.1147	13.2374	13.309	13.2298	13.1229	13.5835	13.5506	13.5671	13.5636	13.4729	13.4377	13.5054	13.4796	13.5353	13.5134	13.3517	13.3172	13.352	13.3398	13.4014	13.2656	13.3108	13.2896	12.5367	12.6344	12.6394	12.9629	13.412	13.1593	13.5818	12.5112	13.0373	12.9193	13.1252	13.3593
7894037	PBX4	ENSG00000105717	ENST00000559735	retained_intron	10.1427	10.2584	10.3227	10.7217	10.4627	10.3227	11.2228	11.2772	11.2541	10.9918	11.0311	10.996	11.1664	11.0788	11.275	10.8503	10.7255	10.853	10.5287	10.5389	10.6701	10.689	10.6397	10.7493	9.47926	9.90571	9.55725	10.0446	10.5676	10.3888	11.2454	9.7265	10.4204	10.2251	10.2684	10.8232
7894041	TRAPPC4	ENSG00000196655	ENST00000533012	nonsense_mediated_decay	10.7732	10.6743	10.6379	10.9116	11.0488	11.1304	11.297	11.309	11.2752	11.6639	11.7486	11.654	10.917	11.0305	10.9426	11.1818	11.2799	11.2148	10.6193	10.8437	10.7042	11.3572	10.99	10.998	11.4985	11.1416	11.2966	11.4774	10.6877	10.9622	10.1156	11.1304	11.1909	10.8884	10.682	10.3101
7894042	HNRNPC	ENSG00000092199	ENST00000320084	protein_coding	10.0345	9.87722	10.1236	9.42909	9.69966	9.57312	10.245	9.95713	9.8499	9.63258	9.45309	9.55949	9.83214	9.77089	9.97849	9.35222	9.28467	9.42331	9.71391	9.64652	9.7527	9.42671	9.47303	9.33166	9.59035	9.75211	9.55702	9.91517	9.73586	9.89111	8.84441	9.5155	9.78829	9.87438	9.68443	9.21785
7894043	RP1-140K8.2	ENSG00000218472	ENST00000404787	processed_pseudogene	13.4027	13.2896	13.3718	13.4394	13.4109	13.4605	13.4946	13.4023	13.4453	13.4356	13.3348	13.4673	13.4474	13.3456	13.4458	13.5296	13.3933	13.3169	13.3731	13.2496	13.3325	13.3606	13.5531	13.4901	12.7604	12.5948	12.8375	12.7637	13.0641	12.8024	12.9021	12.8631	12.6417	13.08	13.0709	13.3247
7894044	EIF4G2	ENSG00000110321	ENST00000531180	protein_coding	11.2085	11.0283	11.2563	11.3408	11.2643	11.0239	11.2347	11.3073	11.2339	11.0389	10.9669	11.0282	10.8877	10.9713	10.8662	11.0855	10.5643	10.326	10.864	10.8414	10.8865	11.0144	11.3191	11.5095	10.1596	10.0671	10.4795	10.1993	10.4989	10.8854	10.3907	10.5875	10.4342	11.4711	11.5366	10.798
7894045	HNRNPC	ENSG00000092199	ENST00000430246	protein_coding	5.86726	5.88769	5.69033	4.82309	5.2949	4.57864	6.2581	5.42261	6.18474	5.78447	6.12128	6.17124	5.67962	5.75179	5.90082	5.03836	6.08971	5.12656	5.74017	4.83787	5.26271	5.08417	4.19561	5.51739	4.84267	4.64941	5.16369	5.48416	6.82881	5.63494	7.46167	6.23392	6.12171	6.2858	6.60302	7.36601
7894049	KAT7	ENSG00000136504	ENST00000503935	protein_coding	8.23408	8.07028	8.26927	8.61992	8.32439	8.44444	8.39058	8.10752	8.03717	8.22013	8.49261	8.56667	8.45656	8.48561	8.31792	8.15352	8.36058	8.7968	8.21555	8.36157	8.30765	8.41177	7.98181	7.82815	8.59659	8.47899	8.63746	8.65211	9.11571	8.61763	8.68548	8.14206	8.84718	8.47627	8.48676	8.54829
7894052	EIF3D	ENSG00000100353	ENST00000496875	retained_intron	7.93565	8.26019	8.43934	8.92453	9.15511	9.11681	8.46997	8.61446	8.67824	9.20396	9.22309	8.90586	8.68222	8.98773	8.86066	9.24861	9.39736	9.18646	8.5674	8.77085	8.70024	9.17461	9.13919	8.71987	9.17415	9.11696	8.93141	8.70286	8.95256	8.80236	9.07282	8.10152	8.78264	8.46137	8.56437	7.80355
7894055	DDX5	ENSG00000108654	ENST00000578491	processed_transcript	10.4308	10.0124	10.3103	10.8223	10.622	10.73	10.5227	10.3623	10.422	10.1995	10.2113	10.5099	10.3358	10.3434	9.5224	10.2203	10.1134	10.3289	10.4801	10.2444	10.2959	10.5382	10.8401	10.9157	8.9556	9.44216	9.49282	9.19814	9.31283	9.6028	8.83095	9.6411	9.59755	10.2592	10.074	9.68144
7894057	RPL28	ENSG00000108107	ENST00000426763	retained_intron	13.4358	13.5054	13.3312	13.2794	13.3181	13.2638	13.1964	13.2729	13.3218	13.4218	13.5064	13.3206	13.3407	13.2824	13.3291	13.5666	13.6266	13.5807	13.3694	13.4986	13.4405	13.4014	13.2817	13.4122	13.242	12.9186	13.2706	12.474	12.4005	12.9339	12.9702	13.0296	12.9474	12.8038	12.4138	11.8241
7894058	EIF4G2	ENSG00000110321	ENST00000531416	protein_coding	12.7902	12.7044	12.6792	12.6274	12.5927	12.656	12.6379	12.7197	12.6385	12.2992	12.428	12.4616	12.6083	12.4531	12.6547	12.4469	12.1886	12.2578	12.4803	12.3216	12.3485	12.3005	12.4506	12.3298	12.5344	12.3885	12.7568	12.6022	12.6254	12.84	12.6315	12.8377	12.8501	13.042	13.0778	12.8371
7894061	RPS24	ENSG00000138326	ENST00000435275	protein_coding	12.7962	12.6937	12.8239	12.7818	12.7368	12.6669	12.4902	12.3683	12.6142	12.8326	12.5131	12.5906	12.5897	12.5712	12.7646	12.6524	12.5153	12.5181	12.517	12.4709	12.5466	12.3725	12.4617	12.4803	11.8224	11.6743	12.0027	11.5519	12.3212	11.9766	12.0305	11.7308	11.5068	12.1373	12.1643	12.4797
7894067	CNPPD1	ENSG00000115649	ENST00000451647	protein_coding	10.1613	10.1081	10.1025	9.90934	9.82326	9.73475	9.83137	9.93459	10.0639	10.0277	9.91721	9.84824	10.1436	10.0896	9.78583	10.0265	10.0529	9.92633	9.49955	9.9241	9.58875	9.71556	9.55062	9.86683	10.408	10.5945	10.5078	10.1948	9.29756	10.7184	8.89566	9.70295	9.83993	9.97973	9.8861	9.14414
7894068	GUK1	ENSG00000143774	ENST00000391865	protein_coding	9.1898	9.25523	9.13262	9.50176	9.50198	9.39164	8.88812	9.2182	9.42304	9.82664	9.90938	9.86932	9.31437	9.4422	9.25815	9.91599	9.4804	10.1279	9.51634	9.63696	9.57736	9.54065	9.47374	9.45944	9.34289	9.57515	9.17476	9.52011	8.8639	9.67393	8.97797	9.18375	8.61263	9.08079	9.41167	8.91577
7894070	RP11-745A24.2	ENSG00000242667	ENST00000477729	processed_pseudogene	13.5384	13.4354	13.5288	13.6966	13.5406	13.5455	13.5187	13.5042	13.4655	13.5859	13.4704	13.6196	13.4026	13.365	13.3696	13.6182	13.5462	13.4624	13.4876	13.3068	13.3866	13.4464	13.6633	13.6145	13.4763	13.4151	13.4323	13.3239	13.5694	13.5125	13.3861	13.4866	13.4284	13.604	13.5582	13.6806
7894072	SART3	ENSG00000075856	ENST00000552221	processed_transcript	10.3129	10.3191	10.4912	9.91958	10.0774	10.4236	10.3435	10.2775	10.293	9.88382	9.81874	10.0647	10.6227	10.4983	10.4363	10.0003	10.2208	10.2956	9.86258	10.2552	10.2866	9.84418	9.70795	9.4699	10.7494	10.636	10.7216	10.9771	10.8	10.4615	10.5365	10.6507	10.6993	10.3194	10.3724	10.5593
7894074	CANX	ENSG00000127022	ENST00000452673	protein_coding	12.4428	12.4317	12.4458	12.7232	12.7438	12.6948	12.1233	12.2534	12.2271	12.3965	12.439	12.4939	12.1002	12.1138	12.1843	12.2455	12.303	12.2133	11.8888	11.8415	11.8443	12.4214	12.5216	12.4829	11.8611	11.9539	11.8536	11.9759	11.7914	11.9271	11.9641	12.0828	11.9033	12.048	11.8634	11.6899
7894076	RPL11	ENSG00000142676	ENST00000458455	protein_coding	12.3337	12.3155	12.4773	12.9347	12.803	12.8266	11.8624	11.8873	12.0008	12.6152	12.4625	12.6743	12.1011	11.9416	12.2168	12.3828	12.2877	12.7303	12.0102	12.1633	12.2629	12.2527	12.0281	12.0064	11.8776	11.7154	11.9858	11.6009	12.1432	11.7624	11.7414	11.424	11.2631	11.7971	11.5466	12.1945
7894078	RNPS1	ENSG00000205937	ENST00000564311	nonsense_mediated_decay	9.97289	10.194	10.1363	10.7446	10.4545	10.1656	9.8913	9.96116	9.86916	9.94145	9.97497	9.98158	9.95716	9.83338	9.87181	10.294	10.0606	10.2226	9.91338	9.84324	9.66505	9.68379	9.95565	10.1616	9.20238	9.07089	9.68863	8.93458	8.44355	9.79045	8.42148	9.5854	9.47736	9.36709	9.25912	9.15263
7894080	EIF3D	ENSG00000100353	ENST00000455547	protein_coding	7.83772	7.75431	7.60942	8.14175	8.19	8.16055	7.43607	7.63141	7.31427	7.93516	7.59821	7.66732	7.7814	7.50428	7.81674	8.89147	8.80602	8.29709	7.78787	7.63683	7.41209	7.98788	8.10313	7.75387	8.25962	7.96727	7.87258	8.08595	8.29804	8.35822	7.92915	7.82412	8.08222	7.72561	8.0757	8.00576
7894083	RP11-40G16.1	ENSG00000219867	ENST00000406314	processed_pseudogene	13.0804	13.1385	12.9352	13.0226	13.1161	13.1984	13.0888	12.9938	13.0644	13.3633	13.2059	13.3652	13.0525	12.931	13.0206	13.136	13.211	13.09	12.9539	13.0561	12.9596	13.1711	13.3426	13.2273	13.3184	13.1993	13.2948	13.1285	12.8823	13.2067	13.0092	13.3701	13.2595	13.2109	13.1048	12.9653
7894084	ABCF1	ENSG00000204574	ENST00000468958	protein_coding	4.62878	4.00545	4.26509	4.18682	5.07383	4.91627	4.84232	4.86993	5.59997	5.63736	3.98147	4.42162	4.5752	4.73112	4.41525	4.68124	5.1232	4.40438	4.25321	3.84798	4.72706	4.35783	4.10314	4.01438	3.83532	4.5983	4.53536	4.50663	3.83943	4.06329	3.77061	4.20236	4.1808	3.78394	3.51413	3.35443
7894086	RPL24	ENSG00000114391	ENST00000470961	retained_intron	13.5938	13.5939	13.6448	13.7232	13.7224	13.6545	13.248	13.4206	13.3463	13.5891	13.6436	13.5576	13.4192	13.5089	13.4372	13.5187	13.5769	13.6738	13.4819	13.524	13.4562	13.5164	13.4694	13.4921	13.3915	13.3938	13.3991	13.4359	13.5584	13.4586	13.4911	13.455	13.3073	13.5238	13.4486	13.4976
7894088	ZNF259	ENSG00000109917	ENST00000487030	retained_intron	8.73866	9.03589	9.13701	9.09023	9.14665	9.22264	9.14546	9.21318	8.99172	9.48669	9.28902	9.2936	9.3342	9.3816	9.16482	8.93513	9.60312	9.45265	9.32339	8.96191	9.02266	9.13399	9.19034	9.31338	9.40166	9.08956	9.28315	9.08891	8.85554	9.19415	9.21274	9.21938	9.48808	9.13084	9.22461	9.18345
7894098	EIF4G2	ENSG00000110321	ENST00000532082	protein_coding	13.8755	13.909	13.8259	13.6471	13.6689	13.7535	13.8861	13.8148	13.7972	13.6476	13.6538	13.7242	13.8787	13.8183	13.7873	13.6118	13.6009	13.5689	13.7716	13.7286	13.7593	13.6944	13.7153	13.652	13.7525	13.7452	13.8607	13.8359	13.6885	13.8715	13.7171	13.9554	13.8108	14.0158	13.9166	13.6791
7894100	RPL10A	ENSG00000198755	ENST00000478340	processed_transcript	13.1924	13.0289	13.0781	13.1644	13.1732	12.9991	13.0236	13.0118	13.1336	13.2	13.0425	13.1481	12.9435	13.1016	13.0306	13.2341	13.1938	13.1504	13.0948	12.9991	12.9236	13.0621	13.1572	13.1698	12.6365	12.6614	12.7287	12.5895	12.9984	12.9676	12.7998	12.8172	12.5889	13.049	12.9827	13.028
7894104	IK	ENSG00000113141	ENST00000512827	retained_intron	10.8408	10.8059	10.9298	11.2311	11.1233	11.2218	10.9565	10.8499	10.7948	11.269	11.302	11.5057	10.9246	11.0705	10.895	11.284	11.1097	11.407	10.9886	10.8486	10.7276	11.1815	11.1604	11.208	10.5302	10.6507	10.5648	10.5599	10.7535	10.4132	10.7187	10.6492	10.6635	10.4285	10.3639	10.5139
7894106	PIK3C2A	ENSG00000011405	ENST00000531428	processed_transcript	7.94714	7.87932	8.13598	8.74066	8.74233	8.85143	7.99193	8.10478	8.36796	8.94252	8.71324	8.73678	8.1192	8.50765	8.31304	8.61144	8.69783	8.63742	7.85212	8.18361	8.10179	8.65994	8.67169	8.55022	8.02312	7.8519	7.86752	7.87714	7.05096	7.71528	7.712	7.26611	8.34983	7.59538	7.22745	6.74729
7894107	HNRNPC	ENSG00000092199	ENST00000449098	protein_coding	12.5463	12.5163	12.5669	12.319	12.3743	12.4735	12.4455	12.3214	12.3197	12.2209	12.2742	12.3139	12.3479	12.4495	12.4202	12.2431	12.1693	12.4162	12.4637	12.3042	12.4422	12.2995	12.3083	12.2115	12.5053	12.6333	12.3222	12.9024	12.3438	12.6916	11.7705	12.5226	12.6174	12.6606	12.4801	12.9877
7894110	HNRNPC	ENSG00000092199	ENST00000449098	protein_coding	12.882	12.9178	12.9487	12.7205	12.7875	12.8373	12.9518	12.9024	12.9127	12.822	12.7468	12.7596	12.9579	12.8682	12.9696	12.8091	12.6803	12.7388	12.881	12.8796	12.8957	12.7706	12.6495	12.6978	12.7677	12.8818	12.7702	13.0408	12.7011	12.9048	12.2788	12.8473	12.7535	12.9365	12.7284	13.0001
7894114	RPL18	ENSG00000063177	ENST00000550671	retained_intron	13.9838	13.9081	13.9461	14.0774	14.0847	14.0639	14.0468	13.9522	14.0646	14.1508	14.0528	14.0914	13.9624	14.0457	14.0993	14.1714	14.1251	14.0786	14.0621	14.1116	14.0821	14.0879	14.0911	14.1495	14.0997	14.0876	14.0687	14.0278	14.0416	14.1431	13.9687	13.9686	13.9367	14.0429	14.1493	14.0994
7894115	KHDRBS1	ENSG00000121774	ENST00000484270	processed_transcript	10.9841	10.9056	10.8172	10.0859	10.1886	10.4562	11.134	11.0707	11.1255	10.56	10.4431	10.4664	11.0233	11.0427	10.9906	10.0447	9.98078	9.77466	11.18	11.2254	11.176	10.3895	10.3593	10.3349	11.3207	11.0013	11.0952	11.2348	10.885	10.9215	10.6041	11.2224	11.0565	11.2771	10.8973	11.2011
7894118	ARF3	ENSG00000134287	ENST00000472621	processed_transcript	12.7302	12.7128	12.6657	12.5345	12.6914	12.6067	12.6809	12.6791	12.6142	12.7786	12.7754	12.6461	12.717	12.7885	12.6567	12.9129	12.9201	12.6463	12.68	12.7984	12.7124	12.7522	12.7117	12.8651	12.6988	12.6429	12.5839	12.4599	12.383	12.581	11.7885	12.7375	12.2875	12.6692	12.7589	12.2717
7894119	RPS25	ENSG00000118181	ENST00000528547	processed_transcript	11.1141	10.7472	10.8088	11.3182	11.3291	11.2104	11.1613	11.0688	11.0356	10.8816	11.0402	11.4046	11.17	10.8694	11.1001	11.0868	11.1499	10.999	11.0104	10.5734	10.9994	11.1186	11.2016	11.1521	10.0221	9.97425	10.2285	9.89021	9.58767	10.2501	9.72756	10.1133	9.74278	10.5289	10.616	11.1049
7894123	KARS	ENSG00000065427	ENST00000570215	protein_coding	4.28	3.80573	4.18244	3.90329	4.12341	5.18247	4.14487	4.64428	3.69676	4.33936	4.98936	4.22199	4.08	4.10303	3.53597	3.8393	3.79997	4.26021	4.13109	3.70883	3.92818	4.18901	4.54859	3.89205	3.43391	3.84917	3.34615	3.21793	3.48379	3.93917	3.54918	3.78379	4.35348	3.37365	3.81077	3.35266
7894124	RNPS1	ENSG00000205937	ENST00000565243	retained_intron	9.07362	8.94823	8.97154	8.80918	9.06532	9.51161	9.33396	8.99111	8.8295	8.8413	8.3774	8.61249	6.77355	6.61395	6.76431	6.33268	6.62534	5.53974	8.92273	9.37188	9.23387	8.99533	9.23779	9.03733	7.0796	7.11709	7.24949	8.63258	8.2763	8.38131	7.92513	7.60734	7.08362	8.12831	8.10005	9.10435
7894125	RP11-366M4.1	ENSG00000240674	ENST00000494303	processed_pseudogene	12.2068	12.2174	12.0836	12.5755	12.5267	12.5738	12.1852	12.1904	12.2082	12.4105	12.5054	12.4329	12.2054	12.2367	12.2495	12.4763	12.5359	12.6092	12.2846	12.3291	12.3409	12.5078	12.5267	12.4774	11.6719	11.5261	11.7338	11.463	11.7991	11.7847	11.1239	11.5524	11.2984	11.8274	11.8623	12.0743
7894129	NPM1	ENSG00000181163	ENST00000523339	retained_intron	6.64985	7.01609	7.17051	8.09324	8.27538	8.39443	8.32379	8.13906	8.25611	8.28145	8.38594	8.51139	7.69579	7.81106	7.91736	8.47163	8.26521	8.31712	7.44639	7.10534	7.81138	8.1099	8.04019	7.88434	7.72721	7.67192	7.25215	8.02561	7.46264	7.58155	7.55912	7.4582	7.99504	7.78234	7.80129	7.47445
7894134	JTB	ENSG00000143543	ENST00000471173	processed_transcript	10.2971	10.3642	10.412	10.6033	10.5955	10.4007	10.207	10.2848	10.2755	10.6378	10.5398	10.5595	10.4157	10.2281	10.4251	10.342	10.2173	10.4741	10.2791	10.4226	10.43	10.672	10.4947	10.5185	10.8382	10.882	10.5468	10.7368	10.1212	10.6805	9.95474	10.5832	10.42	10.5079	10.576	10.2919
7894136	ATP6V0E1	ENSG00000113732	ENST00000517669	protein_coding	12.0506	12.1007	11.9258	12.3675	12.5598	12.4675	11.7684	12.0907	11.7063	12.3602	12.7576	12.3202	11.7259	12.3118	11.795	12.2248	12.5878	12.6058	11.2312	11.839	11.5493	12.4494	12.3102	12.4329	12.367	12.3868	12.4033	12.0889	11.4878	12.3843	12.2571	12.4319	12.0077	12.1426	12.1127	11.5161
7894138	SMNDC1	ENSG00000119953	ENST00000471297	processed_transcript	9.90146	9.96807	9.91263	9.77335	9.93446	9.89222	10.1036	9.93322	9.79897	9.89782	9.90599	9.64769	10.0858	10.0163	10.0775	9.83809	9.88923	9.7494	9.92481	10.0623	10.0299	9.82138	10.029	9.85154	9.81268	9.58924	9.78053	9.67403	9.41467	9.89376	9.45139	9.9084	10.023	9.71339	9.97834	9.5628
7894146	SART1	ENSG00000175467	ENST00000529532	retained_intron	8.55305	8.66283	8.45736	9.26495	9.35696	9.11715	8.90504	8.95023	8.90864	9.37886	9.61244	9.43436	8.57101	9.05641	8.78968	9.38804	9.30274	9.43711	8.72045	8.44186	8.36219	9.0551	9.04227	9.073	9.79361	9.84034	9.83017	9.6606	8.84618	9.70914	8.90053	9.60469	9.79419	9.57412	9.38395	9.41617
7894157	SNX3	ENSG00000112335	ENST00000368979	nonsense_mediated_decay	3.17845	3.38351	3.31447	4.85759	4.19361	4.21548	3.42701	3.08078	3.51904	4.65416	3.88958	5.6804	3.17739	3.29636	3.30423	3.96324	4.69536	3.82722	3.27716	3.65202	3.63462	3.6406	4.00696	3.80073	3.55916	3.34373	3.59983	3.47855	3.1769	3.34785	4.06021	3.35241	3.60005	3.52141	3.99533	3.64782
7894158	IK	ENSG00000113141	ENST00000523672	processed_transcript	9.48048	9.46385	9.71075	10.3164	10.2001	10.3049	9.6913	9.66271	9.74855	10.3072	10.5367	10.6685	9.80264	9.89948	9.75577	10.3164	10.186	10.6776	9.81277	9.70517	9.87948	10.2541	9.97107	9.71222	9.44322	9.66526	9.72104	9.63535	9.48962	9.43834	9.91495	9.42972	9.32698	9.1487	9.04379	9.40821
7894161	EIF4G2	ENSG00000110321	ENST00000532082	protein_coding	9.53808	9.45921	9.69872	9.64307	9.44225	9.56206	9.58366	9.58894	9.66883	9.50603	9.41686	9.44796	9.5655	9.4326	9.65262	9.44412	9.53103	10.0078	9.67063	9.4724	9.62984	9.57626	9.50855	9.55098	9.2496	9.14474	9.18904	9.47872	9.54224	9.27734	9.3034	9.33205	9.63548	9.10396	9.41531	9.26482
7894162	HNRNPC	ENSG00000092199	ENST00000557768	protein_coding	5.86801	5.35512	5.16874	5.02446	4.99372	4.21529	5.1716	4.98788	5.28839	5.37762	4.27132	5.43811	5.11335	5.94798	4.8057	5.75638	4.52783	5.8121	4.75151	4.6551	4.89489	4.63643	4.33064	4.85985	4.16674	3.65755	3.65432	3.40997	5.14404	3.99787	4.49651	4.25513	3.766	3.82343	3.631	5.19308
7894163	RP1-102E24.9	ENSG00000224906	ENST00000425281	processed_pseudogene	6.98002	7.26178	6.83855	7.38965	7.24421	6.72676	6.88792	6.79322	7.24833	7.43183	6.99004	6.93597	6.96091	7.13797	6.72291	7.35237	7.19117	6.95332	7.09598	7.21363	7.17986	7.11098	7.03602	7.19307	6.73396	6.66185	6.37827	6.40126	6.60758	6.91606	6.35419	6.23512	5.93384	6.66016	6.66127	6.43258
7894165	RPS3AP5	ENSG00000178429	ENST00000389400	processed_pseudogene	10.2554	9.82488	10.167	10.8819	10.582	10.5097	9.81493	9.80524	9.6704	10.3425	10.1315	10.386	9.80588	9.96736	9.89284	10.2993	10.2948	10.0962	9.94567	9.77515	9.92398	10.1591	10.4426	10.6152	9.24934	9.21752	9.49335	9.41549	9.29065	10.0599	8.64684	8.81669	8.26493	9.51263	9.59468	9.53793
7894171	SEPT2	ENSG00000168385	ENST00000451310	protein_coding	12.6567	12.5901	12.7286	12.4092	12.3823	12.3754	12.5318	12.6333	12.6021	12.3512	12.3778	12.3529	12.4484	12.6241	12.5206	12.298	12.2714	12.1887	12.5794	12.5586	12.5985	12.3431	12.478	12.4721	12.0649	11.9514	12.3228	12.511	12.3584	12.5518	12.448	12.2326	12.0577	12.5337	12.4984	12.8112
7894173	CANX	ENSG00000127022	ENST00000505090	retained_intron	5.82624	6.1328	5.95821	6.51036	5.54304	5.94001	6.12028	5.70475	6.09274	5.6547	5.65481	6.65345	6.41239	6.16825	5.97888	6.12803	6.26032	6.58029	6.30369	5.77719	6.13535	6.4363	6.2914	5.65219	6.03332	5.05872	6.06312	6.51454	6.18311	5.53369	6.35682	6.73525	6.84267	6.25063	6.50838	6.93522
7894174	SRP14	ENSG00000140319	ENST00000558243	retained_intron	7.3183	6.41773	7.17068	7.181	7.09657	7.08519	6.88968	7.02824	7.13222	7.50808	7.16539	7.03956	7.31758	7.29207	6.99211	7.35263	7.45301	6.99135	7.22598	7.30562	7.54553	6.84774	7.39575	7.09025	7.32582	6.86963	6.98525	7.17102	7.2035	7.35976	7.3182	7.11405	7.24515	6.60525	7.12983	6.82783
7894176	ANAPC5	ENSG00000089053	ENST00000544442	protein_coding	7.71909	7.97335	7.87345	7.33851	7.80427	7.95463	8.82347	8.68987	8.82079	8.45925	8.69788	8.31678	8.67242	9.21054	8.37816	8.19207	8.79069	8.16663	7.45641	7.87086	7.26761	7.5004	7.99781	7.94355	7.56406	8.06336	7.02911	8.8479	9.26576	8.10564	8.74042	7.97393	7.846	7.65589	7.17051	9.39991
7894184	EIF3D	ENSG00000100353	ENST00000432675	protein_coding	6.2355	6.12041	6.21827	6.70459	6.84065	6.63012	6.77797	6.90965	7.06637	7.85027	7.50063	7.71098	7.22257	7.42202	7.10562	8.05112	7.64669	7.42071	6.51507	6.69266	6.62957	7.06664	7.16346	6.93635	7.54246	7.22556	7.56566	7.27154	6.57268	7.08547	8.24852	7.98758	7.88623	7.38708	7.59034	7.38407
7894185	OAZ1	ENSG00000104904	ENST00000322297	protein_coding	13.7428	13.7943	13.7415	13.8079	13.8808	13.8209	13.8354	13.8518	13.8534	13.855	13.8384	13.8017	13.8558	13.7748	13.8243	13.9147	13.836	13.7682	13.7769	13.7144	13.6699	13.8578	13.9218	13.8937	13.6932	13.668	13.6795	13.7263	13.546	13.709	12.9653	13.6112	13.5502	13.5715	13.7286	13.54
7894186	ILF2	ENSG00000143621	ENST00000368681	protein_coding	13.5918	13.5627	13.4922	13.2546	13.2719	13.3461	13.7342	13.7176	13.5886	13.3764	13.3957	13.4407	13.6348	13.6378	13.6635	13.3564	13.4335	13.4876	13.6029	13.5393	13.5448	13.4114	13.44	13.3978	13.6364	13.577	13.4739	13.7231	13.291	13.6131	12.8468	13.6124	13.6822	13.6294	13.5629	13.5021
7894187	NARS	ENSG00000134440	ENST00000587366	retained_intron	6.15108	5.33853	5.43357	6.68487	6.8472	6.72226	6.17935	5.75515	6.44993	6.67995	7.1899	6.88995	5.86468	5.31587	5.69812	7.20125	6.90574	7.39869	6.10657	5.40564	5.39615	6.49691	5.97691	6.5729	6.1612	5.6175	5.27838	6.43096	5.01441	5.75245	6.03941	5.39976	5.91397	5.7511	6.17192	5.67461
7894188	C22orf28	ENSG00000100220	ENST00000216038	protein_coding	10.0843	10.2679	10.175	10.5604	10.5552	10.7545	10.2463	10.1055	10.2887	9.93061	10.0154	10.279	10.3032	10.2603	10.3131	10.0573	10.1363	10.2185	9.94775	10.3163	10.0631	10.2752	10.2016	10.1944	10.4501	10.1647	10.15	9.83176	9.5223	10.1803	9.3934	9.85397	9.86778	10.0836	9.8187	9.50985
7894195	TPP1	ENSG00000166340	ENST00000533371	protein_coding	12.2304	12.2781	12.1749	11.9253	11.9694	11.9597	12.1765	12.05	12.2364	11.9304	11.981	11.903	12.3274	12.2088	12.3845	12.0217	12.1886	12.0988	12.4176	12.5687	12.3883	12.0456	11.8799	11.9449	12.1823	12.2067	12.1884	12.2848	11.6249	11.9296	11.8814	11.9258	12.0277	11.6899	11.9061	12.0496
7894196	SNX32	ENSG00000172803	ENST00000530101	retained_intron	5.50756	5.05181	5.19837	4.93491	4.9122	4.3151	5.36832	5.4084	4.84052	5.53294	5.56765	4.51083	4.63006	5.52866	5.51826	4.95149	4.58969	4.73733	5.39816	5.68378	5.09425	4.25854	4.15711	5.36186	4.44299	5.72817	5.09587	6.01977	6.13052	4.95251	5.13116	4.68882	4.9746	5.32646	4.49715	5.36637
7894199	SART1	ENSG00000175467	ENST00000530251	nonsense_mediated_decay	6.91431	7.02784	6.84328	8.42429	8.39424	8.18955	6.70111	7.2962	6.97462	7.23892	7.7782	7.79363	6.83598	7.95736	7.18503	7.36511	8.26374	7.77178	6.36072	7.9292	7.2423	7.18862	7.3741	7.39742	7.10346	7.18945	7.34025	5.88478	5.33149	7.70132	6.59871	6.53704	6.77766	7.33499	6.57657	6.46027
7894204	ZNF259	ENSG00000109917	ENST00000498065	retained_intron	9.45638	9.29241	9.30609	9.42772	9.55326	9.69541	9.13883	9.15189	9.20708	9.27085	9.2124	9.43159	9.04511	9.18841	8.99923	9.1782	9.05859	8.62016	9.01812	9.31299	9.23677	9.1406	9.27831	9.43356	9.53719	9.55629	9.80626	9.11874	8.8116	9.41379	8.22517	9.42514	8.89318	9.35174	9.40508	8.67859
7894205	RP11-113C12.1	ENSG00000242661	ENST00000479743	processed_pseudogene	12.2402	12.1067	12.091	12.402	12.3761	12.4794	12.3268	12.2404	12.2714	12.3083	12.3176	12.374	12.3431	12.2801	12.3107	12.3911	12.4096	12.3847	12.1956	11.9062	12.0935	12.2719	12.3479	12.4976	12.0224	11.9579	11.9683	11.9185	11.9015	12.2533	11.5226	11.8106	11.7072	12.1096	12.2676	12.4759
7894209	CTDNEP1	ENSG00000175826	ENST00000571409	protein_coding	10.0144	10.1152	10.0866	10.7765	10.6289	10.6261	9.99401	9.82405	9.96265	10.2785	10.3794	10.3822	9.78073	10.2557	10.0204	10.401	10.5376	10.397	9.8912	10.4272	9.97287	10.5202	10.4731	10.4772	10.1075	10.6608	10.1911	9.93494	9.69803	10.1443	9.5407	10.0443	10.0651	9.58351	10.0814	9.93615
7894211	CBX3	ENSG00000122565	ENST00000481057	retained_intron	11.4396	11.5742	11.3682	11.7108	11.7649	11.755	11.7692	11.8286	11.8438	11.7059	11.7721	11.7711	11.7453	11.6565	11.7241	11.8466	11.7781	11.8778	11.6042	11.4683	11.5182	11.6915	11.7542	11.7481	11.0082	10.7304	11.349	11.1283	11.4694	11.2831	11.5035	11.4411	11.2019	12.0654	11.6478	12.2797
7894212	FNTA	ENSG00000168522	ENST00000342116	protein_coding	10.2392	10.2175	10.2046	11.0267	11.0844	11.1877	10.62	10.6274	10.6481	11.1359	11.2005	11.0557	10.5049	10.577	10.4301	11.3029	11.3865	11.3036	11.3126	11.2741	11.1616	11.3012	11.4759	11.3865	10.5506	10.8873	10.6295	10.6119	10.532	10.2596	10.1872	10.5969	10.3171	10.4847	10.5326	11.1465
7894214	RPS24	ENSG00000138326	ENST00000435275	protein_coding	13.1398	13.1071	13.1643	13.1865	13.1542	13.1395	13.0268	13.0012	13.1481	13.1815	13.1506	13.2227	13.1055	13.0082	13.2062	13.1717	13.0763	13.2177	13.05	12.9132	13.0237	12.9806	13.0942	12.9786	12.5912	12.6137	12.7597	12.5029	12.981	12.7529	12.8659	12.6477	12.4364	12.9173	13.014	13.2596
7894218	KXD1	ENSG00000105700	ENST00000598830	protein_coding	9.29495	9.29759	9.13307	9.64873	9.57193	9.37891	9.54378	9.69877	9.56073	9.93542	9.68956	9.7519	9.72518	9.88687	9.69901	9.70317	9.6961	9.65569	9.68674	9.64983	9.80783	9.64708	9.56771	9.73027	9.58156	9.54662	9.74548	9.18336	9.97487	9.90608	10.337	9.05242	9.65402	9.33719	9.36631	9.48908
7894222	CANX	ENSG00000127022	ENST00000506298	retained_intron	3.28858	3.76476	3.57026	4.27273	4.54993	3.64305	4.24828	4.56628	3.98496	4.67424	3.87115	4.4555	3.87467	4.56024	4.11284	4.3478	4.58129	4.09399	3.41819	3.65099	4.07229	4.42768	4.2789	4.70197	3.51579	4.01013	3.55044	4.08456	4.78377	4.34312	3.92292	3.97899	4.4709	4.38452	4.2203	4.03133
7894226	KAT7	ENSG00000136504	ENST00000503935	protein_coding	10.3306	10.2322	10.2526	10.4192	10.4091	10.5311	10.0508	10.2233	10.1405	10.4123	10.44	10.3638	10.1186	10.1373	10.0448	10.4648	10.6224	10.4653	10.1042	10.277	10.0873	10.2361	10.3063	10.3917	10.5721	10.8091	10.2591	10.8002	10.5012	10.1677	10.5521	10.5167	10.6536	10.0323	10.3895	10.1621
7894229	CANX	ENSG00000127022	ENST00000502673	protein_coding	6.60017	6.42733	6.23761	6.57806	6.42921	6.4184	6.96307	7.3271	6.90519	7.42887	6.84545	7.27867	7.0674	6.24648	7.10243	7.42057	6.64345	6.83649	6.75851	6.52067	6.83229	7.46078	6.80025	7.02599	5.77145	6.17013	5.91644	6.36563	6.9638	6.45072	6.2118	6.33908	6.33706	5.89805	5.92844	6.22761
7894231	STARD7	ENSG00000084090	ENST00000488084	retained_intron	7.95649	7.53133	7.74196	7.47781	7.38154	8.26353	7.91681	7.79254	7.77831	7.63292	7.9509	7.75389	7.67874	7.93968	7.62543	7.8667	7.46865	7.39109	7.41238	7.10871	7.80104	7.309	7.73633	7.20166	6.37596	6.15821	5.82843	6.59976	8.2289	6.82976	7.94939	6.11357	6.7765	7.11923	6.60096	7.16103
7894238	KARS	ENSG00000065427	ENST00000564578	nonsense_mediated_decay	7.09382	6.02701	6.68563	6.73347	6.24644	7.02564	4.88164	6.03062	5.24664	4.96576	6.12709	6.37548	5.04883	5.93302	6.50523	7.03774	6.56816	6.06111	4.67589	4.38269	5.12097	4.77572	6.53704	6.7776	7.1867	7.17482	6.48796	5.64343	6.2812	6.50919	4.68957	6.86269	6.63977	7.31707	6.55033	5.26343
7894239	HNRNPD	ENSG00000138668	ENST00000541060	protein_coding	13.1007	13.0288	13.0783	12.8092	12.8097	13.0132	13.2061	13.124	13.0074	12.8112	12.8419	13.0196	13.18	13.2401	13.1362	12.8015	12.8683	12.9452	13.016	12.9158	13.022	12.823	12.7533	12.7406	13.1114	13.1872	13.1027	13.2858	13.3035	13.1359	12.959	13.243	13.2573	13.2682	13.2014	13.2709
7894240	PRPF8	ENSG00000174231	ENST00000572445	retained_intron	5.97803	5.58723	5.41196	5.64419	5.72083	5.75497	6.44927	6.46019	6.83728	6.42503	5.59224	6.46545	6.57872	5.92176	6.20064	6.11503	6.62493	6.49526	5.89007	5.00196	6.33856	5.74145	5.70612	5.64392	5.32355	5.69759	5.68688	5.05586	4.99014	4.97856	6.34958	4.70144	5.70478	5.91195	4.92743	5.36844
7894244	KAT7	ENSG00000136504	ENST00000506533	protein_coding	6.36773	6.8265	6.42788	6.43406	5.99378	6.49838	7.36512	6.83988	7.75032	7.39896	7.12891	7.34883	6.79033	6.81496	6.69003	7.48986	6.36821	6.68358	6.96768	6.60841	6.55763	6.4527	6.59309	6.33079	5.99458	6.30329	6.41388	7.3943	7.1743	6.62185	6.26279	7.14788	7.11571	7.28146	6.96447	7.07453
7894245	KARS	ENSG00000065427	ENST00000562875	nonsense_mediated_decay	3.35896	3.36431	3.72607	3.60069	3.65704	3.73708	3.63672	3.24601	3.63795	3.63021	3.0314	3.17051	3.2519	3.13861	3.21218	3.22694	3.48169	3.56533	3.28622	3.50452	3.14003	3.53982	3.83161	3.67271	3.25123	3.89023	3.37669	3.5151	3.53268	3.98587	2.99877	3.7093	3.7699	3.18752	3.62391	3.45249
7894251	SART1	ENSG00000175467	ENST00000529532	retained_intron	7.22989	7.1685	7.462	7.90103	7.78412	7.5168	7.39391	7.61111	7.20766	7.71022	7.5736	7.69018	7.24298	7.50767	7.3342	7.71953	7.7764	7.53664	7.32443	7.56102	7.40198	7.74633	7.61226	7.51262	7.97536	8.15902	8.07484	7.67559	7.00636	8.39122	7.10965	7.43561	7.80243	7.70958	6.68736	7.12193
7894252	GDI2	ENSG00000057608	ENST00000380132	protein_coding	12.3805	12.2282	12.3673	11.3804	11.355	11.4601	12.3958	12.2519	12.495	12.0349	11.5812	12.0202	12.3089	12.0216	12.2747	11.3117	10.7745	10.3787	12.4759	12.2531	12.4439	11.8177	12.0035	11.8685	12.4881	12.483	12.3493	12.5685	12.4662	12.5918	12.168	12.5701	12.4356	12.6786	12.6558	12.6202
7894254	PIK3C2A	ENSG00000011405	ENST00000531428	processed_transcript	9.09376	9.14847	9.20112	10.3238	10.3704	10.2342	9.70038	9.68212	9.80168	10.4063	10.3346	10.3546	9.46279	9.47436	9.45574	10.4488	10.4956	10.0605	9.22685	9.16253	9.19249	10.0185	9.79529	9.86779	8.90654	8.98815	8.98059	8.32303	8.61821	9.12706	8.42471	8.59116	9.63866	9.27249	8.53703	8.13026
7894258	HNRNPD	ENSG00000138668	ENST00000541060	protein_coding	12.2936	12.3294	12.2686	11.905	12.1329	12.2412	12.339	12.3628	12.2735	12.223	12.2942	12.2507	12.4179	12.5236	12.4332	12.0568	12.2457	12.0417	12.332	12.4913	12.4404	12.121	12.1581	12.0427	12.9984	12.9819	12.8808	13.1464	12.8302	12.984	12.6109	13.0374	13.0875	12.9357	12.8373	12.9713
7894262	OAZ1	ENSG00000104904	ENST00000322297	protein_coding	12.1119	12.3029	12.0428	12.2087	12.1535	12.2062	12.3269	12.3465	12.328	12.2488	12.3031	12.2787	12.39	12.2871	12.3378	12.4365	12.4097	12.37	12.2647	12.1981	11.9527	12.4627	12.4273	12.448	12.2934	11.9047	12.1417	12.0409	11.5645	12.0192	10.9443	12.098	11.9582	11.9667	12.0502	11.8505
7894263	RPL34	ENSG00000109475	ENST00000504231	retained_intron	13.6299	13.6075	13.61	13.5782	13.6249	13.62	13.3537	13.4054	13.4721	13.5456	13.5794	13.5889	13.5516	13.5242	13.5335	13.6184	13.6991	13.7033	13.5899	13.5042	13.572	13.6211	13.6169	13.5711	13.448	13.4969	13.4333	13.5315	13.1138	13.5428	13.1649	13.3821	13.2966	13.4762	13.4642	13.7623
7894264	CFL1	ENSG00000172757	ENST00000308162	protein_coding	13.0687	13.0836	13.0369	12.8546	12.9137	12.9564	13.0676	13.1936	13.0043	13.0563	13.0614	12.9896	13.0326	13.0586	13.046	13.0281	13.137	12.8577	13.1735	13.2198	13.0745	13.0448	13.0992	13.1651	13.1283	13.0389	13.1154	12.8892	12.4391	13.147	12.4567	12.9919	12.9149	12.9541	13.0386	12.6315
7894267	RPS3AP5	ENSG00000178429	ENST00000389400	processed_pseudogene	11.2766	10.8176	10.9562	11.3184	11.2081	11.4795	11.261	10.9552	11.0349	11.1077	10.9606	11.3802	11.1663	11.2381	11.0937	11.2486	11.2099	11.1418	10.8639	10.5487	10.9121	11.0943	11.4361	11.1672	10.4558	10.484	10.0923	10.1409	10.1306	10.7807	9.24049	9.93509	10.2715	10.5826	10.7152	10.761
7894269	NONO	ENSG00000147140	ENST00000535149	protein_coding	12.0357	12.0553	12.018	12.4441	12.4529	12.4842	12.1401	12.1697	12.2118	12.2626	12.2135	12.4143	12.1297	12.0145	12.1952	12.0849	12.0314	12.1438	12.0517	12.0206	12.0191	12.2679	12.299	12.2774	12.4928	12.6104	12.5214	12.7206	12.4422	12.8258	12.3222	12.6774	12.6484	12.6142	12.5647	12.7851
7894272	ATP6V0B	ENSG00000117410	ENST00000498664	protein_coding	6.97931	7.69434	7.13266	8.22745	8.28615	8.26597	7.32294	6.79873	7.25372	7.94202	7.3762	8.07252	7.07217	6.96809	7.43727	8.00226	7.67561	7.55436	7.31403	6.97096	6.91029	7.68072	7.98162	7.65311	7.83282	7.61976	7.8977	6.67016	6.07007	7.37685	6.52499	7.08378	6.41319	7.57127	6.89784	6.34253
7894277	RPL37P23	ENSG00000243680	ENST00000492641	processed_pseudogene	7.1025	7.08314	7.08111	7.2212	7.08093	7.07188	6.84982	6.80216	6.88362	6.96852	6.96637	6.71123	6.99232	6.92744	7.06818	6.97911	6.72407	7.06324	7.07409	6.87785	7.31124	6.93761	6.95256	7.23298	7.38314	7.17902	6.92867	7.21553	7.00665	6.9973	7.23458	6.63174	6.69959	6.57313	6.98488	6.87564
7894279	USP22	ENSG00000124422	ENST00000584538	protein_coding	8.54557	8.46418	8.87296	8.48599	8.49577	8.23742	8.54782	8.33169	8.67684	8.5857	8.07703	8.32911	8.04387	8.04255	8.49575	7.75511	7.99116	8.21811	8.01714	8.16032	8.47697	7.79413	8.00739	7.62312	8.29418	9.16822	7.85974	8.6591	8.31183	8.51567	8.72017	8.03412	8.63594	7.96457	8.41665	8.93427
7894282	H3F3AP6	ENSG00000178458	ENST00000230495	processed_pseudogene	13.1147	13.2054	13.1902	12.867	12.8279	12.8364	13.0041	13.1668	13.0302	12.7619	12.7623	12.7524	13.2072	13.1182	13.1854	12.6378	12.6739	12.8644	13.2544	13.1811	13.1834	12.8697	12.7058	12.8457	12.4468	12.4606	12.3332	12.535	12.6991	12.5003	12.5364	12.848	12.6743	12.7929	12.8066	12.8785
7894284	NARS	ENSG00000134440	ENST00000423481	protein_coding	11.7372	11.739	11.5467	12.4592	12.3644	12.3711	11.7032	11.68	11.9407	12.4069	12.3471	12.5139	11.6742	11.5856	11.6714	12.6746	12.5724	12.6031	11.4815	11.2817	11.2711	12.212	12.4943	12.5021	11.2001	11.1942	11.3188	11.6068	11.3323	11.5255	11.5472	12.0375	11.9519	12.5764	12.6069	12.2694
7894289	EIF3D	ENSG00000100353	ENST00000541106	protein_coding	11.8967	11.9188	11.8208	12.0024	12.2053	12.1886	12.0258	12.017	11.9105	12.2935	12.3623	12.2198	12.1382	12.1412	12.1371	12.4981	12.4489	12.3811	12.039	11.9915	12.0358	12.3185	12.2866	12.291	12.3363	12.3459	12.2851	12.0031	12.1556	12.3256	11.6351	12.1273	12.0828	12.1589	12.1304	12.0276
7894290	ARF1	ENSG00000143761	ENST00000490705	processed_transcript	6.43475	6.2466	6.40701	6.32008	6.2698	6.49113	5.79955	6.41181	6.67636	6.6108	6.75487	6.53334	6.59613	5.66953	6.22307	6.04758	6.84542	6.60235	6.71105	6.21329	5.98351	6.39354	6.46176	6.51589	6.71689	6.64784	6.25986	7.09978	6.45692	6.49554	6.92694	6.85828	6.76632	6.2041	6.97955	6.50442
7894291	EIF4G2	ENSG00000110321	ENST00000525995	processed_transcript	8.5546	8.76706	8.8276	9.25612	8.94922	8.99535	8.6692	9.01671	9.04105	9.0135	9.19145	9.36059	9.13844	9.06343	9.16013	8.87391	9.24369	9.16838	8.97408	8.83969	8.7862	9.23834	9.01481	8.98492	8.79142	8.60012	8.30653	9.03874	8.88467	8.47482	8.88403	8.71111	8.84015	8.65638	8.96665	8.72194
7894292	TMED2	ENSG00000086598	ENST00000438031	protein_coding	4.89031	5.12646	5.36244	4.87591	6.18766	5.92395	4.68957	4.35753	5.0976	6.79574	5.70711	6.64098	4.72264	5.00777	5.21803	5.84677	5.39328	5.03816	4.47878	5.89726	5.24664	6.23751	5.63568	5.3317	4.92797	5.75941	5.89793	4.57137	3.96319	6.02457	6.97716	4.73937	6.50919	4.73696	5.73182	5.90594
7894294	HNRNPC	ENSG00000092199	ENST00000449098	protein_coding	12.7845	12.6469	12.7042	12.4301	12.4595	12.5908	12.7513	12.5535	12.6589	12.4138	12.382	12.59	12.7043	12.5843	12.6995	12.4229	12.4636	12.4801	12.6592	12.5354	12.5796	12.506	12.4127	12.3744	12.6705	12.8561	12.6437	12.903	12.4719	12.7742	11.9834	12.7729	12.6599	12.7886	12.6237	12.8791
7894295	ANAPC5	ENSG00000089053	ENST00000536366	protein_coding	10.1951	10.1232	10.1119	10.3688	10.1421	10.1713	10.2801	10.2183	10.5209	10.2705	10.129	10.6226	10.1805	10.0976	10.2675	10.3572	10.2004	10.192	10.0258	9.75653	9.90513	9.98764	10.1339	9.97228	10.8874	10.9858	10.7116	10.7119	10.3704	10.8896	10.3859	11.2211	11.0094	11.1153	10.8131	10.8333
7894304	GDI2	ENSG00000057608	ENST00000380132	protein_coding	12.405	12.2766	12.244	11.3528	11.4737	11.3647	12.4606	12.1828	12.518	12.0564	11.7078	12.004	12.3332	12.0499	12.3304	11.244	10.8802	10.6539	12.4803	12.0833	12.3719	11.8033	12.044	12.0219	12.503	12.631	12.4698	12.7257	12.5602	12.6309	12.4022	12.7142	12.7277	12.8653	12.8817	12.8536
7894305	HNRNPD	ENSG00000138668	ENST00000509263	protein_coding	9.13976	9.3099	9.17389	9.17509	9.0395	9.03277	9.15383	9.04689	9.00879	8.96188	8.87717	9.21528	9.17792	9.01321	9.06582	8.6391	9.07588	8.9678	9.26966	8.92562	9.00153	9.03481	9.02251	8.88565	9.03568	9.052	8.64988	8.8693	9.12247	8.83522	8.82758	8.82547	9.31006	8.73073	8.77887	8.98768
7894306	EIF3D	ENSG00000100353	ENST00000541106	protein_coding	10.6476	10.685	10.7542	11.3761	11.2298	11.2536	10.5426	10.509	10.8017	11.1218	10.8918	11.2608	10.6958	10.4726	10.7528	11.2326	11.1913	11.4238	10.6478	10.5884	10.7073	11.1534	11.1264	11.0572	11.3105	11.361	11.2491	10.7906	10.701	11.3721	10.2364	11.0222	11.0986	11.0053	10.7029	11.0355
7894307	HNRNPA1	ENSG00000135486	ENST00000550482	protein_coding	12.75	12.8536	12.7912	12.5606	12.6426	12.7662	12.7808	12.8809	12.757	12.7088	12.7599	12.7349	12.9663	13.0322	12.9417	12.464	12.6011	12.6638	12.9444	12.8807	12.932	12.6892	12.5465	12.4737	13.4298	13.4332	13.4168	13.5046	13.5077	13.3882	13.3762	13.4503	13.4063	13.486	13.2825	13.7348
7894311	PRPF8	ENSG00000174231	ENST00000576407	retained_intron	4.51648	3.98358	4.22914	3.83741	4.34672	4.71691	4.16077	4.41977	4.23266	4.5599	3.75784	4.1162	4.88603	4.7059	3.97365	4.73209	3.9775	4.57689	4.59574	4.62411	4.39033	4.18584	4.16349	4.39289	3.98725	3.87222	3.07303	3.65557	3.22112	3.85453	4.31137	4.3556	4.33671	4.43147	4.41929	4.61857
7894315	NARS	ENSG00000134440	ENST00000586807	nonsense_mediated_decay	12.24	12.1945	12.1591	12.6174	12.5573	12.6775	12.0112	11.9463	12.0885	12.4891	12.3978	12.4876	11.9004	11.8944	11.958	12.5578	12.4739	12.4517	11.7198	11.4945	11.5966	12.3716	12.7199	12.569	11.2046	11.294	11.3276	11.4713	11.3623	11.7038	10.6637	11.6936	11.7517	12.1889	12.2456	11.8782
7894316	ANAPC5	ENSG00000089053	ENST00000344395	protein_coding	11.9515	11.7885	11.9439	11.9262	11.967	12.0399	12.0112	11.9731	12.0198	11.8015	11.7858	12.1424	12.0508	12.0291	12.0731	12.1134	11.9162	11.9884	11.7333	11.6505	11.8622	11.7402	11.9108	11.837	11.9681	11.9713	11.9245	12.1774	11.5309	12.0095	11.2865	12.2207	12.1937	11.8259	11.9085	11.5932
7894321	RP11-169K16.6	ENSG00000224321	ENST00000431782	processed_pseudogene	8.93403	8.60637	8.97048	9.3859	9.3796	8.64555	9.07501	9.00414	8.96142	9.67309	9.27209	9.08064	8.87772	9.24727	9.00177	9.90364	9.47397	8.98027	8.45214	8.67357	9.22342	9.21498	9.67906	9.65853	8.19717	8.52562	8.71726	7.78802	8.96062	8.11025	7.58855	8.25956	7.80478	8.49792	8.30892	8.50456
7894324	RPL9	ENSG00000163682	ENST00000511075	retained_intron	12.2213	12.1043	12.1771	12.3469	12.4236	12.4272	12.1544	12.1975	12.0771	12.546	12.4016	12.5365	12.3368	12.1859	12.3829	12.7027	12.307	12.3036	12.2068	11.9944	12.1244	12.418	12.5682	12.4593	12.4804	12.2697	12.4531	12.0592	12.1719	12.5083	11.5203	12.1082	11.8302	12.4633	12.2562	12.5717
7894326	C1D	ENSG00000197223	ENST00000470189	processed_transcript	3.74271	3.80194	3.7185	3.83871	3.45388	3.24871	3.8335	3.63106	3.74333	4.21788	3.51645	3.64938	3.8234	3.53835	3.38968	3.89997	3.8599	3.88895	3.87058	3.47221	3.65631	3.7777	3.5487	3.26058	4.11349	3.50702	3.86485	3.34735	4.09423	3.72112	3.61926	3.38253	3.71258	3.85775	3.46031	3.44101
7894327	RPL11	ENSG00000142676	ENST00000467075	processed_transcript	3.73733	3.92693	4.21525	4.32351	3.77144	3.80217	4.02464	4.304	4.39046	4.93931	4.0888	4.44693	4.23894	4.2476	4.21773	4.99788	3.99909	4.26113	3.92658	3.34963	3.20664	3.85684	4.16334	3.78069	3.80633	3.79396	4.34427	3.77398	4.58574	4.31106	4.73294	4.09916	4.35333	4.46496	4.23402	3.57065
7894328	PRPF8	ENSG00000174231	ENST00000571346	retained_intron	7.05088	7.31273	6.88123	6.58681	7.50784	7.03339	6.75362	7.24467	7.06097	6.96068	6.74299	7.57669	7.50515	7.89474	7.27878	7.48531	7.99612	7.87047	6.69818	7.12234	7.30785	7.33235	7.78843	6.88952	7.34502	7.13854	6.71464	7.50146	7.61176	6.96477	7.76896	6.94354	7.45766	6.69375	7.18697	7.85677
7894329	SNRNP200	ENSG00000144028	ENST00000480835	retained_intron	7.31137	7.25596	7.84218	8.37615	7.83243	8.14682	6.81551	6.46903	6.58253	7.57048	6.97263	8.23315	6.57169	7.25657	7.08598	7.26124	7.40732	8.28748	6.87431	6.44504	6.78394	6.87803	6.78829	6.59386	8.01398	8.42017	8.34136	8.09911	6.75499	7.65581	6.72291	7.68382	7.14164	7.4903	7.35705	7.07008
7894331	KARS	ENSG00000065427	ENST00000570215	protein_coding	11.3675	11.1748	11.379	10.9633	11.0962	11.1306	11.2499	11.0048	11.1255	11.0727	10.8623	11.1197	11.2124	11.1586	11.3001	11.1521	11.2769	11.245	11.2838	11.2972	11.2344	10.9163	11.0573	10.9467	10.7484	10.5992	10.5456	11.0565	11.035	10.8207	10.5998	10.768	10.7901	10.868	10.8784	10.7059
7894336	ARF1	ENSG00000143761	ENST00000540651	protein_coding	9.54671	9.80725	9.92582	10.1119	10.1463	9.9888	9.48464	9.716	9.67774	10.157	10.1509	9.91758	9.6899	9.742	9.74708	9.97686	9.95792	9.87828	9.88287	10.1895	10.2415	9.98572	9.8453	9.97408	10.2528	9.84347	10.3851	9.64456	9.73412	9.99874	9.62608	10.0869	9.64991	9.82974	9.77807	9.69985
7894341	USP22	ENSG00000124422	ENST00000584538	protein_coding	12.9039	12.8416	12.8908	12.7483	12.74	12.671	12.8274	12.8134	12.819	12.6852	12.591	12.6223	12.3123	12.3319	12.3753	12.258	12.2086	11.9838	12.9332	12.7979	12.8816	12.6412	12.7095	12.6245	12.4254	12.5995	12.3803	12.8125	12.3037	12.509	12.3161	12.4706	13.0741	12.3326	12.8231	12.7505
7894350	SNRNP200	ENSG00000144028	ENST00000349783	protein_coding	8.1152	8.23597	8.06684	7.77757	7.9892	7.67509	7.68194	7.7947	8.20001	8.11028	7.95805	8.12625	7.77327	7.91878	8.01905	8.28844	7.84596	7.98035	8.1754	7.97535	7.93799	7.25617	7.49098	7.13176	10.4781	10.5128	10.4076	10.5116	9.76068	10.4731	9.66977	10.1868	9.98794	9.85182	9.83463	9.86226
7894351	FNTA	ENSG00000168522	ENST00000524546	processed_transcript	8.59922	8.502	8.45469	7.43441	7.78555	7.89066	8.56637	9.01287	8.92554	8.55383	8.70012	8.12403	9.01395	9.00405	8.76747	8.36566	8.68834	8.18638	7.98413	8.44572	8.46204	8.23751	8.0237	7.9883	8.11389	8.0172	7.87782	8.48039	9.35667	8.41558	9.01564	7.87394	8.39277	8.62779	8.89627	9.22232
7894355	C1DP4	ENSG00000227515	ENST00000455429	processed_pseudogene	9.45172	9.33189	9.354	9.08169	8.98764	9.10328	9.53819	9.23807	9.63866	9.04003	8.89799	8.64065	9.40835	9.27058	9.48878	9.16224	9.26279	8.93263	9.66445	9.70302	9.61564	9.49668	9.51444	9.47018	8.4424	8.50594	9.04294	9.3253	8.01663	8.57012	7.88953	8.53004	7.30779	8.80998	8.76059	8.80781
7894358	SNRNP200	ENSG00000144028	ENST00000480835	retained_intron	5.86574	6.48435	5.9569	6.27864	5.76496	5.58716	5.85923	6.14543	6.10361	5.71046	6.39723	6.03686	6.43215	6.34275	5.97323	6.0286	6.15994	5.99644	6.11118	6.11714	6.17429	5.4873	5.55432	5.91766	6.01197	5.18692	5.42215	5.5911	6.15324	6.06819	5.67839	6.15518	6.17942	5.53086	5.70259	5.76306
7894363	CTD-2033A16.2	ENSG00000260290	ENST00000566277	processed_pseudogene	11.6219	11.3363	11.6406	12.2643	12.0904	12.3042	11.5857	11.3865	11.4393	11.778	11.689	12.0091	11.2247	11.0861	11.3169	11.396	11.4194	11.5992	11.4415	11.2639	11.4121	11.6286	11.8373	11.7323	11.9384	12.1922	11.7132	11.9188	12.0982	12.4618	11.7882	12.0126	12.035	12.0902	11.9048	12.3238
7894366	HSP90AB1	ENSG00000096384	ENST00000371554	protein_coding	12.6396	12.637	12.6725	12.694	12.6698	12.5841	12.9907	12.7488	12.9759	12.9344	12.6444	12.9176	12.815	12.4747	12.8323	12.7318	12.2101	12.5256	12.901	12.1322	12.6946	12.7332	12.7975	12.4059	12.6211	12.6303	12.7247	12.6337	12.6727	12.7422	11.9622	12.749	12.6888	12.8426	12.7821	13.2288
7894369	PRPF8	ENSG00000174231	ENST00000576958	retained_intron	9.45512	9.74476	9.66642	10.0193	9.60338	9.65285	9.71851	9.97888	9.65166	9.57682	9.98845	9.73173	9.98546	9.67549	9.84386	9.69503	9.72336	10.0163	9.9768	9.93874	9.77522	9.57452	9.72804	9.85953	9.24612	9.22707	9.4205	9.8177	10.3745	9.82971	10.2757	9.71839	10.0344	9.57224	9.89061	10.2412
7894372	SRP14	ENSG00000140319	ENST00000558243	retained_intron	13.0398	12.8898	12.9889	12.9771	13.0173	13.0335	12.8641	12.8049	12.7061	12.7901	12.6439	12.8044	12.9158	12.9122	12.9026	13.0392	13.0796	12.8704	12.885	12.9392	12.9874	12.8868	12.9153	12.9279	12.5785	12.5408	12.5741	12.4548	12.633	12.5149	12.4314	12.32	12.0151	12.6707	12.5896	12.3876
7894373	USP22	ENSG00000124422	ENST00000582335	protein_coding	7.38452	7.38753	7.83891	7.27393	7.56255	7.4161	7.97685	8.1838	7.85103	7.85041	7.86713	7.67493	7.79828	7.93828	7.74353	7.94654	8.0181	7.59356	7.17885	7.49369	7.37136	7.22426	7.38741	7.25271	6.84168	6.74589	6.51879	7.08103	7.49719	6.81696	5.99539	7.21937	7.0208	6.72184	7.11415	7.26359
7894374	ABCF1	ENSG00000204574	ENST00000475993	nonsense_mediated_decay	12.1791	12.1595	12.152	12.0847	12.044	11.9656	12.0209	12.0183	12.0479	11.8824	11.8377	11.9519	12.0204	12.0786	12.0832	11.9645	11.8504	11.9175	11.8721	11.8603	11.8754	11.7678	11.671	11.5494	12.1369	12.2387	12.2131	12.4096	12.3974	12.3278	12.1965	12.3671	12.4986	12.2887	11.4768	11.336
7894375	YY1	ENSG00000100811	ENST00000554804	protein_coding	11.3842	11.4757	11.3829	11.4442	11.448	11.5618	11.4766	11.6429	11.3764	11.1541	11.5884	11.344	11.6323	11.8687	11.5516	11.334	11.5018	11.3103	11.6391	11.6459	11.6034	11.5854	11.4607	11.6189	11.331	11.2854	11.2548	11.2146	11.2905	11.1943	10.9939	11.2546	11.4278	11.255	10.9619	11.0553
7894376	RPS27A	ENSG00000143947	ENST00000468810	retained_intron	10.115	10.2272	10.0475	10.258	10.23	10.0918	10.0232	10.1043	10.3245	10.5984	10.3843	10.4377	9.85641	9.90901	9.76903	10.2678	10.2931	10.4286	10.0443	10.0226	9.99456	9.97404	9.91123	9.99358	11.3743	11.2553	11.3378	10.8645	10.986	11.0673	10.624	11.418	10.9706	11.5923	11.3937	11.9088
7894377	KAT7	ENSG00000136504	ENST00000514540	processed_transcript	4.96549	3.90388	3.84569	3.86386	3.59555	3.81409	5.38003	4.81169	4.32973	3.86083	3.77836	3.59416	4.88991	4.54247	4.24606	4.58198	3.95887	3.82723	4.30943	3.87041	4.34523	3.96471	3.97529	3.81079	3.82081	4.18921	4.1392	4.24225	3.65063	3.90089	4.25245	4.83271	5.47635	4.73696	4.67198	4.2967
7894379	CTDNEP1	ENSG00000175826	ENST00000571409	protein_coding	11.4548	11.5779	11.4265	11.6419	11.7446	11.8086	11.5079	11.3981	11.6167	11.7739	11.6798	11.5012	11.4943	11.546	11.5068	11.7533	11.6631	11.5502	11.5697	11.5844	11.6671	11.8199	11.5692	11.5479	12.1214	12.4523	12.2594	11.9848	11.7558	11.8488	11.6863	11.7121	11.5691	11.4372	11.5478	11.5123
7894380	HNRNPM	ENSG00000099783	ENST00000593293	retained_intron	11.5847	11.4217	11.628	11.7063	11.4708	11.5359	11.6019	11.6365	11.4269	11.2783	11.0824	11.5451	11.4643	11.4567	11.5168	11.111	11.0289	11.449	10.9664	10.6922	10.8769	11.1813	11.3092	11.2674	11.4076	11.592	11.7618	11.4365	11.7126	11.6689	11.4384	11.6768	11.5372	11.7882	11.7589	11.4421
7894381	ZNF259	ENSG00000109917	ENST00000425791	nonsense_mediated_decay	6.00879	5.63162	5.95855	5.89823	5.94801	6.23067	5.84891	6.33571	5.7684	6.56498	5.88951	6.34637	5.86124	5.97806	6.08909	6.03698	6.1299	6.44082	5.64975	6.38335	6.15074	5.72672	4.60717	6.08584	5.67832	5.85618	5.86116	6.11823	5.88044	5.76237	5.9012	5.54554	5.97814	5.53023	5.984	5.8997
7894383	KAT7	ENSG00000136504	ENST00000510426	retained_intron	6.56095	6.76816	6.64269	5.55419	5.78211	5.71291	6.83345	7.1507	6.88808	7.43209	6.28716	6.69945	6.69198	7.22591	6.3972	7.01193	6.6775	5.72126	6.56525	6.75401	6.77451	5.45331	5.52408	5.92158	5.70642	6.8844	5.72547	6.73	6.62264	6.11396	7.1175	6.41034	6.2822	7.18951	6.78474	7.01939
7894386	FNTA	ENSG00000168522	ENST00000342116	protein_coding	9.18372	9.00988	9.17065	9.48028	9.43949	9.21477	8.95524	8.60839	9.06196	9.66923	8.96959	9.44425	9.15617	8.44539	8.72965	9.65661	9.35491	9.42065	9.43312	8.7427	9.14053	9.13691	9.01143	8.84735	9.4377	9.58206	9.5158	9.25205	9.12319	9.50136	9.0475	9.09262	8.16936	9.20684	8.96278	9.74783
7894388	ARF3	ENSG00000134287	ENST00000541967	processed_transcript	7.46543	7.54153	7.2506	7.96396	8.03406	7.70489	7.29029	7.33835	7.17646	7.49325	7.73995	7.84175	7.30512	7.7272	7.35711	7.69531	7.9569	8.32667	7.66111	7.60444	7.78958	7.89256	7.84195	7.74115	7.52364	7.678	7.60073	7.76308	7.8467	7.88083	8.00666	7.80318	8.27276	7.63277	7.61781	7.78681
7894389	GUK1	ENSG00000143774	ENST00000391865	protein_coding	9.52053	9.66734	9.44836	9.70103	9.6481	9.73233	9.04725	9.35862	9.26129	9.94206	10.1613	9.92525	9.41823	9.28926	9.42627	9.53216	9.62085	10.0363	9.68382	9.8474	9.69081	9.5614	9.54325	9.63537	10.0835	10.0456	9.98943	9.93376	9.01495	9.80585	9.40334	9.88807	9.29707	9.46834	9.40559	9.50584
7894395	GDI2	ENSG00000057608	ENST00000380132	protein_coding	12.377	12.4102	12.3575	11.0977	11.3269	11.4959	12.2755	12.0221	12.4102	11.9521	11.6832	11.968	12.3091	12.079	12.2155	11.1491	10.7719	10.6132	12.4781	12.1212	12.5016	11.889	11.7052	11.6738	12.7566	12.7918	12.6857	12.9711	12.6158	12.8674	12.4508	12.8386	12.7962	12.8556	12.7721	12.75
7894401	EIF3D	ENSG00000100353	ENST00000455547	protein_coding	6.00323	5.93176	6.09391	6.71515	6.42825	5.95792	6.02981	5.72325	6.60403	6.43319	6.34493	6.2644	5.99111	6.16447	6.05301	6.9694	6.66692	7.15525	6.273	5.70022	6.17485	6.01535	6.81942	6.44519	4.73413	4.88744	5.2921	5.55803	6.04596	5.51195	6.41241	5.08506	6.07282	5.11422	5.99857	5.75298
7894402	HNRNPK	ENSG00000165119	ENST00000376263	protein_coding	11.8702	11.99	11.9813	11.8282	11.7882	11.9234	11.8356	11.8268	11.7793	11.5233	11.6087	11.7117	11.7713	11.8134	11.7854	11.5642	11.5418	11.6992	11.5692	11.5147	11.433	11.5512	11.5768	11.536	11.9145	11.8653	11.8111	12.0693	11.7918	11.9351	11.4969	11.861	11.8397	11.9785	11.9176	11.8433
7894404	HNRNPC	ENSG00000092199	ENST00000449098	protein_coding	12.7533	12.7132	12.7477	12.4954	12.4277	12.5144	12.5362	12.4279	12.5477	12.5038	12.4831	12.4142	12.3908	12.4587	12.3257	12.434	12.2556	12.5574	12.3535	12.3999	12.4171	12.2825	12.2739	12.1459	12.8269	12.9117	12.6845	13.0933	12.7535	13.0231	12.5639	12.8724	12.8103	12.9956	12.8577	13.1031
7894411	EIF4G2	ENSG00000110321	ENST00000525995	processed_transcript	11.843	11.8421	11.726	11.9655	11.8672	11.913	12.1662	11.7812	12.171	11.9159	11.3474	11.8478	12.1213	11.5223	12.0875	11.9141	11.6159	11.1682	12.102	11.6706	12.0021	12.0655	12.0435	12.0747	12.0001	12.1852	12.2342	12.0748	11.9	12.2814	12.0639	12.235	12.2947	12.5112	12.7254	12.1136
7894412	CNPPD1	ENSG00000115649	ENST00000451647	protein_coding	9.73735	9.68456	9.79541	9.89368	9.70538	9.74113	9.61964	9.75638	9.65477	9.68361	9.84558	9.87874	9.91477	9.79844	9.78444	9.69085	9.79351	9.90966	9.61215	9.69475	9.52345	9.76591	9.75376	9.84056	10.2734	10.2979	10.1518	10.365	9.70675	10.1745	9.57126	9.83486	9.85717	9.79206	9.86898	9.27296
7894413	ARF1	ENSG00000143761	ENST00000541182	protein_coding	11.0846	11.2583	11.1409	11.7076	11.7257	11.6225	11.3118	11.3219	11.2901	12.0791	12.0338	11.8483	11.2998	11.2828	11.3019	11.7246	11.6384	11.6873	11.4667	11.3761	11.6011	11.8439	11.4799	11.5141	12.5927	12.3577	12.5991	12.2175	11.7629	12.092	11.9701	12.454	12.1245	11.9506	11.8608	12.0064
7894416	JTB	ENSG00000143543	ENST00000471173	processed_transcript	10.6532	10.6066	10.4352	10.3949	10.5345	10.4864	10.4781	10.6616	10.646	10.7023	10.6236	10.5083	10.7963	10.5606	10.6241	10.5422	10.6354	10.4572	10.5046	10.5943	10.5833	10.6156	10.3821	10.5182	11.1442	11.1745	10.6905	10.8938	10.1985	11.0155	9.82444	10.985	10.6358	10.801	10.7096	10.5616
7894419	HNRNPM	ENSG00000099783	ENST00000597270	protein_coding	8.24101	8.00961	8.18469	8.099	7.96444	8.70175	8.85076	8.70799	8.81348	8.34116	8.10134	8.50599	8.44658	8.3762	8.31031	8.05929	8.44738	7.52196	8.07587	7.64158	8.36433	8.21494	8.86965	9.21652	8.56337	8.57298	8.83987	8.70137	8.87008	8.91858	8.01008	9.12575	9.04323	9.6203	9.40949	9.092
7894420	HNRNPM	ENSG00000099783	ENST00000593293	retained_intron	6.92734	7.49213	6.8938	7.17056	7.62136	7.15396	7.6304	7.58323	7.51765	7.29471	7.39393	7.05768	7.64768	7.41916	7.45197	6.87364	7.16695	7.18291	7.03462	7.23671	7.35044	7.09293	7.12981	7.16811	6.67794	6.97188	5.54497	6.44516	8.2348	6.65154	7.17286	6.82657	6.58448	7.08975	7.27366	7.91209
7894421	PRPF8	ENSG00000174231	ENST00000574728	retained_intron	12.7253	12.6703	12.7788	12.8018	12.8008	12.7743	12.3598	12.4175	12.3975	12.4643	12.5961	12.5926	12.2921	12.5198	12.4103	12.5347	12.5158	12.5886	12.51	12.48	12.3827	12.426	12.5846	12.5947	12.7113	13.0864	12.748	12.7124	12.9875	12.9278	12.8281	12.7393	12.8118	12.7888	12.9175	12.6458
7894422	NPM1	ENSG00000181163	ENST00000519955	retained_intron	9.24793	9.21275	9.44831	9.39451	9.64706	9.29589	9.7721	9.52211	9.5421	9.74943	9.32014	9.54758	9.82688	9.73919	9.48637	9.88236	9.69754	9.15045	9.25743	9.24537	9.39092	9.77792	9.8201	9.73967	8.79559	8.5424	8.12208	9.01296	8.98948	9.18345	8.95449	9.40133	9.95424	9.72089	9.32037	9.31266
7894427	CNPPD1	ENSG00000115649	ENST00000451647	protein_coding	4.60118	5.22365	4.73276	4.58477	4.43675	4.59743	3.9954	4.89556	4.67603	4.64143	4.68733	4.52895	4.55492	4.6684	4.60205	4.24544	3.84509	4.27591	3.91694	3.91847	4.35457	3.97668	4.14386	4.39479	5.85832	5.66716	5.22609	5.30676	4.13678	4.89405	5.16572	5.30211	4.29711	5.31652	4.52824	4.12453
7894428	RNPS1	ENSG00000205937	ENST00000561518	protein_coding	10.3736	10.3373	10.408	10.678	10.6422	10.5413	10.184	10.2027	10.2601	10.4412	10.3846	10.4166	10.1086	10.2213	10.2255	10.4213	10.3581	10.5249	10.1926	10.3779	10.1588	10.0531	10.1503	10.1576	10.4336	10.2207	10.3601	10.2573	9.2856	10.3731	9.15873	10.2101	10.1487	9.67301	9.76252	9.46779
7894429	HSP90AB1	ENSG00000096384	ENST00000371554	protein_coding	11.912	11.671	11.7779	11.691	11.6192	11.6299	12.0328	11.99	11.9991	11.842	11.4698	11.7784	11.7283	11.8916	11.8798	11.7557	11.5865	11.3024	11.7848	11.5107	11.5775	11.6463	11.9955	11.9616	11.4238	11.3499	11.4318	11.3803	11.6499	11.6203	10.8202	11.6458	11.4605	11.7935	11.8551	11.9299
7894430	RPL17	ENSG00000265681	ENST00000582935	retained_intron	8.45701	8.22319	8.23217	8.60128	8.72082	9.01153	8.69273	8.58072	8.88023	9.61959	9.25633	9.50657	9.03922	8.99664	9.12388	9.86162	9.81747	9.06406	8.68226	8.70969	8.77241	9.28059	9.24394	9.21245	9.50835	9.48631	9.54124	8.72036	8.5254	8.69943	8.60165	9.41575	9.58108	9.04269	9.08082	8.36961
7894431	PRPF8	ENSG00000174231	ENST00000576407	retained_intron	11.1867	11.1206	11.0939	11.1814	11.268	11.2554	10.9875	10.893	10.8125	11.165	11.0259	11.2106	10.9583	10.8867	10.9629	11.1235	11.1606	11.024	11.024	10.9186	10.9776	11.1108	11.1035	11.0432	12.2339	12.6361	11.9859	12.251	12.0124	11.8741	11.7784	12.2035	12.3325	11.7618	11.8623	11.6204
7894433	HNRNPK	ENSG00000165119	ENST00000376263	protein_coding	12.2852	12.2259	12.2834	12.0101	11.9926	11.9175	12.1647	12.0474	12.0946	12.1028	11.8472	11.9751	11.9023	11.8193	11.5903	11.9053	11.8275	11.8189	11.8735	11.6243	11.7748	11.6436	12.1799	12.0834	12.0403	11.9282	12.0363	11.8675	12.1103	12.1779	11.7892	12.0482	12.0506	12.2763	12.4445	12.3497
7894434	RCC2P8	ENSG00000250185	ENST00000502779	processed_pseudogene	8.36761	8.34515	8.37848	8.55445	8.60657	8.22764	8.44414	8.41734	8.64446	8.46333	8.22466	8.6255	8.47703	8.49842	8.78554	8.71671	8.18694	8.75006	8.06366	8.06762	8.05717	8.11114	8.1435	8.28149	7.63285	7.53024	7.28869	7.83708	8.50193	7.91855	9.02229	6.86084	7.52249	7.97165	7.94099	8.34836
7894435	SART1	ENSG00000175467	ENST00000530251	nonsense_mediated_decay	9.23973	8.98185	9.12235	10.1057	10.0469	9.75939	9.1468	9.29644	9.04097	9.42458	9.54743	9.65988	9.09694	9.37008	9.28272	9.44761	9.40795	9.92797	8.90051	9.19263	9.17363	9.67219	10.0856	9.89672	8.86594	9.22033	8.86739	9.11752	8.54725	9.23059	8.70005	9.0217	9.06715	8.87835	9.1445	8.59363
7894436	HNRNPM	ENSG00000099783	ENST00000598999	protein_coding	10.1189	10.0854	10.0585	10.1608	10.1479	10.2782	10.363	10.4641	10.2371	9.91275	10.0449	9.9815	10.2647	10.561	10.4395	9.86311	10.0923	10.1134	10.0837	10.2415	10.0177	9.97925	10.0347	10.0713	11.0544	11.1043	11.1102	10.7982	10.6272	10.9585	10.432	11.0005	11.1094	11.0118	10.845	10.353
7894437	CTD-2033A16.2	ENSG00000260290	ENST00000566277	processed_pseudogene	8.29937	7.22044	7.80483	8.85604	8.17517	8.41237	8.27339	8.93844	8.43689	7.78045	7.70296	8.75205	7.914	7.93925	8.04451	8.26103	7.07899	7.616	8.20017	7.42663	7.85604	8.10882	9.35695	9.21792	8.04561	8.60063	8.73385	7.94238	7.67987	8.94993	7.33263	9.17029	9.39644	9.33742	9.72696	9.2433
7894438	SNRNP200	ENSG00000144028	ENST00000484372	retained_intron	9.52561	9.40876	9.76581	9.80614	9.91063	10.0201	9.22367	9.18434	9.06417	9.51286	9.38883	9.92884	8.86536	9.22389	9.22283	9.43448	9.35753	9.86778	9.06388	9.12905	9.13823	9.24989	9.29172	9.29742	10.3037	10.3479	10.1499	10.3972	9.81959	10.2359	9.25185	10.0239	9.82254	9.76529	10.1202	10.0394
7894439	HNRNPC	ENSG00000092199	ENST00000449098	protein_coding	13.2486	13.1446	13.3304	13.2122	13.0888	13.0889	12.9894	12.9144	12.9467	12.9478	12.8155	13.0678	12.9885	12.872	13.0415	12.9855	12.9278	12.9646	12.9832	12.9085	12.9676	12.8978	12.8838	12.8026	12.864	12.9797	12.8413	13.0194	13.0495	13.0821	13.0066	13.004	12.8076	12.966	12.9311	13.2257
7894442	PRPF8	ENSG00000174231	ENST00000571346	retained_intron	5.08346	4.62568	5.15425	5.68834	4.71584	4.06147	5.47749	5.50354	5.02269	5.46043	5.17824	5.28227	5.10902	5.90703	5.09464	5.87772	5.53494	5.67305	5.01965	4.77849	5.15858	6.00651	5.59437	5.33535	5.08019	5.37743	5.13171	5.62874	5.46931	5.55598	5.60835	5.02058	5.58852	5.38818	5.02047	6.43366
7894443	EIF3D	ENSG00000100353	ENST00000432675	protein_coding	7.583	7.59525	7.84573	7.93573	8.06026	7.79903	8.18847	8.00893	7.97277	8.37789	8.23342	8.42468	7.89863	8.46633	7.95121	8.56439	8.65277	8.74422	7.75839	7.846	8.14513	8.34976	8.37523	8.26387	8.21169	7.78364	7.57421	7.94479	7.95209	8.14911	8.43667	7.67022	8.10236	7.67294	7.8007	7.84454
7894444	SART3	ENSG00000075856	ENST00000548077	retained_intron	11.0506	10.9655	10.9969	11.1871	11.1427	10.982	11.3296	11.6313	11.3637	11.3247	11.4263	11.377	11.2515	11.2624	11.168	11.3575	11.1582	11.4138	11.0885	10.8583	11.0569	11.0698	11.4313	11.3913	10.2519	10.4002	10.0573	10.6075	10.9257	11.0326	11.2775	10.651	11.0929	10.7583	11.1639	11.3651
7894447	HNRNPC	ENSG00000092199	ENST00000555127	retained_intron	9.73481	9.65512	9.40029	8.78095	9.07227	9.00108	10.3924	10.2627	10.3756	10.126	9.95479	9.99463	10.4971	10.3469	10.3162	9.93514	10.155	9.59915	9.90751	9.76393	9.92092	9.13405	9.38657	9.21803	7.76807	7.77742	7.47995	9.0828	9.98539	8.93851	10.4844	8.9628	9.62273	9.36035	9.36408	10.4567
7894448	KARS	ENSG00000065427	ENST00000566772	protein_coding	4.3956	4.88956	4.10986	4.69228	4.20636	4.10012	4.64988	4.44853	4.61804	4.93911	4.24142	4.11853	4.26794	4.87794	4.15656	4.38066	4.87594	4.13469	4.4235	4.38369	4.60627	4.3363	3.78872	4.41091	4.55897	3.84727	4.32893	3.94679	4.49632	4.32152	4.28286	4.14754	4.28671	4.69151	4.77535	4.1247
7894449	HNRNPM	ENSG00000099783	ENST00000597270	protein_coding	10.0096	9.79781	10.2543	10.1506	10.2523	10.4037	10.1213	10.0998	10.1006	9.95531	9.7118	10.2606	10.092	10.0832	10.0177	9.75302	9.74186	10.105	9.63302	9.59899	9.62731	9.70216	10.0071	9.78757	10.2188	10.366	10.4319	10.5542	10.559	10.6221	10.2813	10.5986	10.5077	10.6278	10.7691	10.2214
7894450	ABCF1	ENSG00000204574	ENST00000468958	protein_coding	3.89002	4.04849	3.83764	4.96549	3.87178	3.88676	5.40327	4.23647	4.24147	4.28455	4.44936	5.11112	5.34744	4.72968	3.92915	5.226	4.95184	5.14303	3.81664	3.88949	4.0018	3.87658	4.14237	4.34733	3.74149	3.40457	3.58383	5.30904	4.66875	3.6175	3.81376	3.68926	4.69756	3.59382	3.80903	4.21329
7894451	TARDBP	ENSG00000120948	ENST00000315091	protein_coding	7.9654	7.755	8.57671	7.4991	7.48351	6.86372	8.11325	8.25038	7.77764	6.30306	6.45642	7.1023	7.94733	7.78202	7.6839	6.66762	7.04033	7.32334	7.10434	7.16982	7.46412	7.17649	7.14512	6.40642	7.31279	7.52283	7.54317	8.07884	6.63776	7.06403	8.02693	8.43771	8.38006	8.03749	8.41699	8.75902
7894454	EIF4G2	ENSG00000110321	ENST00000532082	protein_coding	6.97301	6.72756	6.93502	5.49115	6.23985	6.51993	7.38794	6.96723	7.42863	6.85356	6.613	6.42131	7.03399	7.16214	6.52271	6.68034	6.56481	6.19018	6.92218	7.41405	7.04722	6.46519	6.1921	6.20144	5.29484	4.77161	4.41779	6.04293	5.40114	4.88434	7.30966	5.44909	6.08178	5.62759	5.72618	6.02587
7894457	SMNDC1	ENSG00000119953	ENST00000460483	processed_transcript	8.39847	7.29348	7.88336	7.33768	7.52273	7.48338	7.4821	7.59671	7.4835	7.42156	7.30381	7.75111	7.61419	7.46909	7.28775	7.69057	7.6596	7.30763	7.44335	7.26259	6.68129	7.05079	7.68541	7.72584	6.35112	6.93431	6.64166	7.20926	7.61724	6.94076	7.13004	7.28848	7.4117	7.60667	7.07384	6.95182
7894459	RNPS1	ENSG00000205937	ENST00000563857	retained_intron	11.6722	11.8545	11.7044	11.733	11.7965	11.8207	11.6905	11.7404	11.7792	11.9006	11.9577	11.7647	11.8175	11.835	11.783	11.8518	12.0753	11.9797	11.8397	12.0366	11.9219	11.8033	11.5362	11.6648	12.1547	11.9536	12.0627	11.961	11.3755	11.957	11.3112	11.7822	11.9424	11.4407	11.5013	11.2611
7894461	NPM1	ENSG00000181163	ENST00000523339	retained_intron	7.85026	7.83966	7.63779	8.31125	8.87838	8.4421	8.55359	8.79065	8.89889	9.24343	9.71504	9.02006	8.43128	9.08394	8.27661	9.14272	9.16019	9.023	8.14974	8.27394	8.18065	8.94685	8.55554	8.48852	9.0431	9.26528	8.69109	9.12863	9.82186	9.24121	9.16672	9.34994	9.61713	9.16577	9.3358	8.90326
7894462	KAT7	ENSG00000136504	ENST00000508594	processed_transcript	6.83595	6.1987	6.53363	5.41504	5.27349	5.08745	6.84084	6.79603	6.54866	5.60053	6.0531	5.86031	6.91511	7.01239	6.83572	6.13919	6.29443	5.94875	6.54359	7.25228	6.59141	5.58564	6.26091	5.80274	6.0657	6.41226	5.93665	6.42652	5.74479	6.18735	6.48579	5.83137	5.37784	6.67133	6.2638	6.14261
7894467	PRPF8	ENSG00000174231	ENST00000576958	retained_intron	8.57205	8.67904	8.98405	9.43316	9.5577	9.40389	8.58891	8.49286	8.47923	9.72345	9.9331	9.69319	8.52306	8.89973	8.69886	9.94604	9.99407	9.64179	8.66934	8.67622	8.51086	9.51331	9.78142	9.73451	8.64854	8.52488	8.69741	8.16824	8.87184	8.62345	9.34344	8.39525	8.21345	8.53656	7.9558	8.72657
7894469	EIF3F	ENSG00000175390	ENST00000449102	protein_coding	13.8236	13.863	13.8426	13.7759	13.8581	13.9078	13.9525	13.8983	13.921	13.7698	13.7771	13.8883	13.9968	13.9958	13.9983	13.8661	13.8975	13.9213	13.8681	13.8657	13.8713	13.8607	13.8394	13.7611	13.8953	13.946	13.9797	13.9124	13.8323	13.8189	13.7547	13.8546	13.8552	13.852	13.7815	13.757
7894470	SNRNP200	ENSG00000144028	ENST00000349783	protein_coding	10.4254	10.3699	10.4351	10.237	10.4204	10.3063	10.3057	10.4253	10.2855	10.6683	10.808	10.3095	10.1896	10.503	10.1403	10.4497	10.512	10.6435	10.3077	10.1263	10.3606	10.2173	9.88136	9.826	12.1129	12.3171	11.9093	12.2437	11.9026	11.9869	11.7753	11.8787	11.8296	11.6559	11.712	11.8212
7894471	OAZ1	ENSG00000104904	ENST00000322297	protein_coding	14.192	14.1819	14.167	14.1598	14.2336	14.2355	14.099	14.1604	14.173	14.1411	14.1847	14.1596	14.1716	14.1455	14.1682	14.1631	14.2156	14.177	14.1352	14.1538	14.1053	14.2088	14.253	14.2264	14.1497	14.1281	14.1991	14.1895	13.907	14.1744	13.5225	14.0899	13.9831	13.9769	13.998	13.9668
7894472	SMNDC1	ENSG00000119953	ENST00000471297	processed_transcript	5.40972	4.91105	5.00081	4.11536	4.81504	4.60766	5.47873	5.37385	5.64787	5.57893	4.9649	5.15998	4.62822	4.76822	4.45209	4.30355	4.36789	4.99271	5.07952	4.56801	4.81841	4.67918	4.91049	4.58877	5.14101	5.0537	4.25676	5.11838	6.14669	4.44527	5.09641	5.59641	6.61158	6.03833	6.29369	5.62834
7894473	RPL11	ENSG00000142676	ENST00000467075	processed_transcript	5.35331	4.73278	5.41827	5.39908	5.22739	4.96719	5.13184	5.73592	5.1693	5.48234	5.72213	6.41173	5.31198	5.20659	5.50952	5.98274	5.25676	5.78676	4.75063	5.49466	5.02856	4.8626	5.26831	5.6664	5.61332	5.27467	5.71244	5.8954	5.69492	5.43472	5.23247	5.3567	6.00656	6.0839	5.61038	5.0964
7894478	CNPPD1	ENSG00000115649	ENST00000451647	protein_coding	7.77145	8.03814	7.92205	9.12874	8.9579	8.95624	8.38599	8.27894	8.47609	8.4155	8.98968	8.94461	8.34688	8.55863	8.39025	8.1898	8.8506	8.9411	8.98501	9.0891	8.75816	9.25086	9.17723	9.52633	8.27257	8.73135	8.3602	8.74047	7.92882	8.68005	7.85862	8.29877	8.73665	8.30651	8.49586	8.30573
7894479	NDUFA2	ENSG00000131495	ENST00000502960	retained_intron	12.258	12.3593	12.2053	12.7182	12.8834	12.8596	12.2902	12.4153	12.2669	12.6424	12.8086	12.7448	12.3624	12.467	12.3018	12.8061	12.9845	12.978	12.4521	12.6396	12.5167	12.9011	12.8928	12.9841	12.3119	12.2943	12.0739	12.3303	11.2595	12.4537	11.0441	11.8647	11.3444	11.7198	11.5145	11.4684
7894482	HNRNPM	ENSG00000099783	ENST00000602219	processed_transcript	7.86959	7.40192	7.66095	6.82264	7.46916	7.1932	7.67614	7.36595	7.80508	7.49876	7.41042	6.88989	7.28683	7.60877	7.70242	7.31912	7.17586	6.85692	7.33705	7.67637	7.47568	7.24194	7.15339	6.91019	7.98636	7.74681	7.59472	7.78964	6.51781	7.33349	7.15512	7.62222	7.91814	7.20196	7.09059	6.99464
7894484	SEPT2	ENSG00000168385	ENST00000481500	retained_intron	7.84478	7.82313	7.73361	7.94391	7.55687	7.97862	8.30064	8.18714	7.91876	8.07821	7.62059	7.94697	8.14863	8.25968	8.12776	8.01923	8.06104	7.60094	8.05692	8.09057	7.90408	8.11766	8.02533	8.2132	7.16838	7.51755	7.34099	7.25443	7.92399	7.19152	7.93016	7.33719	7.19715	7.71068	7.15103	7.99677
7894485	NPM1	ENSG00000181163	ENST00000518587	retained_intron	12.9165	12.9924	12.9292	12.9158	12.8996	13.0891	12.9389	13.0993	13.0136	12.781	12.9478	12.9821	13.0112	13.0882	12.9309	12.8018	12.9202	13.0857	12.9488	13.0017	12.854	12.913	12.883	12.8626	12.9259	13.1658	13.0299	13.2087	13.125	13.1645	12.5776	13.2989	13.2335	13.4314	13.3099	13.5937
7894489	PRPF8	ENSG00000174231	ENST00000572621	protein_coding	11.8357	11.7977	11.802	11.7069	11.7804	11.7824	11.5536	11.5291	11.5397	11.6823	11.7147	11.6997	11.5422	11.532	11.3535	11.6185	11.8475	11.5952	11.6281	11.7262	11.63	11.6482	11.6853	11.6371	12.3083	12.5631	12.0976	12.0983	11.854	12.1304	11.8488	12.0259	12.1714	12.0354	11.9946	11.663
7894492	TPP1	ENSG00000166340	ENST00000533371	protein_coding	11.6874	11.8053	11.8012	11.9451	11.8457	11.879	11.4953	11.5165	11.5801	11.6498	11.9189	11.8078	11.6135	11.533	11.6082	11.5653	11.732	11.8647	11.8565	11.6025	11.5782	11.7432	11.7108	11.7298	11.7326	11.6642	11.6889	11.8504	11.7937	11.783	12.0962	12.0957	12.3569	11.6846	12.1265	11.8581
7894496	EIF3D	ENSG00000100353	ENST00000541106	protein_coding	11.6777	11.7093	11.7423	12.1872	12.0847	12.0757	11.7431	11.7394	11.7363	12.0483	12.0415	12.1767	11.7411	11.7025	11.9104	12.1363	12.2086	12.335	11.6555	11.6109	11.7426	11.9304	12.0035	11.8791	12.311	12.2664	12.1569	11.9796	12.0006	12.2442	11.7066	11.917	12.0157	12.1067	12.1093	12.0891
7894498	PRPF8	ENSG00000174231	ENST00000573725	protein_coding	12.8355	12.778	12.8416	12.6099	12.5558	12.6031	12.6604	12.4729	12.6838	12.643	12.4023	12.6005	12.5762	12.2659	12.6589	12.8398	12.6975	12.4575	12.7703	12.5864	12.6354	12.6552	12.7974	12.6868	13.1799	13.3154	13.2483	13.1216	12.7312	13.1039	12.8133	12.9544	12.929	12.8736	12.6676	12.6128
7894501	PSMB2	ENSG00000126067	ENST00000373237	protein_coding	12.8751	12.932	12.7655	12.8989	12.9679	13.0438	13.1137	13.0512	13.0959	13.1232	13.1463	13.1172	13.1564	13.1493	13.1399	12.8579	12.917	12.942	12.9663	13.0321	13.0258	13.1211	13.047	13.1494	13.0096	13.2033	12.9208	13.0116	12.8019	12.9277	12.5752	12.8588	12.9089	12.7668	12.7485	12.5562
7894502	SART3	ENSG00000075856	ENST00000546611	protein_coding	5.9855	5.76122	5.68483	5.4579	5.65046	5.39727	5.88623	6.22223	5.95255	6.02418	5.05157	5.61388	5.6875	5.75541	6.10459	6.01077	5.76981	5.23051	5.21166	5.3167	5.39534	5.07852	4.82291	5.15345	5.20575	5.49444	5.12422	5.03828	6.24176	5.35246	6.1871	5.22786	5.94255	6.00791	5.44832	5.01003
7894509	RNPS1	ENSG00000205937	ENST00000565243	retained_intron	8.5156	8.64361	8.49031	7.74794	8.04644	7.91606	8.90239	8.87242	8.87995	8.72855	8.53069	8.40051	8.5391	8.82797	8.65478	8.51143	8.63937	8.33376	8.18745	8.1784	8.27272	7.86558	7.90239	7.68912	7.75363	7.62587	7.45899	8.00524	7.79278	8.07232	8.13408	7.78611	8.14429	8.1915	7.36194	8.55286
7894512	CAPNS1	ENSG00000126247	ENST00000586963	protein_coding	11.8639	11.8956	11.6683	11.2336	11.3642	11.2844	12.0774	12.2494	12.0914	11.6238	11.7865	11.5276	12.1531	12.2076	12.093	11.7062	11.8554	11.5685	11.9955	12.0698	11.8331	11.6864	11.9353	12.1064	12.7359	12.445	12.7926	12.1538	11.3687	12.5713	11.8779	12.4811	12.232	12.3685	12.3201	11.7837
7894513	RPS5	ENSG00000083845	ENST00000196551	protein_coding	12.7885	12.843	12.8284	13.1215	13.0643	13.0623	12.5075	12.7316	12.6218	13.1184	13.1712	13.0651	12.6777	12.6786	12.579	13.0571	13.1009	13.1107	12.7366	12.8826	12.8688	13.0111	12.9836	12.9978	13.2626	12.9881	13.0364	13.0268	12.9922	13.0842	12.3399	12.9537	12.8963	13.0316	12.945	12.7878
7894515	FNTA	ENSG00000168522	ENST00000342116	protein_coding	10.8905	10.7909	10.8478	11.4783	11.4747	11.472	11.0706	11.1093	10.9996	11.4458	11.6442	11.4876	10.9457	11.086	10.9234	11.5889	11.8248	11.6614	11.7302	11.7984	11.6046	11.6962	11.7048	11.6822	11.1108	11.2921	11.1626	11.2103	11.359	11.1438	11.2548	11.0749	10.5876	10.9959	11.0748	11.5926
7894516	ERH	ENSG00000100632	ENST00000555373	protein_coding	13.0152	13.0231	13.0517	12.9858	12.9643	13.0544	12.9517	12.996	12.8932	12.8874	12.8572	12.8759	12.9186	12.924	12.9743	12.8634	12.8275	12.9819	12.8401	12.7953	12.7628	12.6856	12.7614	12.7938	12.6444	12.5512	12.6236	12.6101	12.6909	12.6642	12.3426	12.8016	12.696	12.8074	12.7548	12.7507
7894517	ARF3	ENSG00000134287	ENST00000536283	processed_transcript	5.84771	5.81133	6.18325	5.9383	6.16982	5.95233	5.37831	5.83585	5.46733	5.61801	5.54781	5.52679	4.90398	5.33499	5.20405	5.02266	5.5517	5.10495	5.57183	5.98643	4.99129	5.12764	4.9188	4.50711	4.26402	4.06318	4.96444	4.55786	4.69557	4.7625	5.21135	3.8861	4.016	5.31811	4.12575	4.1334
7894518	KHDRBS1	ENSG00000121774	ENST00000307714	processed_transcript	8.60035	8.24398	8.46797	6.17066	6.89895	6.09741	8.72436	8.59038	8.69796	7.50099	7.18677	7.51102	8.43368	8.41853	8.51727	6.62143	7.11243	6.58707	7.8323	8.33643	8.16474	7.29471	7.31316	7.10205	8.25707	7.6436	7.94539	8.25871	8.04609	8.32665	9.49221	8.38606	8.2151	8.5223	8.30131	8.7783
7894519	STARD7	ENSG00000084090	ENST00000337288	protein_coding	10.053	10.1182	10.2438	10.3918	10.4531	10.3512	10.1038	9.95564	10.0242	10.0899	10.3097	10.0772	10.3185	10.1231	10.1531	10.3021	10.323	10.2593	10.2205	10.2953	10.243	10.4662	10.0425	10.2592	10.2271	10.389	10.2771	10.5058	10.0395	10.29	10.1314	10.4688	10.8564	10.3706	10.6933	10.5241
7894520	SRSF9	ENSG00000111786	ENST00000546942	retained_intron	10.7024	10.5592	10.8007	10.8162	10.7424	10.638	10.6575	10.3846	10.6518	10.6149	10.4229	10.7568	10.7864	10.6592	10.8384	10.5629	10.2492	10.7069	10.8571	10.7134	10.9458	10.7232	10.6581	10.6041	10.9998	10.811	10.8172	11.0602	10.882	10.9397	10.9314	11.1381	11.0573	10.93	10.8284	11.0648
7894522	Metazoa_SRP	ENSG00000243173	ENST00000473793	misc_RNA	9.86318	9.79987	9.96944	9.41992	9.31707	9.23784	9.52271	9.39634	9.55065	9.54122	9.11898	9.5893	9.42873	9.76818	9.72617	9.62438	9.71017	9.27662	9.59903	9.59026	9.64481	9.32431	9.47502	9.4786	9.97201	9.1493	10.18	9.2348	10.4563	10.539	10.169	9.74512	10.3693	9.66343	10.2118	9.95858
7894523	CAPNS1	ENSG00000126247	ENST00000589162	retained_intron	10.8147	10.6859	10.7197	11.2532	10.9841	10.8081	11.448	11.6835	11.5909	11.428	11.4274	11.5321	11.3849	11.2855	11.4867	11.293	11.2789	11.3469	11.1991	10.9049	11.0567	11.2364	11.4523	11.3706	10.0662	10.1222	10.0302	10.6127	10.9802	10.7504	11.4337	10.5134	10.9794	10.5341	10.9366	11.3087
7894524	STARD7	ENSG00000084090	ENST00000495687	retained_intron	4.53983	4.67557	4.39673	4.58114	4.59643	4.58435	4.60344	4.69855	4.67792	4.99473	4.7068	4.89209	4.65662	4.66663	4.73347	4.86437	5.03132	4.40605	4.67076	4.68325	4.29803	4.97733	4.66891	4.8003	4.52742	4.41833	4.3797	4.55607	4.5449	4.98615	4.70606	4.45323	4.70376	4.92986	4.54589	4.66233
7894527	SEPT2	ENSG00000168385	ENST00000451310	protein_coding	12.2516	12.3664	12.3192	11.6518	11.6931	11.8985	12.0153	12.0052	12.017	11.849	11.9026	11.9131	11.7632	11.8245	11.9069	11.6927	11.6386	11.7788	11.9421	12.0017	11.9661	11.5893	11.6045	11.6359	11.5011	11.4446	11.5039	12.2525	11.2928	11.9707	11.8945	12.1071	11.7044	12.0559	12.1831	12.3757
7894529	ATP6V0B	ENSG00000117410	ENST00000532072	retained_intron	9.90188	9.95103	9.88114	10.5461	10.4372	10.1901	10.277	10.2767	10.2687	10.7961	10.7927	10.548	10.1391	10.2012	9.99952	10.5746	10.4164	10.2925	10.0092	9.97124	10.0257	10.5103	10.4077	10.6047	10.5308	10.2515	10.1809	9.82867	8.62701	10.3043	9.27695	10.1661	9.62638	9.75703	9.68889	8.92372
7894535	HNRNPK	ENSG00000165119	ENST00000376263	protein_coding	13.4971	13.496	13.4911	13.2609	13.3555	13.4151	13.3903	13.4553	13.5115	13.3481	13.4625	13.3127	13.3982	13.4809	13.4284	13.2917	13.3359	13.3511	13.3942	13.4056	13.4157	13.3691	13.3016	13.2697	13.4971	13.4956	13.4783	13.5476	13.4973	13.5043	13.3315	13.4497	13.3975	13.4704	13.4452	13.4121
7894536	RPL11	ENSG00000142676	ENST00000458455	protein_coding	12.3455	12.2864	12.3956	12.6506	12.5882	12.5565	12.0126	11.9276	12.1228	12.5387	12.3896	12.6492	12.1777	11.9584	12.2121	12.5007	12.3483	12.4312	12.1321	12.0308	12.1638	12.3083	12.2247	12.191	12.4001	12.3321	12.3317	12.1605	12.4312	12.2154	12.1504	12.321	12.0028	12.438	12.2497	12.6814
7894540	HNRNPK	ENSG00000165119	ENST00000376263	protein_coding	13.604	13.5498	13.5864	13.5743	13.4993	13.4533	13.7074	13.6216	13.6911	13.5931	13.5513	13.5589	13.6227	13.6225	13.6331	13.5966	13.5609	13.5604	13.5559	13.4534	13.5162	13.536	13.6343	13.56	13.296	13.3508	13.4158	13.3558	13.6996	13.4349	13.5944	13.4018	13.4898	13.5783	13.6003	13.6167
7894542	CAPNS1	ENSG00000126247	ENST00000589162	retained_intron	13.1541	13.0997	13.163	12.8069	12.8069	12.8741	13.1095	13.1717	13.1495	12.7227	12.7752	12.749	13.0451	13.0694	13.1556	12.724	12.797	12.8723	12.9201	13.0482	12.8777	12.7787	12.7739	12.7604	13.4812	13.3853	13.5564	13.1266	12.4627	13.3553	13.0873	13.2463	13.2476	13.0398	13.1258	12.707
7894546	USP22	ENSG00000124422	ENST00000537526	protein_coding	10.6076	10.7834	10.6834	9.8882	9.79603	9.95149	10.1132	9.94595	10.0068	8.75007	9.36812	9.30789	9.97076	10.0831	10.1074	9.15911	9.41721	9.48523	10.205	10.3881	10.1393	8.9755	9.32358	9.01885	10.843	11.4314	10.6293	10.6657	10.3994	10.6769	10.515	11.0598	10.8994	10.7719	10.4391	10.4191
7894548	PRPF8	ENSG00000174231	ENST00000576958	retained_intron	13.081	12.9972	13.0207	13.0423	13.0913	13.2037	12.7882	12.8573	12.7928	12.791	12.8908	12.8933	12.8421	12.8346	12.7493	12.8939	12.9238	12.897	12.88	12.8165	12.7952	12.9069	12.9865	12.9026	13.3663	13.5884	13.2159	13.4389	13.3555	13.1659	13.1821	13.3442	13.3579	13.0926	13.1973	13.146
7894549	CNPPD1	ENSG00000115649	ENST00000451647	protein_coding	5.98861	5.64432	6.394	6.3116	6.11892	6.37789	5.66688	5.80626	5.87001	5.55793	5.37059	5.57775	5.79029	6.06867	5.8809	5.95791	4.98222	6.13414	5.82494	5.76435	6.2419	6.10517	6.48413	5.69885	7.14078	6.20236	6.78784	7.23187	6.05912	6.93679	5.10213	6.10552	6.68604	6.41746	6.39963	5.78489
7894551	EIF4G2	ENSG00000110321	ENST00000530564	retained_intron	12.5768	12.5537	12.5983	12.6505	12.5516	12.5864	12.394	12.3325	12.4787	12.2097	12.0188	12.3188	12.2347	12.1148	12.373	12.0816	11.9638	12.1695	12.2446	11.9999	12.1026	11.9594	12.316	12.1895	12.2927	12.2427	12.4797	12.2863	12.3044	12.6123	12.3208	12.6816	12.5473	12.8923	12.9762	12.4809
7894552	STARD7	ENSG00000084090	ENST00000495687	retained_intron	12.2725	12.349	12.2165	12.2051	12.1877	12.1629	12.3816	12.2978	12.4269	12.0232	11.9663	12.0459	12.271	12.1694	12.3429	12.3232	12.2216	12.1051	12.3736	12.3172	12.3123	12.1446	12.3409	12.3253	12.1503	12.2198	12.0433	12.348	12.3243	12.35	12.2025	12.3233	12.3464	12.4088	12.4201	12.4013
7894553	CANX	ENSG00000127022	ENST00000507307	protein_coding	4.02805	3.67426	3.51996	3.70354	4.09542	3.94101	3.56019	3.3158	3.27885	3.46213	4.94013	3.8555	3.22705	3.92055	3.3676	4.03413	4.87879	4.58016	3.61377	3.07452	3.81314	3.3981	5.00104	4.02576	4.28047	4.56961	3.81354	3.50269	3.53646	3.44672	4.53624	3.76796	3.96241	4.08896	3.30481	3.46629
7894555	PRPF8	ENSG00000174231	ENST00000574217	retained_intron	10.9544	11.0082	11.0551	11.0583	11.0321	11.0156	10.9126	10.7056	10.8778	11.1269	10.9075	11.1845	10.8842	10.7456	10.9807	11.2755	10.9924	11.1736	11.0942	10.8463	10.9382	11.0658	11.1709	11.0076	12.1313	12.3514	11.9873	11.8775	11.696	11.7142	11.6198	12.0038	11.7933	11.7177	11.5351	11.3099
7894557	IK	ENSG00000113141	ENST00000515592	retained_intron	7.67096	7.90357	7.75255	8.54348	8.79961	8.76961	7.65512	7.86211	7.65573	8.75229	8.89643	9.01439	7.81939	8.10825	7.76828	8.6904	8.90595	8.7761	7.76012	8.06203	8.13062	9.15219	9.08552	9.08636	8.04977	8.32643	8.05135	8.09242	8.24201	8.2266	7.82244	7.46676	7.27764	8.05436	7.62805	7.69568
7894558	SART3	ENSG00000075856	ENST00000548077	retained_intron	8.18877	8.48449	8.38019	8.54714	8.514	8.50039	8.90792	8.79699	8.83323	8.78248	8.74976	8.4557	8.58517	8.54371	8.52689	8.3721	8.68598	8.65184	8.37373	8.65825	8.58583	8.69003	8.55421	8.68536	8.85105	8.61262	8.86217	9.19466	8.44631	8.41823	8.02902	8.76226	9.07729	8.54327	8.57364	8.45307
7894561	EIF3D	ENSG00000100353	ENST00000541106	protein_coding	10.7422	10.5712	10.7035	11.5888	11.3822	11.3711	10.7902	10.7135	10.8679	11.3412	11.1907	11.5007	10.7906	10.6402	10.9112	11.4002	11.4055	11.625	10.9211	10.7126	11.0555	11.2738	11.1179	11.2211	11.4169	11.3552	11.3417	11.4069	10.918	11.4454	10.4906	11.1513	11.3944	11.3459	11.5263	11.439
7894562	ATP6V0B	ENSG00000117410	ENST00000498664	protein_coding	3.73089	3.67912	3.63327	4.52919	4.37327	3.35438	3.51521	3.7366	3.51554	3.8646	4.01057	4.31921	3.55928	4.07462	3.69799	3.60383	4.23724	3.99556	3.58511	3.3069	3.6023	4.14826	3.86234	3.9686	4.83176	4.51836	4.84207	4.60101	3.83907	4.43752	4.73951	4.6602	4.79816	4.08651	4.72265	3.72262
7894563	TAF10	ENSG00000166337	ENST00000532344	retained_intron	8.55658	8.26331	8.24567	7.71039	7.77998	7.6324	8.12569	7.98763	8.26728	7.70708	7.64195	7.72233	8.00276	8.14547	8.32251	8.189	8.16318	7.66854	8.41397	8.52521	8.39368	7.93199	7.69598	7.94256	7.43633	7.62314	7.54356	7.3234	7.04216	8.0694	7.07882	7.65818	7.70029	7.36708	7.84918	7.80355
7894566	SART3	ENSG00000075856	ENST00000552221	processed_transcript	6.70967	6.55099	6.66531	6.09627	6.11139	5.81497	7.38951	6.94848	7.31191	6.2827	6.59757	6.52218	6.88257	6.83319	6.93608	6.56165	6.88294	6.54307	6.18809	6.19429	6.464	5.85164	5.91609	5.42786	5.45699	6.19391	5.01219	6.56261	7.36386	6.56048	7.51963	5.80085	6.27329	6.07783	6.45725	7.27487
7894571	ARF3	ENSG00000134287	ENST00000545855	protein_coding	6.86884	6.75059	5.87404	6.48489	6.41586	6.13323	6.28011	6.28491	6.05399	6.59759	6.45494	6.67646	6.60906	6.59538	5.973	6.76535	6.48573	6.86379	6.82649	6.66517	7.04144	6.4326	6.14297	6.46926	7.36596	7.31379	6.38135	6.30592	6.81694	7.158	6.39555	6.405	7.22773	6.8973	7.0609	6.59771
7894574	ANAPC5	ENSG00000089053	ENST00000344395	protein_coding	9.72222	9.62619	9.69985	9.76765	9.8052	9.68463	9.86643	9.74909	10.0324	9.955	9.93373	9.98482	9.65971	9.73423	9.83241	9.88385	9.86545	9.65817	9.54957	9.72889	9.56589	9.56507	9.58867	9.7672	10.3766	10.1766	10.1524	10.0961	10.0337	10.2941	9.93725	10.262	10.046	10.131	9.82153	9.698
7894579	PARK7	ENSG00000116288	ENST00000469225	protein_coding	13.1489	13.3183	13.2164	13.072	13.1164	13.0583	13.2139	13.113	13.1919	13.0265	13.0715	13.1635	13.2397	13.2448	13.2317	12.999	13.1735	13.1328	13.2043	13.2679	13.3626	13.1036	12.8354	12.922	12.9113	12.8599	12.7795	13.0297	12.7665	12.8318	12.505	12.5563	12.4707	12.6158	12.6023	12.8998
7894580	NARS	ENSG00000134440	ENST00000589001	retained_intron	5.14827	5.53118	5.8708	7.45498	7.90043	7.33712	5.88858	5.91302	6.47424	7.30742	6.26075	7.08344	5.78725	5.66162	5.58532	7.92268	6.9584	7.48181	5.30761	4.86001	5.23401	7.08684	7.27174	6.7963	4.689	5.00793	4.31431	5.82386	4.36051	5.2347	5.27443	5.75316	6.02226	6.96269	6.20323	4.49877
7894581	YY1	ENSG00000100811	ENST00000262238	protein_coding	9.88753	9.69908	9.86336	8.52774	8.70501	8.75468	9.82605	9.78335	10.0699	8.39968	8.36765	8.68258	9.82802	9.805	9.93445	8.45909	8.38554	8.37908	9.54265	9.6107	9.76466	8.4856	8.26269	8.01567	9.51928	9.04982	9.14501	9.66889	10.021	9.50168	9.04336	9.44425	9.23138	9.30897	8.93173	9.7395
7894583	SART3	ENSG00000075856	ENST00000548119	retained_intron	8.57727	8.5706	8.61842	8.27528	8.16636	8.75135	8.61968	8.74949	8.74767	8.47262	7.90812	8.47663	8.68845	8.42457	8.64358	8.4852	8.3203	8.39027	8.30361	8.004	8.66816	7.81789	7.73195	7.88099	9.26167	9.48742	9.13243	9.74029	9.36448	9.02982	9.12349	9.53833	9.43049	9.28168	9.4018	9.34857
7894590	U1	ENSG00000200731	ENST00000363861	snRNA	6.37645	6.06762	6.00141	6.66407	6.78306	6.98667	7.19192	6.60029	6.92601	7.49821	7.45501	7.45866	6.67312	7.07195	7.38361	7.43199	6.90744	6.18605	6.15906	6.91974	7.72804	5.69309	6.49993	5.80427	7.29911	6.97621	6.28375	6.67822	7.15977	6.14351	5.80766	6.25171	6.79538	6.59159	5.92842	6.34781
7894593	KAT7	ENSG00000136504	ENST00000508594	processed_transcript	5.07274	5.42247	5.98394	6.13983	5.40728	5.51879	6.46087	6.31588	6.28523	6.51296	5.72855	7.00246	5.36332	6.43021	5.63476	6.12263	5.97938	5.46764	5.59046	6.2587	5.38608	6.19367	5.41422	6.17155	6.02329	6.15962	5.35936	6.19856	4.97461	5.71703	5.99487	5.42665	5.94221	6.63088	5.5979	5.00175
7894594	RPL30	ENSG00000156482	ENST00000517805	processed_transcript	5.03908	5.01834	5.6452	6.12178	5.82887	6.04126	4.80489	4.71869	5.08524	6.05941	5.62454	5.67378	4.73498	4.65652	4.91235	5.28216	5.45448	5.21857	4.38249	4.79761	5.41606	5.06509	5.8122	5.31465	3.13059	3.19353	3.95342	4.36288	4.54704	4.2099	4.66457	4.3452	4.44321	4.60493	4.60853	4.18693
7894595	HNRNPC	ENSG00000092199	ENST00000430246	protein_coding	9.53632	9.29185	9.65976	9.75524	9.95337	9.92727	9.91921	9.83099	9.89425	9.9058	9.88341	9.80038	9.7536	9.96178	9.98037	9.94682	10.0321	9.89661	9.68695	9.71204	9.73461	9.7847	9.87395	9.85313	8.76521	9.08601	8.50202	9.09491	9.95671	9.19372	9.98354	8.60401	8.87093	9.0994	9.03617	9.2181
7894596	OAZ1	ENSG00000104904	ENST00000322297	protein_coding	13.4617	13.4618	13.4231	13.47	13.5046	13.4516	13.5156	13.4338	13.5955	13.4626	13.5706	13.4817	13.5429	13.563	13.5187	13.5503	13.5517	13.5294	13.4619	13.4352	13.4885	13.5714	13.6501	13.6153	13.3509	13.096	13.3369	13.1244	13.0111	13.2391	12.5328	13.1383	13.0024	13.2169	13.1789	13.0659
7894598	IK	ENSG00000113141	ENST00000512827	retained_intron	7.40258	7.16185	7.48577	7.48675	7.67631	7.38838	7.73333	7.63945	7.47256	7.55019	7.7188	7.62732	7.6516	7.25802	7.60584	7.65466	7.9879	7.57223	7.83106	7.51595	7.71374	7.66597	7.62671	7.82766	7.6429	6.9003	7.19165	7.22876	7.29414	6.76852	7.56715	7.21842	6.98309	7.34698	6.94225	7.26588
7894599	RPS3AP5	ENSG00000178429	ENST00000389400	processed_pseudogene	9.99896	9.55414	9.73978	10.1549	10.4072	10.1835	9.86646	9.83579	9.94629	10.1849	9.96688	10.3643	9.86731	9.84329	9.87276	10.1552	10.2683	10.0272	9.62024	9.53706	9.55059	10.0086	10.3222	10.4476	8.57396	8.80791	8.7072	9.09831	9.08318	9.59338	8.56026	8.56414	8.79868	9.60863	9.38019	9.67893
7894604	DDX39B	ENSG00000198563	ENST00000449074	protein_coding	12.3464	12.3643	12.2169	11.6774	11.6821	11.603	12.2248	12.3449	12.3161	12.0702	12.1635	11.9329	12.3677	12.3927	12.2947	12.014	12.1893	12.0777	12.1283	12.4361	12.2602	11.9279	11.7842	11.8991	12.621	12.561	12.5448	12.559	11.9492	12.7429	11.8044	12.4849	12.4361	12.3304	12.0103	11.8818
7894605	EIF4G2	ENSG00000110321	ENST00000530564	retained_intron	13.3567	13.2493	13.3811	13.3306	13.2682	13.3289	13.4292	13.3755	13.4268	13.1943	13.2657	13.3036	13.3372	13.2897	13.3615	13.2358	13.1355	13.0696	13.4094	13.1284	13.2599	13.221	13.3484	13.395	13.1094	13.095	13.2655	13.1371	13.2979	13.3162	13.2521	13.2208	13.3487	13.4405	13.4693	13.223
7894608	USP22	ENSG00000124422	ENST00000478443	retained_intron	7.5975	7.45175	7.52119	6.88697	6.81599	6.50898	7.41987	7.59785	7.80661	6.89891	6.753	7.12581	7.53057	7.26992	7.10218	6.57793	6.84413	6.28366	7.57951	7.41375	7.32805	6.8684	6.58926	6.58473	6.7514	7.60726	6.70977	7.36193	6.93082	6.86335	7.12833	7.05464	7.37128	7.02049	7.67035	8.15124
7894617	IK	ENSG00000113141	ENST00000515592	retained_intron	8.23006	8.368	8.04766	8.51499	8.64574	8.51019	8.54967	8.63513	8.58619	9.04558	8.88699	9.08839	8.43882	8.59035	8.3284	8.7932	8.98928	8.82772	8.25994	8.44722	8.4178	8.68057	8.19517	8.72518	8.48586	8.79919	8.85161	8.8147	8.7022	9.01122	8.79402	8.69761	8.39174	8.84692	8.86081	8.88029
7894619	HNRNPM	ENSG00000099783	ENST00000593293	retained_intron	9.50124	9.49313	9.58447	9.18891	9.12179	9.53516	9.7606	9.56861	9.63867	9.29532	8.73633	9.58832	9.7943	9.6565	9.84538	8.93744	8.86312	10.0112	8.76412	8.84784	9.08929	8.51524	8.59073	8.44701	7.34309	8.49661	7.36016	8.2248	8.64909	8.16379	8.86835	8.05819	8.04456	7.86892	7.51045	7.75119
7894624	KXD1	ENSG00000105700	ENST00000596785	protein_coding	9.75715	9.7759	9.7715	10.139	10.0648	9.70485	10.5442	10.9011	10.644	10.453	10.6135	10.4867	10.532	10.4775	10.6046	10.4505	10.3028	10.2617	10.1251	9.87733	10.1272	10.1433	10.2515	10.1634	9.0017	8.9894	8.76046	9.52224	10.0303	9.77203	10.3615	9.13119	9.63532	9.47883	9.92742	10.4203
7894627	SPAG7	ENSG00000091640	ENST00000573805	retained_intron	9.67167	9.88968	9.96183	10.0131	10.113	10.06	9.72826	9.53012	9.76445	9.97116	9.85987	9.87116	9.85912	9.67151	9.67791	9.56563	9.44758	9.87539	9.83415	9.99808	10.0081	10.0179	9.80837	9.7717	9.53477	10.068	9.5059	9.66462	9.30987	9.37121	9.06204	9.12194	8.71006	9.3292	9.28201	9.8738
7894628	HNRNPM	ENSG00000099783	ENST00000598367	protein_coding	6.00861	6.12973	5.63811	5.73675	5.88747	5.1648	6.79495	6.9578	6.72756	6.78672	6.66775	6.72458	6.39278	5.9931	6.67313	6.57145	6.59093	6.58683	5.65653	5.39603	6.04022	6.03274	6.53304	6.54052	5.471	4.68197	4.54294	5.38416	5.62221	6.51173	7.1102	5.30751	5.51763	5.61083	5.45782	6.65522
7894634	RPS11	ENSG00000142534	ENST00000601306	nonsense_mediated_decay	12.6933	12.7697	12.7367	12.8605	12.8928	12.8069	12.786	13.0181	12.9055	12.9972	13.2628	12.9417	12.7975	13.0162	12.8093	13.0102	13.134	13.3132	13.0413	13.0609	13.0443	12.9775	12.9102	12.8917	13.4715	13.5222	13.3466	13.338	12.8964	13.3155	12.9987	13.2767	13.0097	13.2441	13.2814	13.392
7894635	KAT7	ENSG00000136504	ENST00000503935	protein_coding	9.62674	9.85008	9.55167	8.54396	8.64905	8.57408	9.82503	9.5359	9.98115	8.99644	8.53238	8.6541	9.8308	9.59365	9.87364	9.43744	9.18533	8.5161	9.757	9.92123	10.0672	8.77266	8.61986	8.73474	9.17105	10.1097	9.15521	9.49545	10.1444	9.27301	9.93273	9.21498	9.17698	9.50061	9.31324	10.1911
7894637	TARDBP	ENSG00000120948	ENST00000439080	protein_coding	9.34981	9.2069	9.12877	8.79025	8.7423	8.49893	9.43613	9.44235	9.66248	8.52955	8.53517	8.36782	8.79071	9.12834	9.03196	8.57678	8.47806	8.41569	8.03914	8.03796	7.60058	7.68827	8.51829	8.38795	8.78667	8.50503	9.37564	8.34694	9.15073	9.76744	9.01206	9.58212	8.90684	10.1498	10.01	10.383
7894638	HNRNPK	ENSG00000165119	ENST00000376263	protein_coding	10.0475	10.1615	10.0753	10.7035	10.5452	10.7893	10.2159	10.289	10.2464	10.2242	10.5576	10.4949	10.2557	10.3538	10.0149	10.026	10.0403	9.97253	10.2867	10.1687	10.1994	10.5963	10.7047	10.7058	10.6392	10.3051	10.6482	10.3364	10.4403	10.5542	10.4119	10.9167	10.6573	11.1336	11.2051	11.1735
7894639	STARD7	ENSG00000084090	ENST00000488084	retained_intron	10.9387	11.1215	10.9827	10.8109	10.9276	10.943	10.8248	10.6532	10.8073	10.6226	10.5589	10.5398	10.7255	10.7903	10.7434	10.8112	10.6601	10.3967	10.8857	10.9031	10.9252	10.6529	10.575	10.5723	11.554	11.47	11.4477	11.6418	10.9207	11.2375	11.0638	11.2429	11.1522	11.2511	10.9042	10.964
7894640	JTB	ENSG00000143543	ENST00000471173	processed_transcript	11.7845	11.7856	12.0147	11.9676	11.9035	11.7117	11.8716	11.9699	11.9051	12.0185	11.9956	12.0194	11.8982	11.8521	12.0153	12.0299	11.8524	12.0563	11.7876	11.8571	11.8758	11.8199	11.8775	11.827	11.1574	11.0046	11.2037	11.3998	12.4328	11.9145	12.4159	11.3945	11.6622	11.7257	11.7787	12.204
7894642	HNRNPK	ENSG00000165119	ENST00000376263	protein_coding	11.128	11.1374	11.3539	11.492	11.3279	11.4382	11.1237	11.0757	11.0669	11.0972	11.0532	11.2472	10.9378	11.1316	10.9515	11.1422	10.9233	11.1817	10.9747	10.881	10.9604	11.312	11.269	11.4368	10.9496	10.9718	11.0993	11.039	11.1794	11.3413	10.9319	10.9963	10.9978	11.441	11.5477	11.4989
7894648	KAT7	ENSG00000136504	ENST00000503935	protein_coding	10.6348	10.421	10.8016	10.8405	11.0245	11.1089	10.4505	10.5079	10.3908	10.7878	10.735	10.8252	10.533	10.527	10.5397	10.7922	10.8128	10.6476	10.3665	10.5603	10.449	10.6985	10.9115	10.8014	9.94306	10.367	9.87956	10.5429	10.7941	9.94227	10.2044	9.86132	10.0004	9.89199	10.283	9.8743
7894650	RPS27A	ENSG00000143947	ENST00000468810	retained_intron	6.1694	6.39285	6.21093	7.0244	6.95441	6.39358	6.518	6.67151	6.37379	7.43584	7.42517	7.42702	7.17412	6.8737	6.71372	7.67524	7.11295	7.32234	6.3047	5.84928	6.78736	6.71455	7.11612	7.06871	6.61307	6.41711	6.10221	6.47878	7.05425	6.33135	5.83046	6.02457	6.61681	6.65024	6.40849	6.32528
7894653	IFT43	ENSG00000119650	ENST00000553438	processed_transcript	10.7563	10.5911	10.8212	10.9066	10.7069	10.5081	10.8359	10.8428	10.8849	10.7973	10.7873	10.9415	10.9141	10.832	10.8678	10.806	10.7221	10.9223	10.8385	10.5627	10.6283	10.8956	10.8812	10.9107	10.2637	10.3831	10.5324	10.5427	11.6312	10.9066	11.4411	10.5818	11.0046	10.8082	11.1305	11.3109
7894654	IK	ENSG00000113141	ENST00000512827	retained_intron	3.43294	3.29188	3.77508	3.41238	3.94459	4.03242	3.37641	3.43004	3.31667	3.44733	3.36703	3.8866	3.40889	3.39004	3.66273	3.79617	4.06698	3.6404	3.46287	3.16644	3.65968	3.50951	3.92935	3.5592	3.52789	3.68298	3.57343	3.59206	3.5813	3.63336	3.95956	3.88961	3.09309	3.64671	3.49184	3.32882
7894657	SART3	ENSG00000075856	ENST00000552221	processed_transcript	9.10687	8.95215	8.93691	8.53561	8.72852	8.83938	9.89377	9.86783	9.87043	9.29217	9.33317	9.59673	10.0485	9.95655	9.86129	9.55005	9.68264	9.57661	8.87687	8.67224	8.87994	8.20554	8.15858	8.39822	9.9561	10.0701	9.81814	9.49059	10.0085	9.27998	9.73633	10.2236	10.1782	9.99006	9.08815	9.41699
7894661	ATP6V0E1	ENSG00000113732	ENST00000517669	protein_coding	12.9121	12.8133	12.8128	13.0465	13.1009	13.0548	12.5546	12.8422	12.5164	12.9805	13.1394	13.0172	12.5024	12.8323	12.4982	12.8948	13.0487	13.1274	12.158	12.4454	12.2793	12.9531	13.0027	13.158	12.6367	12.5799	12.7756	12.4835	12.473	12.8216	12.7892	12.73	12.4965	12.6664	12.8517	12.5384
7894662	PRPF8	ENSG00000174231	ENST00000573681	retained_intron	12.4052	12.3128	12.395	12.4123	12.4038	12.3397	12.2258	12.1754	12.2334	12.2762	12.2893	12.2784	12.1447	12.2003	12.1652	12.4425	12.3341	12.2391	12.3687	12.2235	12.2853	12.3021	12.2353	12.1456	12.9557	13.1497	12.8604	12.8635	12.8488	12.7959	12.6236	12.7662	12.7342	12.5961	12.5141	12.3652
7894665	ANAPC5	ENSG00000089053	ENST00000536366	protein_coding	10.1047	10.1231	9.99835	10.3738	10.4445	10.4498	10.2793	10.2694	10.1882	10.3623	10.3443	10.5477	10.3439	10.3595	10.2609	10.3292	10.43	10.5937	10.047	10.1599	10.0645	10.4139	10.4088	10.3519	10.7293	10.6991	10.4959	10.7242	10.1694	10.4556	10.0519	10.9413	10.9643	10.8595	10.6874	10.4222
7894666	DDX5	ENSG00000108654	ENST00000585111	protein_coding	12.8044	12.794	12.8005	12.8279	12.7319	12.8293	12.759	12.5933	12.7149	12.5893	12.541	12.669	12.7302	12.6071	12.5968	12.5305	12.5268	12.6399	12.8773	12.7201	12.737	12.6029	12.7017	12.6794	12.4271	12.61	12.4039	12.6554	12.4812	12.6007	12.6002	12.5657	12.5112	12.6759	12.5207	12.6082
7894671	RPL34	ENSG00000109475	ENST00000503574	retained_intron	8.69408	8.68075	8.74126	9.00547	9.07155	9.12223	9.18403	9.16109	9.15458	9.27504	9.25045	9.05524	9.09691	8.91893	9.25062	9.30669	9.29625	9.48339	8.75607	8.44284	8.97307	8.93622	9.05415	9.14626	8.08848	7.7459	7.50275	8.378	8.76792	8.40169	9.20061	7.55203	8.10976	7.96594	8.10825	8.5134
7894672	HSP90AB1	ENSG00000096384	ENST00000371554	protein_coding	12.7299	12.5906	12.7285	12.5177	12.5022	12.6372	12.8489	12.7512	12.7423	12.6211	12.5932	12.6769	12.7977	12.6662	12.7935	12.4489	12.4182	12.4258	12.6345	12.4336	12.6652	12.5751	12.5507	12.3655	12.368	12.379	12.3463	12.5475	12.4891	12.4901	12.0465	12.5518	12.4126	12.6736	12.4463	12.708
7894674	CANX	ENSG00000127022	ENST00000503303	processed_transcript	12.336	12.3458	12.2767	12.6513	12.5889	12.559	12.179	12.3595	12.2463	12.418	12.5945	12.4101	12.1951	12.304	12.2082	12.3738	12.3136	12.2936	11.9568	12.0444	11.9337	12.4709	12.6294	12.4931	11.9037	11.8058	12.0464	12.0386	12.1759	12.2161	12.0348	12.2503	12.0188	12.2598	12.2715	11.7602
7894675	IK	ENSG00000113141	ENST00000502899	protein_coding	9.75133	9.64082	9.59106	10.0794	10.0523	10.3871	9.92298	10.0609	9.89865	10.3294	10.7116	10.5336	9.91535	10.1066	9.77572	10.3402	10.2776	10.4426	10.1017	9.79217	10.0097	10.4668	10.4729	10.4453	9.98283	10.1974	9.9556	9.72567	9.77832	9.7559	9.64158	9.77134	9.64106	9.7044	9.37478	9.68135
7894681	ABCF1	ENSG00000204574	ENST00000542772	retained_intron	10.3774	10.3631	10.1825	10.2099	10.2796	10.4055	10.5794	10.7675	10.6028	10.3924	10.7251	10.3929	10.5359	10.928	10.4222	10.2728	10.6043	10.3715	10.427	10.5352	10.48	10.2176	10.2028	10.445	10.9914	10.8432	10.8565	10.9699	11.129	10.848	10.4951	11.0766	10.8542	10.9203	10.1324	9.75456
7894682	RPL19	ENSG00000108298	ENST00000577759	retained_intron	13.2273	13.1909	13.0999	13.2718	13.3084	13.277	13.227	13.3012	13.3336	13.4069	13.4874	13.4831	13.323	13.2664	13.3303	13.436	13.4519	13.5509	13.4123	13.3135	13.3419	13.4702	13.3431	13.3884	13.5555	13.6458	13.5569	13.668	13.3163	13.5099	13.0582	13.4955	13.4567	13.5806	13.5283	13.5199
7894683	YY1	ENSG00000100811	ENST00000554579	retained_intron	8.45768	8.55934	7.88447	7.83131	7.3343	7.51761	8.15539	8.28638	8.75522	6.76476	6.8723	7.23937	8.21029	7.86636	8.11335	6.93084	7.85324	7.03904	7.537	7.53325	8.0611	6.8156	7.66473	7.27835	5.10231	6.21031	5.40432	5.60877	7.262	6.41694	6.08115	7.32433	6.65892	7.84352	7.39723	7.66773
7894685	DDX5	ENSG00000108654	ENST00000583894	retained_intron	11.1352	11.1343	10.8294	11.0633	10.8883	11.142	11.4265	11.563	11.4671	11.0525	10.855	11.2845	11.261	11.0367	11.2487	11.2457	11.0403	10.8836	11.3446	11.0041	11.0596	11.0416	11.3299	11.2685	11.0456	11.1461	11.0991	11.0006	10.9668	11.0076	10.752	11.5598	11.4866	11.6897	11.7233	11.2014
7894687	CANX	ENSG00000127022	ENST00000512607	protein_coding	12.6512	12.598	12.6857	12.9293	12.9377	12.8297	12.9885	12.8469	12.9001	13.0692	12.9629	12.9338	12.7501	12.9085	12.8517	12.9985	13.0353	12.7041	12.6713	12.7322	12.6328	12.989	13.1309	13.1528	12.3292	12.3524	12.4358	12.2961	12.6929	12.5043	12.5555	12.4883	12.6138	12.8064	12.7937	12.6138
7894694	SEPT2	ENSG00000168385	ENST00000429791	protein_coding	9.5495	9.79376	9.71002	8.93035	8.80059	8.90338	8.38458	8.5379	8.62533	8.08123	8.07559	7.81679	8.55527	8.76873	8.76205	7.64378	8.42972	8.31285	8.63636	8.89278	8.60602	8.23674	8.27346	7.90966	6.50495	6.54199	6.26816	8.31151	8.98409	7.44118	8.5097	7.69329	7.30665	8.34059	8.35774	9.82326
7894696	CAPNS1	ENSG00000126247	ENST00000586963	protein_coding	9.49667	9.2574	9.44291	9.68554	9.5857	8.9213	10.0655	10.1164	9.84868	9.83745	9.80845	9.67975	9.62121	9.72417	9.83628	9.84482	9.8892	9.71134	9.24486	9.34375	9.29215	9.50474	9.61202	9.8299	8.42107	8.4383	7.85505	8.67284	9.34789	9.18054	9.99586	8.66046	8.76727	8.77735	9.05543	9.74826
7894698	JTB	ENSG00000143543	ENST00000428469	protein_coding	9.31555	9.19801	9.05227	9.08899	9.21356	9.16283	9.38599	9.36623	9.5601	9.45962	9.18632	9.30912	9.26456	9.42009	9.32625	9.60159	9.46287	9.15854	8.93799	8.95799	9.12547	9.41112	9.47521	9.267	10.164	9.81875	9.66096	9.72598	9.11456	10.2584	8.3701	9.82484	9.49179	9.81173	9.90013	9.14897
7894699	FAUP1	ENSG00000235297	ENST00000474180	processed_pseudogene	12.9615	13.1423	13.0202	13.1558	13.2313	13.1822	13.073	13.0283	13.1623	13.3137	13.3713	13.2735	13.1194	13.1293	13.1588	13.2969	13.2762	13.329	13.2125	13.1867	13.2635	13.4118	13.2105	13.2572	13.2914	13.0731	12.9948	13.1376	12.5859	13.1366	12.4732	13.1822	13.0362	13.1172	12.998	12.6669
7894700	ZNF146	ENSG00000167635	ENST00000456324	protein_coding	10.1923	10.3649	10.4315	10.514	10.6684	10.5849	9.8334	9.94691	9.88569	10.7053	10.7181	10.8236	10.1261	9.70955	9.71996	10.4867	10.4427	10.6594	10.1524	10.1517	10.2485	10.2997	10.477	10.2746	9.84155	9.96749	10.0329	9.72132	10.6328	9.91631	10.1036	10.7962	10.9506	11.4403	11.1724	11.3132
7894702	PRPF8	ENSG00000174231	ENST00000571346	retained_intron	5.60841	5.34142	6.39366	6.1089	6.18083	6.16018	5.62137	6.19943	5.83258	5.66125	5.97523	6.43382	6.16018	6.17483	5.75374	6.35221	6.91003	6.71978	5.83153	5.94062	5.80327	5.52522	5.70115	5.97742	5.35589	5.58169	5.27476	5.96045	6.09967	5.90143	6.50811	5.74607	5.26238	5.64524	5.52736	6.73041
7894704	OAZ1	ENSG00000104904	ENST00000322297	protein_coding	12.8535	12.8781	12.7247	12.9335	12.8967	12.8561	12.9084	12.8432	12.9079	12.956	12.999	12.8166	12.9849	12.8901	12.8778	13.0022	12.9718	12.9898	12.8618	12.9414	12.8337	13.0939	13.0763	13.0886	12.7561	12.3243	12.6531	12.6509	12.0685	12.7885	11.4844	12.641	12.4382	12.5351	12.5089	12.4231
7894708	IK	ENSG00000113141	ENST00000515015	retained_intron	7.68355	8.14475	7.95982	8.40599	8.55341	8.65107	8.15768	8.26123	7.91158	8.5946	8.85429	8.88158	8.08226	8.40301	8.10088	8.45721	8.61299	8.52092	8.02683	8.07737	8.12273	8.22507	8.49986	8.54795	7.69501	8.47962	8.54061	8.33514	8.41793	8.41274	8.36731	8.58123	7.9702	8.58603	8.15876	8.31257
7894709	KAT7	ENSG00000136504	ENST00000508594	processed_transcript	8.58023	8.47934	8.54705	8.81962	8.82044	8.6401	9.24999	8.90043	9.08635	8.8571	9.24964	8.77369	8.80447	8.85983	9.01899	9.11761	9.08052	8.95429	8.82746	8.50352	8.68406	8.61863	8.68595	8.9218	7.03756	8.21671	7.91365	8.29188	8.78854	8.31575	8.62047	8.32435	8.55621	8.03917	8.79158	8.95023
7894710	USP22	ENSG00000124422	ENST00000463692	retained_intron	3.50792	3.88933	3.84774	3.46344	3.56649	3.44839	4.02045	4.14851	3.78289	3.35739	3.16055	3.52041	3.27932	3.61553	3.90829	3.49682	3.64015	3.47472	3.45782	3.48453	3.55697	3.3744	3.58124	3.23922	4.82594	4.35852	3.96914	3.7874	3.73944	4.43235	4.06257	4.12205	4.11687	5.14171	3.72195	4.00375
7894711	ANAPC5	ENSG00000089053	ENST00000536366	protein_coding	9.42274	9.3703	9.47875	9.87778	9.51677	9.92488	9.8853	9.5458	9.85628	9.94075	9.7736	10.0833	9.82326	9.64869	9.60546	9.77806	9.64095	9.69487	9.15458	9.14484	9.42096	9.69917	9.5255	9.76522	10.5037	10.5355	10.0387	10.4319	10.1564	9.95685	9.89964	10.6189	10.6543	10.51	10.2846	10.1275
7894712	HNRNPM	ENSG00000099783	ENST00000598999	protein_coding	10.9439	10.9283	10.8794	10.889	10.8925	11.0589	11.4239	11.6635	11.4115	10.7707	10.6757	10.5911	11.2498	11.1976	11.2761	10.9213	11.0102	10.4103	10.9155	10.8998	10.7708	11.0152	11.3161	11.4062	11.1278	11.0674	11.3554	10.8126	11.1442	11.5103	10.4878	11.4894	11.3743	11.6221	11.6952	11.1601
7894715	KAT7	ENSG00000136504	ENST00000513075	retained_intron	4.39829	4.4914	3.88641	3.99893	4.24157	3.7803	4.29753	4.05894	4.24005	4.47704	4.13223	3.93432	4.36078	4.59549	4.17156	3.90547	4.0475	4.13745	4.05616	4.44384	4.3556	3.85606	4.10102	4.27497	4.53687	4.20101	4.10683	4.65732	4.12954	4.54503	5.34311	4.72909	5.05684	4.66933	5.24526	4.43957
7894716	SRSF9	ENSG00000111786	ENST00000550458	protein_coding	10.5935	10.5064	10.7014	11.0893	10.9302	11.0784	10.9671	10.4487	10.8916	11.0022	10.7006	11.0704	10.9639	10.6428	10.8725	10.8207	10.5209	10.8118	11.1646	10.654	11.2283	11.2321	10.9657	11.0998	11.9498	11.6697	11.6654	11.9402	11.6982	11.8523	11.3968	11.7874	11.7073	11.7359	11.6081	11.7992
7894721	NARS	ENSG00000134440	ENST00000587194	protein_coding	6.22356	6.94673	6.38723	7.10474	7.45491	7.67434	6.24256	6.50217	6.22256	7.68682	7.09891	7.43723	6.77217	7.01278	6.66952	8.06329	7.82368	7.21171	6.51038	6.5871	6.9641	7.43858	7.82658	7.45088	6.04436	6.5162	6.29893	6.42347	6.62321	6.73735	6.0196	6.42484	7.04045	6.47846	7.0106	5.94582
7894722	RPL11	ENSG00000142676	ENST00000482370	processed_transcript	10.7179	10.5804	10.8325	11.314	11.0504	10.8456	10.3176	10.2378	10.4855	11.0035	10.2838	10.9416	10.1972	9.79392	10.4714	10.8911	10.2183	10.5381	10.1084	9.84957	9.97257	10.1491	10.3302	10.342	10.2154	9.99266	10.4896	9.8347	11.0273	10.5775	10.9223	10.2152	10.1346	10.772	10.8876	11.4375
7894723	RPL30	ENSG00000156482	ENST00000521112	retained_intron	11.5631	11.5133	11.582	11.9812	11.9185	11.756	12.4276	12.4111	12.2975	12.3797	12.3922	12.3449	12.2346	12.3088	12.3198	12.26	12.1321	12.1518	12.0508	11.8403	12.0757	12.1659	12.1646	12.1371	10.9145	11.2087	10.7247	11.4288	11.851	11.4296	12.3941	11.2741	11.6077	11.7243	11.6356	12.0676
7894725	CANX	ENSG00000127022	ENST00000512607	protein_coding	11.6838	11.5495	11.5197	12.0858	12.0541	12.4163	11.8095	11.6355	11.6591	11.9791	11.8775	12.1713	11.797	11.7043	11.7643	11.914	11.7459	11.8114	11.3962	11.0778	11.2997	12.216	12.3421	12.1471	11.7927	11.7734	11.694	11.8744	11.8566	11.8155	11.5698	12.2196	11.9824	12.222	12.144	12.136
7894726	RNPS1	ENSG00000205937	ENST00000565243	retained_intron	5.99359	5.85905	5.64794	5.69083	5.62401	5.96216	6.18145	6.37144	6.80998	6.07329	5.90093	5.76097	5.94752	5.97342	6.40546	6.29888	6.44248	5.93761	5.67405	5.58988	6.14737	5.54221	5.69834	5.66357	4.50964	4.5709	4.66934	5.3535	5.09279	5.18491	5.24994	4.89629	5.60195	5.06275	5.14183	5.98325
7894732	RPS5	ENSG00000083845	ENST00000196551	protein_coding	12.1082	12.2232	12.053	12.5455	12.5642	12.5548	11.7956	11.9904	12.0439	12.609	12.6735	12.5791	11.9458	12.0293	11.9998	12.472	12.5622	12.657	12.2937	12.4088	12.3415	12.5725	12.3801	12.4854	12.6861	12.4137	12.4009	12.3637	12.3645	12.5725	11.7294	12.1679	12.2434	12.4279	12.1563	11.9045
7894734	HNRNPK	ENSG00000165119	ENST00000483135	retained_intron	10.3995	10.5523	10.3496	10.1721	10.3949	10.2051	10.3466	10.1375	10.4996	10.6603	10.4001	10.3911	10.3111	10.0824	10.3834	11.1807	10.9755	10.8839	10.4334	10.2187	10.2725	10.5058	10.7311	10.3815	9.27332	9.31104	8.70674	9.7604	10.7262	9.39482	11.3086	10.2542	10.5633	10.1276	10.3706	10.7642
7894737	KARS	ENSG00000065427	ENST00000564578	nonsense_mediated_decay	10.6433	10.4657	10.7888	10.9625	10.9957	11.1814	10.3851	10.365	10.3125	10.6491	10.3787	10.555	10.4287	10.5473	10.4315	10.735	10.6009	10.8267	9.94848	10.1391	10.4157	10.5198	10.2975	10.3413	10.7891	10.729	10.6599	10.7563	10.501	10.7594	9.80843	10.4886	10.4285	10.7799	10.5437	10.0992
7894739	EIF3F	ENSG00000175390	ENST00000532882	retained_intron	4.69192	5.40104	4.97865	5.05544	5.21457	5.51543	6.50779	5.83539	5.91453	5.98523	5.51791	6.77839	5.05047	4.91157	5.27007	4.67049	5.30106	5.51417	5.0881	4.97059	5.20667	5.19258	4.99911	4.96795	6.20639	5.51615	5.92371	5.1475	5.95808	6.48758	5.26508	5.23118	5.63732	5.49794	4.88133	4.86368
7894740	NBEAL1	ENSG00000144426	ENST00000460355	retained_intron	13.1758	13.1628	13.2789	13.4004	13.3751	13.4119	13.3668	13.327	13.304	13.4037	13.5774	13.5765	13.3313	13.4322	13.4225	13.6548	13.6615	13.6112	13.3231	13.3568	13.4902	13.3395	13.3444	13.3671	13.3517	13.3699	13.2541	13.3717	13.307	13.3478	13.1759	13.2235	13.1478	13.4029	13.1986	13.487
7894742	HNRNPM	ENSG00000099783	ENST00000597813	retained_intron	6.15679	6.36723	6.31817	6.46595	6.3149	6.49071	6.78079	6.36755	6.25216	6.11037	6.61125	6.50055	6.29437	6.12851	6.5159	6.16345	6.7348	6.4658	6.34898	6.30969	6.61348	6.90667	6.46902	6.64423	6.42853	6.67646	6.01266	6.5264	6.24464	6.74056	6.53616	6.48322	6.84601	6.4318	6.7508	6.01036
7894743	ILF2	ENSG00000143621	ENST00000368684	protein_coding	4.06908	3.78813	4.18616	3.75184	4.3117	4.69673	3.87327	4.05053	4.07135	5.31424	3.97457	4.09648	3.86689	4.4112	4.18939	4.45242	4.45678	4.11552	4.43522	4.2968	4.12146	4.16168	4.15765	3.4683	5.62403	4.61426	4.81913	4.28562	4.19555	4.37901	4.27488	4.26515	4.6885	4.43023	4.26391	3.82924
7894744	RPL11	ENSG00000142676	ENST00000458455	protein_coding	12.836	12.7576	12.8394	13.2555	13.1735	13.1712	12.486	12.4825	12.5013	12.944	12.9767	13.1211	12.618	12.4536	12.6708	12.7597	12.8042	13.1901	12.5527	12.5802	12.7027	12.8496	12.7332	12.6528	12.461	12.4043	12.3661	12.0446	12.6785	12.3188	12.3809	12.2361	12.1192	12.4448	12.3097	12.8128
7894746	AC005253.4	ENSG00000268983	ENST00000593791	antisense	7.4052	7.29471	7.30343	6.87876	7.14723	7.11842	7.38485	7.25242	7.1799	7.64053	7.19118	7.24334	6.95308	7.24405	7.40606	7.648	7.37059	7.12725	6.97274	7.56386	7.35336	7.44874	6.79454	7.03806	7.61468	7.78119	8.02513	7.50466	6.91905	7.99464	6.23058	7.44952	7.23156	7.3461	7.42358	6.94107
7894747	RNPS1	ENSG00000205937	ENST00000565243	retained_intron	10.6651	10.7323	10.653	10.8713	10.8999	10.9063	11.3093	11.3188	11.3915	11.5796	11.3951	11.4104	11.262	11.3175	11.3433	11.1473	11.2719	11.2053	11.0099	10.693	10.7958	11.1321	11.3277	11.2066	9.72988	10.0458	9.23391	9.91903	10.2331	10.4064	10.8809	9.82753	10.146	10.146	10.3418	10.7544
7894757	SRP14	ENSG00000140319	ENST00000558243	retained_intron	12.2683	11.9939	12.1859	12.2514	12.2035	12.0932	12.1168	12.079	12.0988	12.1035	11.8841	12.1061	12.0671	12.1056	12.1435	12.3956	12.2587	12.0932	12.0747	11.9426	12.1386	12.1422	12.1928	12.2954	11.4343	11.6494	11.6205	11.3973	11.5913	11.5163	11.254	11.265	10.9341	11.6597	11.5559	11.4421
7894758	FAUP1	ENSG00000235297	ENST00000474180	processed_pseudogene	12.6183	12.6558	12.5754	12.8865	12.9586	12.8719	12.7002	12.729	12.875	13.0301	13.0474	12.9633	12.8467	12.6939	12.8282	13.1052	12.9639	13.0143	12.934	12.7977	12.8671	13.1562	12.8977	12.9749	12.7812	12.5478	12.6174	12.5965	12.2151	12.6408	11.9347	12.5529	12.4159	12.5809	12.5872	12.2412
7894761	CAPNS1	ENSG00000126247	ENST00000586963	protein_coding	11.953	12.0164	11.7831	11.088	11.3915	11.2063	12.2694	12.2468	12.2348	11.7204	11.8595	11.5334	12.1319	12.3292	12.1183	11.7498	11.9212	11.5357	12.1067	12.3061	12.0106	11.7656	11.7263	11.8526	12.6886	12.2591	12.5731	12.1419	11.414	12.4554	11.7645	12.2162	11.9975	12.198	12.1169	11.6835
7894767	ARF1	ENSG00000143761	ENST00000541182	protein_coding	12.0923	12.037	12.1224	12.4056	12.4391	12.4701	11.988	11.9679	12.0656	12.4758	12.5355	12.5008	12.016	12.0639	12.0442	12.3225	12.2255	12.4633	12.0371	11.8633	12.052	12.3843	12.1174	12.0722	13.1354	13.08	13.1167	12.8964	12.5358	12.8939	12.5547	12.9984	12.7455	12.8417	12.721	12.8897
7894771	SNX3	ENSG00000112335	ENST00000349379	protein_coding	10.5008	10.2898	10.0276	11.6901	11.7667	11.8963	10.6324	10.6028	10.7519	11.6848	11.7575	11.9172	10.7422	10.7178	10.4081	11.8217	11.9611	11.7962	10.8786	10.7953	10.8599	12.2056	12.1885	12.1622	11.2309	11.38	11.0659	11.1463	10.261	11.148	10.6434	11.0673	11.0379	11.0513	11.2017	10.8153
7894773	SEPT2	ENSG00000168385	ENST00000476841	retained_intron	3.62801	3.44028	3.41291	3.0938	3.15877	3.75853	3.28507	3.64065	3.20082	3.36685	3.55522	3.51914	3.21087	3.13937	3.26425	3.32372	3.56459	3.18057	3.2544	3.60405	3.14404	3.21919	3.1728	3.12331	3.12524	3.09102	3.22189	3.17121	3.29879	3.2124	3.48903	3.24629	3.56801	3.22601	3.38658	4.14909
7894774	RPL12P8	ENSG00000219932	ENST00000600823	processed_pseudogene	12.5427	12.4666	12.4592	12.585	12.5827	12.5878	12.689	12.5808	12.7056	12.8336	12.8117	12.9525	12.6423	12.4902	12.6513	13.1035	13.0047	12.9852	12.6425	12.5821	12.623	12.7796	12.8313	12.7663	12.7576	12.7316	12.5348	12.6455	12.5172	12.6458	12.172	12.5578	12.3533	12.5952	12.5809	12.6672
7894777	SART3	ENSG00000075856	ENST00000546611	protein_coding	7.98017	7.94149	7.98113	8.00241	8.13205	8.00646	7.97484	8.00537	7.99737	7.61098	7.9625	7.88645	7.69561	7.40095	7.77756	7.64821	7.59319	8.06784	7.83246	7.83623	7.79202	7.72982	7.43412	7.56545	7.23924	7.38554	6.92393	7.19426	7.20431	7.34687	6.67533	6.8058	8.19523	6.94789	7.63704	6.76117
7894782	EIF4G2	ENSG00000110321	ENST00000525995	processed_transcript	6.49049	6.41281	5.66472	6.33124	6.47212	6.5514	6.25574	6.22235	6.32629	6.49326	6.43046	6.51496	6.37601	5.82063	6.00685	5.93474	6.3419	6.80726	6.13467	6.62213	6.15782	6.46986	6.49539	6.58078	6.54852	6.71864	6.61268	6.16741	6.68436	6.35023	6.11787	6.57211	7.03985	6.61895	6.74522	6.70672
7894787	DDX46	ENSG00000145833	ENST00000509255	retained_intron	12.7692	12.7715	12.8435	12.8837	12.8558	12.7449	13.2317	13.2772	13.2726	13.2948	13.2134	13.1742	13.2847	13.2153	13.3373	13.1627	13.0724	13.0216	13.0169	12.9533	13.1274	13.0486	12.9155	12.9927	12.3887	12.2646	12.2627	12.7271	13.047	12.8333	13.3065	12.4624	12.8784	12.7794	12.8943	13.2247
7894788	EIF4G2	ENSG00000110321	ENST00000530702	protein_coding	7.87737	7.51722	7.81221	7.73082	7.63005	7.71699	7.99044	7.89667	7.80933	7.86513	7.70086	7.9344	7.69399	8.05099	7.92717	7.64958	7.85527	7.68417	7.97772	7.84653	7.85156	8.08163	7.46133	7.71123	7.64492	7.46599	7.87147	7.63	7.33591	7.61645	7.54837	7.40552	7.30583	7.22897	7.6454	7.07932
7894790	KHDRBS1	ENSG00000121774	ENST00000484270	processed_transcript	12.123	12.0266	11.913	11.2413	11.3224	11.4546	12.0673	12.2035	12.1663	11.5887	11.4747	11.564	12.053	11.8749	12.027	11.264	11.1698	11.0557	12.0877	11.9292	11.9351	11.3367	11.6157	11.6568	11.7063	11.7075	11.8516	12.0257	11.827	11.8031	11.6549	11.9188	11.827	11.8692	11.9774	12.1139
7894791	YY1	ENSG00000100811	ENST00000262238	protein_coding	7.12285	7.38945	7.36579	6.47066	6.80438	6.55271	6.66632	7.07292	7.04384	6.6311	5.7291	6.89723	6.72738	6.62606	6.92708	6.68717	6.7863	6.42633	6.98814	7.06491	6.92337	5.9914	6.31282	6.37705	7.81736	7.08392	7.13942	7.31643	7.23053	7.46422	7.15301	7.42642	7.28405	7.7461	6.88541	7.45686
7894796	IK	ENSG00000113141	ENST00000515592	retained_intron	9.26558	9.2456	9.36493	9.79393	9.85292	9.88615	9.43075	9.57442	9.44858	9.88314	9.81979	10.1313	9.42112	9.31628	9.40418	9.70542	9.8162	10.262	9.15979	9.14622	8.99906	9.31829	9.66694	9.5207	9.7395	9.94069	9.77088	9.78962	9.84993	9.41563	9.8657	9.73051	9.5458	9.60286	9.4393	10.0863
7894798	HSP90AB1	ENSG00000096384	ENST00000371554	protein_coding	12.8116	12.8214	13.0555	13.0083	12.9496	12.9463	12.9794	12.7194	13.0477	13.0646	12.7348	13.004	13.0012	12.7405	13.0517	13.0079	12.1218	12.9749	12.9109	12.294	12.8989	12.7851	12.723	12.2165	12.5395	12.7269	12.7657	12.8647	12.5525	12.792	11.9387	12.5455	12.5543	12.5058	12.3332	12.6683
7894801	SART3	ENSG00000075856	ENST00000548077	retained_intron	9.19871	9.03686	9.23154	9.19856	9.02735	9.20002	9.45874	9.5102	9.63934	8.97026	8.60577	9.2092	9.60322	9.52341	9.50122	9.17933	9.20862	9.34885	8.94667	9.03545	9.29234	8.74949	8.7688	8.89746	9.59875	9.55661	9.68059	9.9164	9.98561	9.76353	9.07403	9.7734	9.64888	9.80832	9.70901	9.83673
7894802	USP22	ENSG00000124422	ENST00000463692	retained_intron	8.20902	8.31812	8.04132	8.06594	8.26122	7.95636	8.08374	8.37127	7.94642	7.82201	8.01336	7.93227	8.03459	7.8974	8.18886	8.27813	7.82519	7.84879	8.29858	8.12736	8.25464	7.9494	8.03301	8.20474	7.70185	7.71356	7.54206	8.13553	8.89975	8.08209	7.90162	7.6825	7.66412	7.47411	8.06605	7.81608
7894806	HNRNPD	ENSG00000138668	ENST00000541060	protein_coding	12.6183	12.4233	12.6087	12.374	12.3441	12.4261	12.7136	12.6878	12.535	12.4727	12.4598	12.5214	12.5045	12.6838	12.5035	12.5237	12.4035	12.2955	12.6219	12.4487	12.5336	12.36	12.5085	12.4219	12.7695	12.9183	12.6246	12.6688	13.1962	12.8948	12.814	13.099	12.9214	12.9874	13.0055	13.103
7894808	ARF1	ENSG00000143761	ENST00000541182	protein_coding	11.8961	12.09	12.0017	12.3268	12.2896	12.4303	11.7392	11.6744	11.7742	12.2725	12.3822	12.2227	11.8651	11.8614	11.8508	12.1628	12.0625	12.1501	11.9836	11.8854	11.9706	12.2203	11.85	11.8587	13.048	12.9259	13.1117	12.8736	12.4033	12.7996	12.3286	13.0662	12.6726	12.7416	12.5562	12.6999
7894809	USP22	ENSG00000124422	ENST00000478443	retained_intron	9.52667	9.50576	9.51987	8.7026	9.16374	8.9612	10.0558	10.1959	10.2995	9.54982	9.79424	9.13294	9.87407	10.3448	9.9684	9.36115	9.59696	9.22185	9.66007	9.71104	9.61779	9.20976	9.23375	9.03489	9.51841	10.0879	8.78999	9.8495	9.62642	9.39596	10.0667	9.89422	9.43281	9.4772	9.84867	10.3089
7894813	RPS27AP1	ENSG00000242692	ENST00000475545	processed_pseudogene	11.4522	11.321	11.2454	11.5426	11.4347	11.3902	10.9862	11.1247	11.1712	11.4894	11.4405	11.5077	10.8624	10.7253	10.8642	11.4021	11.2982	11.3924	11.1181	10.9423	11.0322	11.0652	11.0936	11.1551	11.2748	11.4345	11.3464	11.1848	11.5578	11.3067	11.2344	11.1566	11.0848	11.8255	11.6816	12.166
7894816	ERH	ENSG00000100632	ENST00000555373	protein_coding	4.86068	3.9213	4.31732	4.11085	4.24576	3.78207	3.58808	3.99846	3.93521	3.84274	3.68951	4.79627	3.83524	3.17363	3.77826	4.40341	3.1585	3.65504	3.4029	3.14787	3.80666	3.20167	3.38059	3.27565	3.29312	2.96473	3.61863	3.68824	3.89654	3.47108	4.10953	3.63728	4.09949	3.77271	3.82148	3.79456
7894819	HNRNPM	ENSG00000099783	ENST00000598603	retained_intron	8.71611	8.29064	8.60919	7.289	7.92247	8.09762	9.48353	9.16823	9.197	8.47362	8.02607	8.53853	9.29273	9.50416	9.4621	8.07822	8.62108	7.73657	8.68657	8.65926	8.70952	7.90537	8.4436	7.79765	7.57755	7.60956	6.27038	8.12335	8.07928	7.69267	7.96642	7.31105	7.82551	7.28387	7.43784	8.8417
7894820	C22orf28	ENSG00000100220	ENST00000463455	retained_intron	9.51257	9.27443	9.70924	9.54023	9.3777	9.26131	9.76909	9.21903	9.46954	9.69482	9.42422	9.76235	9.24066	9.37979	9.59555	9.19079	9.11697	9.31533	9.09109	9.31413	9.60667	9.14109	8.87712	8.70206	9.80384	9.54178	9.66732	9.54016	9.94546	9.337	9.93318	8.3041	8.71652	9.09791	9.43164	9.04011
7894824	GUK1	ENSG00000143774	ENST00000391865	protein_coding	9.04563	8.98825	9.03874	9.323	9.24387	9.19626	8.91162	8.84912	8.89426	9.36055	9.62242	9.55384	9.02796	9.18235	9.05837	9.24061	9.33766	9.41986	9.03576	9.26244	9.26991	9.21788	8.78889	9.03759	9.59901	9.37261	9.51662	9.07266	9.15131	9.19428	9.05524	8.9253	8.4953	8.78833	9.04845	8.84627
7894826	GDI2	ENSG00000057608	ENST00000380132	protein_coding	12.2517	12.1019	12.0627	11.3224	11.3019	11.3659	11.9411	12.0405	12.0258	11.5264	11.6388	11.5449	12.0262	12.048	11.8587	10.5805	10.6902	10.3943	12.1805	11.9629	11.9959	11.3907	11.5115	11.6464	11.7178	11.7494	11.8848	11.9511	11.8228	12.1611	11.5447	12.105	12.1414	12.2874	12.3138	12.3179
7894827	C1DP1	ENSG00000231245	ENST00000426049	processed_pseudogene	10.3697	10.5255	10.1315	9.6213	9.7176	9.92464	10.4331	10.4613	10.6482	9.95035	9.83213	9.79122	10.3698	10.263	10.4946	9.9732	9.89419	10.0801	10.7096	10.832	10.6584	10.2271	10.0366	10.0361	10.3763	10.5894	10.3627	11.0594	9.91815	9.98276	9.36237	10.3165	9.87972	10.1675	10.0946	10.7431
7894833	EIF3D	ENSG00000100353	ENST00000402116	protein_coding	7.53435	7.27989	7.47472	7.65601	7.70462	7.22736	7.74112	7.52202	7.68076	8.00574	7.86327	8.30303	7.76018	7.89681	7.84581	8.34939	8.49595	8.09607	7.26659	7.45673	7.44008	8.12628	7.68205	7.68541	8.22216	8.13239	8.15861	7.79335	7.93485	7.97913	8.54668	7.83406	8.06583	7.77896	7.51211	7.56625
7894834	CBX3	ENSG00000122565	ENST00000481057	retained_intron	10.4174	10.4157	10.397	10.7318	10.7057	10.7244	10.7466	10.8165	10.8635	10.7365	10.7437	10.8017	10.7818	10.7099	10.7724	10.8148	10.8551	10.6682	10.7237	10.4961	10.5892	10.7205	10.7448	10.7001	9.90097	9.87939	10.1629	9.74961	10.2962	10.0079	10.2123	10.4697	10.4955	11.1456	10.6448	11.2899
7894837	SART3	ENSG00000075856	ENST00000551416	retained_intron	9.31794	9.20672	9.26628	8.69132	8.6558	8.93915	9.58052	9.52732	9.47056	8.96287	8.50333	8.86286	9.35071	9.42718	9.41605	9.28475	9.14163	8.61618	8.81911	8.78459	8.74664	8.45526	8.57531	8.58895	8.83378	8.67037	8.85495	9.00323	9.59148	8.81926	8.91123	8.87424	8.99979	9.28962	9.16849	9.08627
7894838	ARF3	ENSG00000134287	ENST00000539611	protein_coding	11.8044	11.6502	11.5172	11.6314	11.5452	11.633	11.8156	11.7159	11.8495	11.849	11.6197	11.768	11.8407	11.8134	11.8221	11.9929	12.0565	11.6609	11.875	11.8151	11.6951	11.988	12.0633	12.2547	11.3464	11.4341	11.3255	11.1084	10.6596	11.4972	9.96688	11.5855	11.3625	11.6013	11.7474	10.6699
7894842	EIF3D	ENSG00000100353	ENST00000496875	retained_intron	6.68106	6.90343	6.8901	6.59646	6.83729	7.49908	6.61115	6.86953	7.06278	7.8668	7.2702	7.72475	7.33076	6.70884	7.29483	7.88017	7.98768	7.67275	7.11146	6.8151	6.74982	7.79235	7.04676	7.43219	6.76289	6.82531	6.21936	6.79177	7.2973	7.15882	7.0727	6.47687	7.09956	6.96422	6.54115	6.95871
7894844	RPS27A	ENSG00000143947	ENST00000468810	retained_intron	9.96537	9.91259	9.80272	10.934	10.5538	10.439	9.8257	9.86287	10.0413	10.4341	10.366	10.5463	9.55527	9.56116	9.74921	10.0601	9.91993	10.1513	10.2298	9.89815	10.0328	10.1601	10.4677	10.6107	10.4685	10.3188	10.4356	9.49202	10.2417	10.1717	9.57858	9.94456	9.74287	10.5037	10.6176	10.6891
7894845	HNRNPD	ENSG00000138668	ENST00000509107	protein_coding	12.2968	12.3949	12.3327	12.0156	12.24	12.4415	12.3653	12.4322	12.347	12.3318	12.3969	12.3208	12.5692	12.6569	12.4418	12.2882	12.2756	12.0566	12.2762	12.4602	12.4508	12.2962	12.1435	12.1891	12.9312	12.9227	12.9388	12.9546	12.8508	12.7599	12.5487	12.7949	12.9156	12.7521	12.5106	12.4696
7894846	YY1	ENSG00000100811	ENST00000554804	protein_coding	13.0052	12.9214	12.9852	12.9049	12.8498	12.937	12.9708	12.9831	12.8242	12.6174	12.8279	12.7447	12.964	13.0923	12.9882	12.7168	12.9028	12.7249	12.8254	12.9125	12.9111	12.784	12.7612	12.7508	12.1442	11.8651	12.0886	12.171	12.3657	12.1573	12.2099	12.091	12.072	12.3593	12.1122	12.1962
7894847	ZNF259	ENSG00000109917	ENST00000487030	retained_intron	4.26414	4.46255	4.08325	3.99656	3.94512	3.97292	3.99004	4.04286	4.4606	4.23206	4.44864	3.8281	4.15385	3.91243	4.0918	3.88843	3.78616	4.34081	4.15375	4.24103	4.08373	3.83412	4.10839	4.73508	4.92877	4.70736	5.09251	4.27444	4.52813	4.80107	4.15187	4.02024	4.15881	4.35269	4.69623	3.91475
7894851	KAT7	ENSG00000136504	ENST00000510426	retained_intron	6.61782	4.70734	6.11364	5.21437	5.53026	5.92816	5.94028	6.01375	5.90431	5.10776	4.9016	6.59812	6.13065	6.07254	5.51898	5.13843	5.20232	5.11028	5.67607	5.49597	5.5939	5.28113	5.90892	5.24214	4.68908	4.30021	4.3633	4.61867	5.34572	4.78069	4.81386	4.88429	4.66063	5.17311	4.44202	5.46535
7894858	RPL18	ENSG00000063177	ENST00000552851	retained_intron	13.2816	13.2996	13.2408	13.557	13.4325	13.4625	13.343	13.2717	13.3689	13.4833	13.4729	13.4585	13.4344	13.3516	13.4772	13.5681	13.5225	13.5444	13.4299	13.4299	13.4212	13.497	13.502	13.5051	13.5015	13.4526	13.4159	13.4044	13.2248	13.4779	13.2789	13.3325	13.289	13.3937	13.3723	13.4371
7894860	HNRNPM	ENSG00000099783	ENST00000596295	protein_coding	9.93818	10.2635	10.0687	10.1754	10.3181	10.2528	10.2362	10.413	10.1857	10.004	10.2599	10.0688	10.2928	10.3985	10.4044	9.97303	9.98619	10.0386	10.0264	10.2333	10.1132	10.2309	10.131	10.2005	11.3599	11.4462	11.3883	11.0536	11.1309	11.3163	10.8135	11.4703	11.7373	11.528	11.1746	10.8133
7894861	EIF3D	ENSG00000100353	ENST00000432675	protein_coding	8.13896	8.38865	8.37303	8.43695	8.41289	8.70176	8.54729	8.70965	8.58833	9.32944	9.08563	9.21295	8.85741	8.97638	8.9231	9.51599	9.48992	9.74121	8.11178	8.16557	7.98022	8.5938	8.69074	8.5505	8.72748	8.8069	8.31203	8.25615	8.78726	8.40122	8.56473	8.4753	8.62981	8.29339	8.43629	8.30671
7894865	SPAG7	ENSG00000091640	ENST00000572148	retained_intron	6.63995	6.55161	6.80867	7.25886	7.17981	7.71341	6.96415	7.02564	7.22122	6.39864	7.15758	7.51966	6.80899	6.76586	6.86088	6.60564	7.38936	7.109	7.11504	7.00332	6.90002	7.73372	7.75587	7.63554	5.81211	6.57363	6.01315	6.9136	6.54062	6.95168	6.30969	6.39555	6.15462	6.78597	6.29395	6.89301
7894873	USP22	ENSG00000124422	ENST00000579645	nonsense_mediated_decay	11.9406	12.1388	12.142	12.2174	12.1993	12.2299	11.6859	11.8425	11.6858	11.5046	11.4811	11.6025	11.7974	11.712	11.856	11.564	11.5793	11.867	11.8905	11.9857	11.861	11.4848	11.4841	11.5114	12.5607	12.6742	12.3155	12.366	12.2098	12.1589	12.1067	12.5069	12.1118	12.0239	12.123	12.0037
7894876	EIF3D	ENSG00000100353	ENST00000462794	retained_intron	9.05574	9.04493	9.20775	9.41782	9.42909	9.52298	9.44546	9.55862	9.54964	9.34724	9.27525	9.38993	9.16586	9.47839	9.20082	10.0337	10.1369	9.83257	8.48919	8.87424	8.62163	9.01689	9.7525	9.44281	8.24106	8.16651	7.73509	8.00207	8.25387	7.85027	8.33951	7.61701	8.07335	7.41304	8.01387	7.51609
7894877	HNRNPD	ENSG00000138668	ENST00000543098	protein_coding	9.57808	9.68315	9.77333	9.19462	9.13803	9.08648	9.35318	9.18595	9.38784	9.28154	8.88303	9.34131	9.13373	9.28546	9.52513	8.83348	8.63245	9.24622	9.08934	9.08001	9.04228	8.22663	8.34539	8.31226	9.68116	9.41389	9.61135	9.61366	10.4138	9.55282	9.41862	9.83224	9.5802	9.7769	9.69386	9.86734
7894878	CANX	ENSG00000127022	ENST00000512607	protein_coding	12.9867	12.8103	12.7344	13.1385	13.0504	13.177	13.0462	13.1024	13.0248	13.0922	12.9897	13.0678	12.9716	12.9289	12.9906	13.0771	13.0625	13.0768	12.7586	12.6691	12.6294	13.1146	13.3144	13.2483	12.4938	12.739	12.513	12.5731	12.656	12.5687	12.5427	12.9899	12.7926	12.8083	13.0026	12.6574
7894880	CAPNS1	ENSG00000126247	ENST00000591041	protein_coding	8.11013	8.25177	8.16203	8.56924	8.41889	8.62864	8.40152	8.4618	8.49317	8.77156	8.92196	8.54305	8.4868	8.46126	8.52435	8.54635	8.41292	8.73563	8.67951	8.63931	8.63693	8.41872	8.54887	8.62061	8.06003	8.21178	8.23655	7.88081	7.46364	8.29462	7.95618	7.44963	8.04194	7.90028	7.97786	7.5262
7894884	SART1	ENSG00000175467	ENST00000530251	nonsense_mediated_decay	8.92081	9.04314	9.01662	9.63288	9.68418	9.83964	8.70732	9.18501	8.95656	9.30922	9.38355	9.31718	8.83987	9.2371	8.88621	8.96543	9.58146	9.25462	8.63003	8.75902	8.66387	9.1776	9.30538	9.49847	8.94677	8.87985	8.77496	9.01276	8.25164	9.09623	8.17389	8.78473	9.03982	8.82025	8.66228	8.20621
7894886	DDX5	ENSG00000108654	ENST00000585111	protein_coding	5.45446	4.9851	5.18191	5.39156	5.5037	5.0438	5.04179	5.16297	5.44966	6.05526	5.49772	5.89209	5.05521	5.34219	5.61248	6.77531	6.04882	6.25272	5.60424	5.10464	5.24623	6.03909	5.77805	5.80371	4.71843	5.54921	4.93315	5.52499	6.06948	5.51786	6.36131	5.28133	6.37741	5.40677	5.33004	5.34975
7894895	ILF2	ENSG00000143621	ENST00000368684	protein_coding	6.60598	5.37389	6.68696	5.66571	5.82878	5.81714	6.91539	6.93525	7.14931	7.0649	6.29283	6.19614	6.71825	7.02746	6.63773	6.62981	6.94368	6.50586	6.86368	6.69423	6.57872	6.01531	6.13218	6.12107	4.4562	4.44	3.14912	6.42821	4.83212	5.86573	5.90817	5.32314	5.41904	5.30108	5.08509	5.80931
7894896	DDX5	ENSG00000108654	ENST00000578190	protein_coding	11.3034	11.3587	11.3984	11.5594	11.5169	11.4612	11.5677	11.4609	11.5372	11.2609	11.224	11.3464	11.3934	11.2963	11.4454	11.3382	11.1567	11.2775	11.5723	11.4642	11.4097	11.2027	11.3537	11.445	11.188	11.5175	11.4388	11.5787	11.0787	11.5719	11.2833	11.5776	11.4349	11.604	11.5859	11.5499
7894903	C22orf28	ENSG00000100220	ENST00000451746	protein_coding	11.4671	11.6735	11.7286	11.7117	11.7792	11.8426	11.5156	11.4355	11.447	10.9624	11.1633	11.2006	11.3133	11.4936	11.3673	11.1914	11.2267	11.3413	10.9311	11.402	10.9745	11.1232	11.1912	11.0002	11.1356	11.2237	11.2292	11.0165	10.5723	11.1469	10.4572	10.7981	10.894	10.9073	10.731	10.5654
7894904	RPL11	ENSG00000142676	ENST00000467075	processed_transcript	5.58249	4.7847	4.45994	5.19042	5.11909	5.12864	5.07062	4.90829	5.6827	5.77445	4.97193	5.85535	4.93563	4.94022	4.70899	5.54722	4.46735	4.80812	4.87706	3.64805	5.00411	4.60827	4.72186	5.18543	5.70491	5.19945	4.85625	4.67203	6.16194	5.51435	6.16222	5.40929	5.42	4.51694	5.58642	4.72221
7894906	RNPS1	ENSG00000205937	ENST00000565333	protein_coding	10.9929	11.0168	10.9347	11.1301	11.1488	11.0086	11.0339	10.9813	11.1051	11.0967	10.9104	10.9622	11.022	10.9633	11.052	11.2906	11.154	10.931	10.9531	10.9625	10.768	10.8181	10.725	11.0584	10.6644	10.205	10.624	10.3587	9.5229	10.5348	9.1872	10.5377	10.4223	10.3029	9.99427	9.97006
7894908	NARS	ENSG00000134440	ENST00000423481	protein_coding	12.1035	12.204	11.9337	12.5902	12.6655	12.6661	12.0739	12.1486	12.2872	12.7564	12.8912	12.9114	12.1406	12.0247	12.133	12.9372	12.9642	13.0412	12.0143	11.9265	11.8532	12.6323	12.8223	12.656	11.9993	11.8577	12.0236	12.2568	12.0594	12.197	12.0561	12.745	12.7855	12.9826	12.9261	12.7244
7894914	HNRNPC	ENSG00000092199	ENST00000449098	protein_coding	12.8232	12.7065	12.7969	12.5533	12.5706	12.6903	12.7474	12.6182	12.6499	12.4536	12.4363	12.5263	12.7662	12.5816	12.6807	12.5102	12.4822	12.5412	12.5848	12.4112	12.5405	12.4523	12.5042	12.4512	12.6629	12.8509	12.6199	13.0468	12.5017	12.7952	12.0341	12.7084	12.61	12.7672	12.6143	12.9233
7894916	RPS13	ENSG00000110700	ENST00000533969	protein_coding	12.6977	12.4632	12.6701	13.0091	13.0179	13.0456	12.8463	12.7113	12.6567	12.785	12.7253	12.9363	12.816	12.8297	12.8288	13.0583	12.9669	12.9202	12.5973	12.5901	12.7194	13.0009	13.0794	13.1668	11.8565	12.0347	11.86	11.5421	12.0581	11.9569	11.9121	12.3012	12.3453	12.1766	12.6183	12.4803
7894920	RPL19	ENSG00000108298	ENST00000577741	retained_intron	5.61432	5.05884	5.4099	5.13117	5.13655	5.51666	5.4485	5.63007	6.06038	5.49571	4.99622	6.04138	5.47602	6.03519	5.42196	5.51836	5.40317	5.70087	5.18142	5.0661	5.75604	5.20059	5.09059	5.04025	6.23048	3.49383	4.50042	5.23274	4.55684	4.91941	4.81562	4.73006	4.59942	5.4045	5.23265	4.14148
7894924	NARS	ENSG00000134440	ENST00000587366	retained_intron	3.50165	3.21964	3.45386	3.4994	3.83837	3.70361	3.37946	3.43069	3.47354	4.50379	3.69151	3.91219	3.40768	3.42585	3.3517	3.97515	3.64923	3.50353	3.44296	3.43987	3.65635	3.7267	3.8256	4.03379	3.63943	3.39103	3.67113	3.75602	3.08199	3.98246	3.78631	3.08953	3.11572	3.73303	3.72291	3.57916
7894926	PSMB2	ENSG00000126067	ENST00000373237	protein_coding	12.6145	12.6742	12.6604	12.4453	12.5052	12.587	12.8129	12.694	12.7384	12.843	12.7768	12.7493	12.7496	12.7329	12.77	12.6236	12.431	12.3969	12.521	12.5256	12.4973	12.5762	12.5457	12.4354	12.5506	12.756	12.5657	12.6252	12.1932	12.5775	12.1014	12.5888	12.4867	12.2806	12.44	12.1396
7894927	CBX3	ENSG00000122565	ENST00000481057	retained_intron	7.71729	7.49721	7.98284	8.09645	7.92963	8.23326	7.77901	7.73888	8.26394	7.96565	7.49642	8.19271	7.44863	7.27209	7.70025	7.83677	7.5371	7.58102	6.99661	7.31621	7.18413	7.21104	7.70083	7.97324	6.18192	6.72448	6.89438	6.36597	7.06043	6.71891	7.22426	7.14674	6.26052	7.97574	7.55946	8.36424
7894943	EIF3F	ENSG00000175390	ENST00000532882	retained_intron	5.59981	5.37631	5.84684	6.30213	5.9036	6.09399	5.5218	5.19853	5.42045	5.76766	5.18416	5.89896	4.93875	5.34286	5.24735	5.64477	5.74743	5.63416	4.77391	4.90089	4.48336	4.55385	5.30453	5.19657	3.68301	5.36464	4.63903	4.36468	5.45461	4.41863	4.20533	4.49907	4.56124	4.82955	4.42734	4.90557
7894946	USP22	ENSG00000124422	ENST00000537526	protein_coding	4.10243	4.45666	4.63933	4.07056	3.62616	3.52705	3.86676	4.00137	4.38422	3.80612	3.65957	3.31336	3.64219	4.581	3.52568	3.98751	3.27559	3.32793	3.7871	3.81458	3.9491	3.44063	3.57746	3.21956	3.85595	3.59924	3.50114	3.90328	3.89292	3.84816	3.18582	3.77347	3.486	4.13471	3.82821	3.37168
7894947	SART3	ENSG00000075856	ENST00000552221	processed_transcript	6.59824	6.59582	6.66394	5.83414	5.9614	6.40884	7.02307	6.84732	6.94955	6.19344	6.42329	6.86308	7.27519	6.53134	7.30111	6.22403	6.1885	6.45926	5.92938	5.23457	5.81757	6.40084	5.66768	6.1155	5.1217	5.54173	4.93041	6.05894	6.88003	5.68168	5.79825	5.96807	6.21385	6.79044	6.83158	6.75672
7894948	FNTA	ENSG00000168522	ENST00000525099	retained_intron	5.3317	5.03449	4.15851	4.32801	4.19643	3.66393	5.83588	4.97758	5.38672	5.28093	4.7816	5.10175	5.44761	4.96156	4.67787	5.12309	5.05473	3.85432	4.93417	5.00505	5.25965	4.99542	5.56538	4.89297	5.2213	4.83446	5.67269	4.72347	4.32541	4.79817	5.44351	4.89594	5.21785	5.4948	5.3475	6.11394
7894951	KHDRBS1	ENSG00000121774	ENST00000484270	processed_transcript	12.7555	12.7607	12.6765	12.0818	12.0523	12.2637	12.889	12.839	12.8636	12.3578	12.2706	12.338	12.7703	12.7366	12.8146	12.0364	12.0943	11.9666	12.9481	12.8209	12.7802	12.2335	12.2771	12.2691	12.6264	12.5754	12.7072	12.7704	12.7515	12.5806	12.4533	12.7419	12.7588	12.7149	12.585	12.7029
7894953	HNRNPC	ENSG00000092199	ENST00000430246	protein_coding	5.44184	5.82529	5.21161	5.31215	5.62645	6.02157	5.90355	5.55831	5.8405	5.89986	5.25432	5.42273	5.80039	5.43123	5.73544	5.56225	6.19958	5.58065	6.11456	5.8903	5.89685	5.14627	5.75917	5.66202	4.24446	5.52989	4.20607	5.47836	5.95929	5.41191	5.70194	5.55358	5.6777	5.29811	5.62723	5.65428
7894955	HNRNPM	ENSG00000099783	ENST00000593293	retained_intron	9.02495	8.90188	9.36465	8.61364	8.39744	8.60364	9.15201	9.01466	8.85794	8.646	8.35156	9.12219	9.10721	9.03322	8.95916	8.48162	8.12274	8.9515	8.47531	8.17133	8.45809	8.05076	8.06444	7.96756	7.61451	7.9812	7.09949	8.03251	8.58287	8.18859	8.68696	7.90373	7.91424	7.74268	7.42104	8.05562
7894957	KAT7	ENSG00000136504	ENST00000508594	processed_transcript	7.18171	7.34433	7.11079	5.8827	6.17798	6.12533	7.26344	7.34219	7.5226	7.26123	6.58113	6.3195	7.51303	7.69841	7.41464	6.67951	7.29051	6.37197	7.28329	7.62135	7.31492	6.26872	6.2231	6.26583	7.18106	7.3297	5.71593	7.32153	7.09225	7.24069	7.04194	6.64309	7.39095	7.19986	6.39412	7.22251
7894963	NPM1	ENSG00000181163	ENST00000523339	retained_intron	9.38531	9.56123	9.54912	10.3187	10.5095	10.5623	10.5978	10.8856	10.6567	10.9605	11.4589	11.0349	10.5386	11.224	10.3112	10.8753	10.9333	11.0555	10.2557	9.94374	10.3333	10.7311	10.4568	10.346	10.939	10.8538	10.7233	10.9597	11.588	10.7734	10.9679	11.1928	11.6134	10.7942	10.9227	10.4582
7894964	HNRNPM	ENSG00000099783	ENST00000602219	processed_transcript	11.8576	12.031	11.886	12.0765	12.143	12.2955	12.2409	12.2764	12.268	11.8171	11.8645	11.8824	12.1159	12.0718	12.2148	11.8045	11.8971	11.797	11.8558	11.9253	11.8748	11.9381	12.2149	12.1556	12.2725	12.4581	12.4244	12.19	12.1623	12.4974	11.6029	12.4008	12.3685	12.3959	12.3511	11.9067
7894968	EIF3D	ENSG00000100353	ENST00000496875	retained_intron	10.5687	10.58	10.4527	10.8946	11.105	10.9764	10.7854	10.8106	10.7638	11.0307	11.3347	11.0148	10.9343	11.158	10.8577	11.3727	11.4041	11.2719	10.7657	10.9317	10.8276	11.2336	11.183	11.2268	11.145	11.2126	11.0782	10.8843	10.9639	11.2584	10.5016	11.0184	10.9354	11.0184	10.8518	10.662
7894969	SART3	ENSG00000075856	ENST00000546728	nonsense_mediated_decay	8.08357	8.51849	8.10263	8.19714	8.2553	8.41126	8.27097	8.02347	7.90044	7.71815	7.69288	8.05129	8.07492	8.07708	8.39366	7.73038	8.34082	8.59884	7.98434	7.96796	7.84473	7.68743	7.69371	7.31623	8.91694	8.47213	8.54405	8.53989	8.38609	8.2291	8.13205	8.92615	8.87218	8.39289	8.2765	8.39524
7894971	RP11-555K12.1	ENSG00000243417	ENST00000493479	processed_pseudogene	12.6146	12.6228	12.5451	12.8906	12.9119	13.0798	12.6822	12.6193	12.5795	12.8305	12.8427	12.8996	12.7913	12.7652	12.7786	12.9174	12.9082	12.9312	12.6385	12.4968	12.6784	12.8786	12.7581	12.7242	12.4127	12.5351	12.238	12.3384	12.12	12.5198	11.8839	12.2682	12.1456	12.434	12.4792	12.7226
7894974	HINT1	ENSG00000169567	ENST00000504202	nonsense_mediated_decay	9.80145	9.9134	9.61252	9.66674	9.70236	9.4657	9.47531	9.56412	9.81349	10.0218	9.89368	9.74267	9.46505	9.22404	9.5682	9.87927	9.65963	9.77313	9.64897	9.46819	9.47459	9.83809	10.0051	9.52977	10.1541	9.94105	9.79881	9.92019	9.63817	10.2751	8.55085	9.89511	9.08471	10.0537	10.308	9.9313
7894977	GUK1	ENSG00000143774	ENST00000391865	protein_coding	8.00776	7.97231	7.51568	8.01813	7.94962	7.9159	7.39224	8.02635	7.66472	8.23263	8.09979	8.65734	7.47529	7.4652	7.59714	7.88479	8.386	8.32234	7.7928	7.30988	8.20122	7.7058	7.65182	7.98502	7.5224	8.38337	8.48747	7.3822	6.66361	7.6718	7.30682	7.38544	6.49085	7.97531	7.66373	7.18941
7894978	RPS7	ENSG00000171863	ENST00000479123	retained_intron	11.1557	11.2972	11.1243	11.9931	12.0912	11.9	11.2031	11.2566	11.2594	11.8996	11.8464	11.7957	11.3268	11.5667	11.4321	11.7921	11.7656	11.9274	11.6617	11.6351	11.7375	12.1294	11.8486	11.9678	11.701	11.6585	11.4931	11.3136	11.0978	11.5939	10.4292	11.1536	11.1551	11.4545	11.5268	11.3953
7894980	HNRNPM	ENSG00000099783	ENST00000602219	processed_transcript	7.91098	7.92085	8.05974	7.97993	8.14336	8.06299	8.32475	8.02546	8.18105	7.98755	8.27141	8.01602	8.30268	8.08688	8.13299	7.88985	7.99441	7.82985	7.94783	8.35172	7.80116	7.9525	7.72021	7.72747	8.39448	8.10678	7.86672	7.70025	7.87706	7.73431	7.94789	8.12	8.13331	7.37364	7.89391	7.49309
7894982	RPS3A	ENSG00000145425	ENST00000322686	protein_coding	12.9422	12.9615	13.04	13.2996	13.2332	13.3777	12.9801	12.8176	12.8626	13.065	13.1391	13.1635	13.1131	13.1444	13.1249	13.1104	13.2077	13.2856	12.8961	12.8558	12.9571	13.0975	13.0691	13.0088	12.9856	13.0346	12.8222	13.0263	12.5702	13.0523	12.3866	12.6105	12.6737	12.7984	12.8614	13.0944
7894983	NPM1	ENSG00000181163	ENST00000521710	retained_intron	3.28166	3.35412	3.24506	3.33649	3.4556	3.32894	3.32678	3.2878	3.61155	3.4129	3.75971	3.42636	3.36892	3.36009	3.18807	3.49055	3.37875	3.18651	3.15227	3.43401	3.56803	3.25108	3.5235	3.93738	3.20845	3.51104	3.63209	3.66139	3.18968	3.32852	3.45332	3.57272	3.00133	3.66223	3.8004	3.41901
7894984	DDX39B	ENSG00000198563	ENST00000453105	protein_coding	11.7303	11.7609	11.8257	11.6243	11.4285	11.4853	11.7904	11.9363	11.6986	11.5802	11.7579	11.5816	11.6605	11.8363	11.7473	11.5904	11.6611	11.8617	11.6007	11.7259	11.5662	11.5692	11.5274	11.6473	11.0518	11.424	11.1195	11.2961	10.6753	11.5773	10.6797	11.499	11.4351	11.4418	11.0271	11.0447
7894990	RPS25	ENSG00000118181	ENST00000528547	processed_transcript	12.8372	12.8129	12.9142	13.0469	12.9901	13.0671	13.0189	12.8814	12.7993	13.0115	12.9803	13.0376	13.0096	12.8964	13.0138	13.0563	12.9864	12.9765	12.9279	12.9045	12.9464	12.9307	12.8783	12.9669	12.1099	12.1039	12.1797	11.9344	12.4047	12.0965	12.0246	12.1246	12.0858	12.3621	12.4166	12.8427
7894991	TARDBP	ENSG00000120948	ENST00000472476	nonsense_mediated_decay	12.7368	12.6381	12.8255	12.7929	12.5622	12.5455	12.8096	12.8414	12.8378	12.7321	12.7575	12.7753	12.9311	12.8995	12.8354	12.6821	12.7051	12.8527	12.9607	12.7313	12.8392	12.6789	12.705	12.7242	12.6412	12.497	12.4962	12.6648	13.3481	12.841	13.3294	12.7649	12.9421	12.7343	12.9643	13.3046
7894993	IK	ENSG00000113141	ENST00000512827	retained_intron	5.24947	5.5354	5.18566	5.80824	5.52834	5.33939	5.79143	5.37541	5.85453	7.26406	6.13263	5.90163	5.648	6.34376	5.36631	5.90094	6.70031	6.28855	5.47503	5.83023	5.95074	6.2422	6.03007	6.30358	5.68476	4.96544	5.6953	5.56186	5.73408	5.67415	6.12398	5.16067	5.02634	6.04572	4.85098	5.55722
7894999	RPS11	ENSG00000142534	ENST00000601306	nonsense_mediated_decay	13.5591	13.5963	13.5248	13.6607	13.5933	13.5305	13.5234	13.6227	13.6698	13.7519	13.8102	13.6485	13.6195	13.6813	13.5372	13.7121	13.7543	13.8534	13.6323	13.666	13.7061	13.6426	13.6407	13.7021	13.8324	13.8401	13.7998	13.7766	13.7285	13.8438	13.7257	13.7171	13.6523	13.8072	13.8379	13.8916
7895001	RPS5	ENSG00000083845	ENST00000196551	protein_coding	11.604	11.7036	11.5558	12.0036	11.7181	11.6875	11.3218	11.418	11.4279	11.9459	12.0191	12.0515	11.3553	11.273	11.3579	11.8636	11.8339	11.8013	11.3997	11.3419	11.3241	11.6986	11.768	11.9707	12.0318	11.9057	11.9465	11.6168	11.8054	11.9913	11.4589	12.1734	12.2844	12.1352	12.408	12.1463
7895002	RHOA	ENSG00000067560	ENST00000445425	protein_coding	6.21208	6.07028	6.4218	6.53322	6.90148	6.92446	7.35755	7.36426	7.27288	7.2997	6.84111	7.32031	6.86051	6.93975	6.35166	7.06478	6.73581	6.62526	6.05039	6.3729	6.39773	6.6672	6.7003	6.89248	5.68218	4.94945	6.26072	5.75565	4.32332	6.11667	5.36974	5.47041	5.06186	5.9255	5.49855	5.14671
7895003	KHDRBS1	ENSG00000121774	ENST00000484270	processed_transcript	11.0758	11.0882	11.0452	10.2326	10.2765	10.5686	11.2095	11.2988	11.3199	10.3403	10.4047	10.4683	11.1533	10.9385	11.0741	10.2078	10.2007	10.0576	11.2102	11.1264	11.1337	10.3985	10.5584	10.4798	11.3119	11.2375	11.2501	11.2993	11.2166	11.0797	10.6564	11.8124	11.6251	11.4602	11.4136	11.615
7895004	ADAM17	ENSG00000151694	ENST00000497134	protein_coding	9.74855	9.61707	9.7292	9.7599	9.72606	9.60902	10.6285	10.7314	10.6055	10.0806	10.1296	10.2197	10.3183	10.3467	10.3329	10.2118	10.1323	9.91362	10.0555	9.76906	9.77241	9.87831	10.3264	10.2683	8.65878	8.07246	8.23079	9.23225	9.76751	9.57214	10.3706	9.1347	9.63273	9.80938	9.92998	10.3322
7895005	HNRNPM	ENSG00000099783	ENST00000597270	protein_coding	9.43196	9.23794	9.5923	9.74664	9.63287	9.48925	9.44613	9.6078	9.44672	8.88562	8.7767	9.49083	9.29034	9.5264	9.66621	8.88548	8.71237	9.49274	8.82787	8.72964	8.8725	8.71426	8.99097	9.09005	10.1842	10.34	10.477	10.4712	10.4933	10.7512	10.1624	11.053	10.8542	10.8459	10.943	10.6829
7895012	RPL19	ENSG00000108298	ENST00000577759	retained_intron	12.9041	12.764	12.827	13.0595	12.9228	12.7815	13.0867	13.0449	13.0352	13.1628	12.9033	13.1008	12.8404	12.9548	13.0134	13.1691	12.9776	12.8434	12.9533	12.8289	12.8607	13.0422	13.1188	13.1551	12.5677	12.62	12.6598	12.3616	12.8646	12.7121	12.5491	12.481	12.4143	12.8265	12.8288	12.7899
7895014	DDX39B	ENSG00000198563	ENST00000415382	protein_coding	11.8571	11.7808	11.8038	11.3502	11.3071	11.3153	11.9185	11.992	11.9239	11.5236	11.5848	11.5929	11.8359	11.7596	11.7714	11.7716	11.6207	11.614	11.7677	11.4751	11.7345	11.471	11.5406	11.6985	11.6127	11.5896	11.6682	11.5533	10.8658	11.9431	10.2125	11.6132	11.1202	11.7079	11.318	10.9044
7895016	C22orf28	ENSG00000100220	ENST00000485373	processed_transcript	10.9854	10.8748	10.7481	10.982	10.9298	10.928	11.1163	11.0885	11.1678	11.0436	10.8181	10.9889	11.0624	11.1223	10.9993	10.8309	11.0143	10.7308	10.9686	11.0165	10.8831	11.357	11.3652	11.4178	11.8794	11.7106	11.9063	11.5283	11.4804	11.7976	10.8386	11.3927	11.5298	11.7787	11.7039	11.3169
7895017	CANX	ENSG00000127022	ENST00000512607	protein_coding	13.7077	13.6739	13.6582	13.8511	13.7844	13.7673	13.7733	13.735	13.7656	13.7981	13.8025	13.8318	13.7776	13.8311	13.7181	13.8148	13.8602	13.7891	13.5987	13.727	13.5746	13.8624	13.9463	13.8933	13.5978	13.6994	13.6087	13.597	13.7162	13.6337	13.6962	13.7629	13.677	13.7741	13.8987	13.7247
7895018	EIF3F	ENSG00000175390	ENST00000449102	protein_coding	11.3494	11.1957	11.2146	11.1304	11.3676	11.2908	10.8619	10.7526	10.9348	10.646	10.5088	10.5527	11.5836	11.6133	11.5692	11.7062	11.581	11.2884	11.363	11.613	11.4671	11.6324	11.6042	11.6517	10.849	10.4861	10.7967	11.174	9.95017	10.4911	10.0104	10.2515	10.3128	11.1155	11.0893	10.6878
7895019	SEPT2	ENSG00000168385	ENST00000420786	protein_coding	8.61396	8.29926	8.64642	7.6766	7.98676	8.13679	8.68532	8.4686	8.59915	7.79621	7.80306	8.19842	8.60497	8.76237	8.32107	7.92159	8.13778	7.70306	8.32623	8.48897	8.45164	7.47135	7.85528	7.18961	7.69896	7.96157	7.45217	8.50752	8.70038	8.14894	9.11053	8.19104	8.03404	7.84351	7.96827	9.52747
7895021	EIF3D	ENSG00000100353	ENST00000462794	retained_intron	6.21769	6.04881	5.98575	6.01105	6.39207	6.20148	6.21095	6.24067	6.44511	6.80213	6.19861	6.55999	6.41987	6.45833	6.29202	6.92977	7.24764	6.41733	6.22434	6.19569	6.11042	6.0338	6.04125	7.01214	5.56836	6.17737	5.83881	5.93224	5.87092	6.38838	6.3924	6.08166	6.1647	5.87252	6.19603	5.71922
7895026	RPS24	ENSG00000138326	ENST00000435275	protein_coding	10.4906	10.5815	10.4422	10.2298	10.3078	10.46	10.7676	10.4808	10.6428	10.5735	10.3663	10.5154	10.5747	10.455	10.7271	10.5327	10.4874	10.7229	10.1303	10.2528	10.0377	9.9874	10.1626	9.81621	10.9906	10.9482	11.0968	10.5057	10.8235	11.0423	10.6064	10.7468	10.5015	11.1338	11.0424	11.6098
7895027	ANAPC5	ENSG00000089053	ENST00000545801	retained_intron	5.02477	5.01881	4.62883	4.91652	4.90331	4.54808	6.28331	5.78514	5.93519	6.53946	5.98586	6.36249	6.52902	6.06863	6.04591	6.31729	6.38827	5.69439	5.06178	4.46607	4.48275	4.8462	5.921	5.49657	3.71069	4.83386	4.61618	4.64634	5.1366	4.82668	4.97006	4.56415	4.91785	4.86886	4.55075	5.42247
7895028	TARDBP	ENSG00000120948	ENST00000472476	nonsense_mediated_decay	5.45996	5.39175	5.52487	5.07956	5.40359	5.4607	5.43725	5.66513	5.98819	6.26083	5.45291	5.68472	5.69701	5.6657	5.97848	6.12077	5.44801	5.45619	5.728	5.16397	6.10667	5.63257	5.105	5.32161	5.86775	4.81969	4.94529	6.04631	5.80947	5.37839	6.22519	4.61644	5.21937	4.86325	5.35675	5.49201
7895031	C22orf28	ENSG00000100220	ENST00000451746	protein_coding	9.01708	8.98904	8.62778	8.76342	8.77051	8.73182	9.32072	9.09519	9.34696	8.97499	8.96259	8.91134	9.38097	9.28115	9.09747	9.1063	9.20987	8.68579	9.01969	8.82277	8.66939	9.15096	9.18121	9.07281	9.39636	9.30371	9.12007	8.39007	9.065	9.2677	7.73169	9.09777	9.19603	9.40757	8.90617	8.33492
7895032	ANAPC5	ENSG00000089053	ENST00000536366	protein_coding	10.4644	10.491	10.5711	10.4853	10.575	10.5459	10.613	10.5597	10.5823	10.8003	10.6955	10.6588	10.2219	10.2629	10.3674	10.7427	10.6385	10.6173	10.2956	10.0759	10.3383	10.3706	10.6062	10.4036	10.8709	10.7439	10.7868	10.8725	10.5702	10.784	10.4116	11.349	10.8601	11.1298	11.0678	10.9008
7895033	SEPT2	ENSG00000168385	ENST00000420786	protein_coding	10.3825	10.4994	10.3884	10.2268	10.3248	10.1211	10.2112	10.249	10.163	10.1616	10.2114	10.2742	10.3238	10.3089	10.2456	10.0435	10.1196	10.3736	10.6025	10.7904	10.8332	10.4016	10.3175	10.2659	10.2231	10.5114	10.3118	10.7994	10.1082	10.6954	10.6661	10.2808	11.1554	10.323	11.1696	11.3916
7895034	HNRNPM	ENSG00000099783	ENST00000597270	protein_coding	9.02087	9.17011	9.66436	9.3754	9.26068	9.52368	9.35232	9.1987	9.256	9.01497	8.96247	9.37905	9.33131	9.46359	9.14174	8.82801	8.73166	9.49744	8.71029	9.03467	9.0991	8.75966	9.09686	8.97627	9.7675	9.61207	9.76534	9.97305	9.54958	9.78498	9.30267	10.1762	10.019	10.1541	9.97928	9.51506
7895036	C11orf58	ENSG00000110696	ENST00000422258	protein_coding	10.5921	10.6105	10.623	10.3584	10.3207	10.2798	10.5524	10.6896	10.5336	9.96384	10.1698	10.3524	10.8397	10.7169	10.7028	10.3688	10.0829	10.2554	10.2824	10.1027	10.2447	10.2565	10.4053	10.1059	10.4375	10.5956	10.8156	10.6055	10.3625	10.6681	10.1412	10.9539	10.7473	11.1326	11.2021	11.2465
7895038	KARS	ENSG00000065427	ENST00000562875	nonsense_mediated_decay	12.528	12.4847	12.501	12.605	12.5303	12.532	12.3217	12.3342	12.3375	12.4925	12.2836	12.4534	12.3332	12.248	12.3497	12.4937	12.5948	12.5868	12.2232	12.2792	12.2684	12.3636	12.3831	12.3623	12.0169	12.0736	11.9931	12.076	12.0693	12.1234	11.7511	11.9912	12.0843	12.1259	12.1419	12.1035
7895039	SEPT2	ENSG00000168385	ENST00000451310	protein_coding	12.7624	12.8196	12.7099	12.4485	12.4656	12.6388	12.6196	12.7207	12.7155	12.3363	12.4403	12.4375	12.6437	12.6448	12.6007	12.3012	12.3822	12.4887	12.7737	12.6961	12.6049	12.4164	12.5388	12.5345	12.2553	12.338	12.3947	12.8828	12.3054	12.5714	12.5387	12.5505	12.2686	12.6572	12.8013	13.1367
7895040	C22orf28	ENSG00000100220	ENST00000463455	retained_intron	4.81135	5.55728	4.69562	4.89472	4.71421	4.42963	5.26146	5.50126	5.53264	5.44101	5.21166	4.89539	5.40357	5.67491	5.02135	5.41879	5.24683	5.1412	4.87889	5.09803	5.01575	4.62536	5.15043	4.35038	4.86828	4.74647	4.56717	5.5318	5.50224	5.33902	5.72266	5.42407	5.71597	5.70203	5.49794	5.29223
7895041	CAPNS1	ENSG00000126247	ENST00000586963	protein_coding	6.41657	6.61809	6.27243	6.78437	6.1169	6.32913	6.79487	6.73772	6.7046	6.8982	6.77903	6.86335	6.89247	6.51532	6.53749	6.4503	6.62909	7.0674	6.79451	6.12396	6.71597	6.62984	6.63267	6.19783	5.91671	6.66749	5.95128	6.33062	6.80928	6.0317	6.00428	6.17065	6.82834	5.73797	6.68293	6.67038
7895042	ANAPC5	ENSG00000089053	ENST00000344395	protein_coding	12.5818	12.5239	12.6354	12.6008	12.688	12.7396	12.7494	12.7104	12.6366	12.5813	12.5467	12.648	12.7443	12.6992	12.8308	12.7229	12.7127	12.6252	12.3977	12.4916	12.6163	12.4828	12.5487	12.4372	12.7204	12.7227	12.533	12.8851	12.2043	12.6399	11.9994	12.7613	12.6216	12.3142	12.3887	12.3847
7895043	CANX	ENSG00000127022	ENST00000503303	processed_transcript	3.17836	2.87822	3.1843	2.83791	3.14504	3.00631	3.08198	3.21341	3.08198	3.08198	3.32985	2.87223	3.05057	3.19855	3.21447	3.79053	3.27559	3.74075	3.29237	3.44063	2.79043	2.95473	3.03631	3.09965	2.89605	3.40628	3.5438	2.81667	4.93586	2.82166	3.35252	3.17489	3.5949	3.26416	3.39917	3.29555
7895051	PRPF8	ENSG00000174231	ENST00000574217	retained_intron	4.79972	4.35991	4.39878	4.35616	4.2943	4.51267	4.61831	4.90662	5.37404	4.36068	4.5942	4.4013	5.40393	5.16753	4.92875	4.98008	4.83889	4.38943	4.57289	4.25156	4.5721	4.48422	4.53096	3.84197	4.15756	4.68834	3.44789	4.74569	3.80813	3.64364	3.4002	3.79614	4.37353	4.04059	4.3151	4.52962
7895052	PRPF8	ENSG00000174231	ENST00000573716	retained_intron	11.8231	11.7205	11.815	11.7613	11.8804	11.9607	11.3443	11.4679	11.3794	11.5369	11.5291	11.6146	11.2895	11.506	11.5218	11.6355	11.6561	11.6662	11.5356	11.6857	11.6129	11.5645	11.6835	11.5704	12.1607	12.7597	12.0269	12.1633	12.2865	11.993	12.1751	12.1205	12.1206	11.9003	12.0606	11.9151
7895054	SPAG7	ENSG00000091640	ENST00000573805	retained_intron	11.6292	11.5485	11.559	11.505	11.6715	11.6439	11.5636	11.4382	11.5639	11.5816	11.4057	11.3693	11.5721	11.5155	11.6075	11.3976	11.29	11.2182	11.5765	11.5478	11.7339	11.5571	11.4303	11.15	11.1632	11.3237	11.021	11.1408	10.9664	10.8169	10.5881	10.763	10.553	10.9649	10.9655	11.3634
7895055	HNRNPK	ENSG00000165119	ENST00000376263	protein_coding	12.8356	12.661	12.7413	12.6816	12.5739	12.6495	12.6241	12.6535	12.5977	12.4923	12.4027	12.5412	12.5728	12.6044	12.6441	12.3928	12.4155	12.4375	12.3783	12.3688	12.3312	12.3312	12.4224	12.3458	12.4518	12.3743	12.4306	12.4766	12.5634	12.5814	12.3272	12.4353	12.2154	12.5423	12.558	12.3485
7895056	SART1	ENSG00000175467	ENST00000533386	retained_intron	9.94504	9.85382	9.86018	10.4323	10.5907	10.4715	10.0753	10.258	10.0557	10.7172	10.7341	10.6288	9.99975	10.2359	9.99559	10.5624	10.6247	10.4446	9.81526	9.89695	10.0244	10.3166	10.1357	10.1762	11.1029	11.088	11.0734	10.8488	10.0727	10.9773	9.68921	10.8487	11.1137	10.6237	10.3692	10.2052
7895057	HNRNPK	ENSG00000165119	ENST00000376263	protein_coding	13.6042	13.4938	13.5855	13.5255	13.4138	13.3887	13.6254	13.7228	13.6166	13.4905	13.5294	13.4738	13.5565	13.6779	13.5749	13.501	13.4989	13.4046	13.5725	13.5414	13.5032	13.4562	13.477	13.5106	13.3219	13.3487	13.3684	13.3715	13.6507	13.4724	13.4814	13.3814	13.4369	13.5907	13.567	13.4847
7895059	RPL11	ENSG00000142676	ENST00000467075	processed_transcript	7.31624	6.90322	7.30797	7.60634	7.58221	8.08091	7.64577	7.21035	7.24354	7.70438	7.54336	8.13676	7.73408	7.56591	6.80087	7.70618	7.6649	7.84192	5.81382	6.75141	6.75223	6.98498	7.08148	6.9147	6.33534	5.94699	6.66229	6.94692	7.27506	6.21633	6.07074	5.6433	6.38142	6.82953	6.86954	6.0628
7895062	HNRNPC	ENSG00000092199	ENST00000449098	protein_coding	10.7018	10.5429	10.5674	10.5247	10.1979	10.3507	10.7061	10.7151	10.7358	10.3923	10.5079	10.4887	10.4415	10.5143	10.3336	10.4401	10.1867	10.2326	10.6409	10.0124	10.2542	10.2137	10.5373	10.4057	10.5336	10.8828	10.6371	10.7086	10.3089	10.7873	9.22052	10.71	10.5563	11.0791	10.8419	10.9402
7895065	ANAPC5	ENSG00000089053	ENST00000544442	protein_coding	3.34621	3.45668	3.51131	3.40081	3.53257	3.55335	3.71266	3.7412	4.21502	3.51799	3.30845	3.45391	3.27426	3.25216	4.37939	4.02022	3.47405	3.65969	3.3225	3.41486	3.40157	3.21759	3.66003	3.21759	3.92042	3.44979	3.57398	3.49007	3.40192	3.63488	3.40292	3.54729	3.29125	3.54771	3.34624	3.79412
7895067	IK	ENSG00000113141	ENST00000515592	retained_intron	8.5987	8.51433	8.61798	8.88068	9.00012	9.15524	8.59088	8.70011	8.66808	8.95807	9.1387	9.34296	8.46251	8.85499	8.55975	9.05753	8.8826	9.23823	8.54313	8.36987	8.70046	8.80725	8.77752	8.84771	8.91008	9.22904	9.48026	8.86667	8.96865	8.94784	8.59403	9.06139	9.01022	9.01308	8.58561	8.76771
7895068	CTD-2033A16.2	ENSG00000260290	ENST00000566277	processed_pseudogene	12.0745	11.8732	11.9646	12.2351	12.3209	12.3577	12.2043	12.2199	12.2445	12.1743	12.226	12.1347	11.9588	12.1124	12.1385	12.1534	11.9725	11.6852	12.106	11.9839	12.0841	12.3021	12.4513	12.2806	12.0681	12.1137	12.2841	12.0914	11.7382	12.7098	11.8617	11.8222	11.6573	12.1907	12.1082	12.0239
7895069	USP22	ENSG00000124422	ENST00000579645	nonsense_mediated_decay	10.9064	10.8208	10.9078	11.1442	11.0615	10.9187	10.4984	10.6633	10.5933	10.1388	10.2287	10.3292	10.4396	10.4654	10.6972	10.481	10.4208	10.4642	10.5908	10.6107	10.5237	10.1291	10.301	10.2487	11.4318	11.523	11.2403	11.1492	10.9543	11.1443	10.8001	11.2733	10.8561	11.0431	11.1073	10.8282
7895072	RP11-752G15.4	ENSG00000259707	ENST00000560043	processed_pseudogene	11.6923	11.7376	11.8413	11.6498	11.6868	11.7333	12.1237	11.6896	11.9421	11.8953	11.5473	11.793	12.1193	11.7685	12.1097	11.8653	11.5322	11.64	12.1154	11.6558	12.1201	11.8588	11.7392	11.4679	12.9254	12.7969	12.6755	12.8057	12.2547	12.722	12.3513	12.657	12.5852	12.5283	12.2876	12.5212
7895073	PRPF8	ENSG00000174231	ENST00000572445	retained_intron	6.65941	5.95069	6.35102	6.7169	6.54531	6.03452	7.19816	7.23714	7.68278	6.55047	6.653	7.33805	7.39742	6.98032	7.08315	7.18648	6.35032	7.17563	6.55882	6.35344	6.94984	5.84545	6.23742	6.39398	5.60289	6.0804	6.26942	7.0323	7.08402	5.9557	7.13267	6.46279	6.95455	5.67828	6.38633	7.16086
7895077	PRPF8	ENSG00000174231	ENST00000573725	protein_coding	12.0171	12.0365	12.0374	11.828	11.8742	11.8451	11.9142	11.6867	11.9257	11.934	11.7877	11.9653	11.8675	11.7466	11.9714	12.1669	11.9193	12.0092	12.1115	11.8413	11.8826	11.9586	12.0887	11.9577	12.8871	13.0552	12.672	12.6484	12.5181	12.5195	12.5741	12.8556	12.8157	12.6452	12.5776	12.4648
7895081	EIF4G2	ENSG00000110321	ENST00000525995	processed_transcript	9.63759	9.08005	9.36081	8.90811	8.9078	8.87167	9.81883	9.53576	9.55758	9.21917	8.89107	8.88427	9.03153	9.10186	9.14871	9.30832	8.79673	8.58673	8.89869	8.86242	8.88586	8.90386	9.92785	9.67427	8.57879	8.00697	8.77127	7.57609	8.39712	8.7731	7.69502	8.94988	8.73543	9.31203	9.59516	8.65708
7895082	HNRNPK	ENSG00000165119	ENST00000376263	protein_coding	12.3305	12.3198	12.1396	11.8543	11.8149	11.9049	12.7268	12.5797	12.7076	12.2994	12.1068	12.1613	12.456	12.4414	12.4708	12.2092	12.0631	11.8229	12.2013	12.041	12.0769	12.0484	12.0497	12.04	12.3607	12.184	12.3251	12.1581	12.3051	12.5304	12.0788	12.5776	12.5188	12.8444	12.7006	12.5154
7895083	C1D	ENSG00000197223	ENST00000470189	processed_transcript	5.21641	4.85649	5.25957	4.86267	5.14397	5.16618	4.91998	4.59433	5.26215	5.21222	5.21618	5.10081	4.89513	5.12826	4.81031	5.06304	5.05521	4.91698	4.81271	5.10497	4.76607	4.9548	4.3964	5.39161	5.36252	5.17798	4.39461	5.14728	4.43726	5.1057	5.25933	4.93422	4.04636	4.76896	4.88435	4.90781
7895084	ARF1	ENSG00000143761	ENST00000541182	protein_coding	10.9977	11.1599	11.0909	11.3391	11.3594	11.316	10.8973	10.8089	10.8328	11.0412	11.5623	11.378	11.0315	10.8028	10.7442	11.1277	11.2156	11.4914	10.8948	10.7755	10.8857	11.1593	11.0367	11.0253	11.98	11.8373	12.1158	11.8461	11.0437	11.8152	11.1173	12.1013	11.9724	11.7599	11.87	11.8906
7895085	SMNDC1	ENSG00000119953	ENST00000460483	processed_transcript	6.52754	6.40863	6.02916	5.64154	5.89772	6.20357	6.09411	5.91856	5.53493	6.60184	5.55227	5.7903	5.63791	5.60258	5.81232	5.65321	6.20976	6.14824	5.17276	6.15103	5.24761	5.9883	5.37054	5.65122	6.03851	5.45554	5.26445	6.30584	5.9493	5.23254	4.51481	5.9145	5.79442	6.31484	6.11278	4.75446
7895087	EIF4G2	ENSG00000110321	ENST00000534470	retained_intron	10.3391	10.2866	10.2404	10.3967	10.2279	10.3884	10.3874	10.4095	10.4947	10.1068	10.2425	10.3008	10.2581	10.2415	10.1545	10.1224	9.8611	9.87995	10.242	10.1368	10.0398	10.2451	10.4566	10.4706	10.0502	9.86882	10.2351	10.0617	9.52385	10.3036	9.39339	10.4561	10.3566	10.6151	10.7564	9.95997
7895088	NONO	ENSG00000147140	ENST00000454976	protein_coding	12.9443	12.8218	12.8425	13.0992	13.1316	13.2944	12.8382	12.7925	12.9442	13.0588	12.7863	12.921	12.8633	12.7307	12.7807	12.8718	12.6938	12.769	12.7646	12.6528	12.5642	12.9216	12.9097	12.7621	13.0816	13.1734	13.0281	13.1595	13.0598	13.3364	13.0393	13.0946	13.0272	12.9225	12.8508	12.9168
7895089	EIF4G2	ENSG00000110321	ENST00000531416	protein_coding	12.4173	12.485	12.4825	12.4661	12.3997	12.3925	12.3722	12.3206	12.427	12.1238	12.0288	12.237	12.2822	12.1288	12.4076	12.1058	11.8263	11.8328	12.1885	12.0487	12.1093	11.9853	12.0719	12.0949	12.1415	11.9513	12.5564	12.1842	12.1737	12.5559	12.1671	12.4479	12.2773	12.647	12.6818	12.4288
7895090	C22orf28	ENSG00000100220	ENST00000451746	protein_coding	11.2924	11.1575	11.0973	10.8981	11.016	10.9176	11.5271	11.6107	11.453	10.9979	10.9535	11.1019	11.3745	11.4237	11.414	11.1693	11.0672	11.112	11.1248	11.1098	10.9127	11.1684	11.1534	11.0536	11.7856	11.5885	11.7315	11.6773	11.3826	11.7876	10.8917	11.631	11.8842	11.7916	11.8478	11.4719
7895091	CNPPD1	ENSG00000115649	ENST00000451647	protein_coding	9.42355	9.20359	9.21365	8.96263	9.06949	8.96369	9.14087	9.19433	9.28314	9.25413	9.1892	8.95165	9.63772	9.70889	9.48907	9.38767	9.45955	9.38573	8.73162	9.19506	9.11377	9.05814	9.01555	9.00132	10.1635	10.0311	9.96653	9.83684	8.66925	10.3847	8.52039	9.23966	9.04141	9.41939	9.09621	8.59073
7895093	PRPF8	ENSG00000174231	ENST00000573681	retained_intron	6.43423	6.74956	7.01649	6.22509	6.80313	6.26288	6.9015	6.88879	7.04415	6.7556	6.32299	6.78882	6.40473	6.84652	6.96779	6.54288	7.04441	7.12486	6.54155	6.60406	6.61967	6.81898	6.3368	6.28479	6.8741	6.57431	6.79609	7.26842	6.58906	6.81617	6.59682	6.28702	7.06755	6.72522	6.64611	6.71732
7895096	JTB	ENSG00000143543	ENST00000471173	processed_transcript	9.02642	8.86453	8.95896	9.33034	9.21168	9.07323	8.89164	8.76026	8.79041	9.30402	9.04121	9.08198	8.76896	9.05405	8.77015	9.05753	9.02255	8.94761	8.61573	8.9159	8.91965	8.90203	8.80616	8.95644	9.6367	9.68296	9.46789	9.34139	8.69366	9.25311	8.28991	9.52509	9.55417	9.28425	9.16867	8.88349
7895098	ZNF259	ENSG00000109917	ENST00000425791	nonsense_mediated_decay	11.0343	11.0502	11.0813	11.2512	11.2622	11.2837	10.6511	10.7894	10.7154	10.7899	10.9569	11.0295	10.6212	10.8556	10.6005	10.5769	10.6304	10.7447	10.7559	10.8109	10.8811	10.824	10.6602	10.7216	11.0387	11.325	11.3584	11.1422	10.737	11.2369	10.5789	11.0975	11.002	10.9578	10.8603	10.5098
7895099	SLC25A3	ENSG00000075415	ENST00000547444	retained_intron	7.49355	7.40127	7.67373	7.98531	7.57966	8.09153	7.63615	7.67902	7.10172	7.96637	8.28394	8.03069	7.98325	8.27491	8.02131	8.25012	7.45957	8.31271	7.45821	7.46616	7.87577	7.62035	7.66605	7.14851	7.72406	7.52283	7.34888	7.5189	7.60025	7.43013	7.81068	7.68195	7.90966	6.31912	8.00104	7.45319
7895101	AC073610.5	ENSG00000255863	ENST00000537495	protein_coding	13.0671	12.9599	12.9579	12.9814	13.0224	12.9586	13	12.9553	13.1583	13.1497	12.9592	13.0396	12.9493	12.9637	13.0695	13.1973	13.2016	12.948	13.001	13.1153	13.023	13.1358	13.1568	13.2867	12.8436	12.8715	12.6346	12.6738	12.3541	12.8205	11.9007	12.8006	12.5978	12.7686	12.7987	11.8652
7895105	CCDC84	ENSG00000186166	ENST00000533787	retained_intron	9.52368	9.26616	9.35463	9.30412	9.44183	9.56845	9.75758	9.92333	9.72404	9.91847	9.88033	9.95887	9.33271	9.3103	9.39755	9.37907	9.40946	9.12638	9.26423	9.04835	9.1533	9.44568	9.48184	9.43151	8.34335	8.41981	8.24694	8.62899	7.58089	8.82986	7.73361	8.00969	7.78757	8.96045	8.79645	8.48996
7895110	ARF1	ENSG00000143761	ENST00000541182	protein_coding	12.8839	12.8571	12.9763	13.2954	13.2336	13.235	12.8543	12.8311	12.757	13.1641	13.2563	13.2442	12.9039	12.9402	12.9529	13.1186	13.0962	13.1159	13.0044	12.8819	13.0618	13.1871	13.0448	13.0818	13.4205	13.4281	13.5332	13.351	13.2546	13.365	13.2152	13.4795	13.4947	13.2842	13.2572	13.3751
7895112	RPL12P8	ENSG00000219932	ENST00000600823	processed_pseudogene	13.6333	13.6092	13.547	13.6252	13.6218	13.638	13.7286	13.7158	13.6628	13.7327	13.7645	13.8012	13.7706	13.7224	13.7029	13.8721	13.8807	13.8814	13.6922	13.6293	13.6818	13.7786	13.7301	13.7242	13.5837	13.5746	13.5017	13.5184	13.4694	13.4804	13.2427	13.4613	13.2631	13.6167	13.4534	13.6647
7895117	NONO	ENSG00000147140	ENST00000471419	processed_transcript	6.72008	6.2347	6.22192	6.27687	6.7575	6.71134	6.9621	7.19236	7.06957	6.51531	5.95917	6.78696	6.53982	6.75934	6.53193	6.80982	6.6705	5.54236	5.73238	6.31405	6.58445	6.16396	6.73389	6.61424	4.66686	4.58307	5.26432	4.63756	6.03076	6.02312	5.06434	6.47743	5.79741	6.01332	6.02503	6.02759
7895119	NPM1	ENSG00000181163	ENST00000521710	retained_intron	12.6055	12.488	12.5277	12.644	12.6634	12.5775	12.6047	12.6932	12.6269	12.5544	12.5042	12.4986	12.5374	12.623	12.5121	12.4862	12.4519	12.4745	12.4945	12.4797	12.5127	12.5082	12.6638	12.6722	11.9828	12.2289	12.1642	12.0987	12.4074	12.3691	11.7561	12.2572	12.2366	12.7125	12.6117	12.7654
7895121	RPL35	ENSG00000136942	ENST00000348462	protein_coding	10.6774	10.613	10.5932	10.7675	10.7977	10.6479	10.5409	10.3855	10.4907	11.0063	10.914	10.9334	10.479	10.6756	10.8209	11.4308	11.0985	11.0326	10.6526	10.7299	10.9197	10.8282	10.4061	10.3849	11.6448	11.4848	11.5692	11.5009	10.8845	11.8364	9.84498	10.8607	10.6841	10.9551	10.8261	11.1207
7895122	HNRNPK	ENSG00000165119	ENST00000376263	protein_coding	12.9349	12.9191	12.9535	12.7271	12.7511	12.8276	12.8555	12.8807	12.7949	12.578	12.7062	12.7006	12.7782	12.7756	12.7679	12.6519	12.6485	12.7248	12.6369	12.597	12.6601	12.5605	12.6742	12.6792	12.7306	12.7498	12.7765	12.8577	12.7806	12.9313	12.4923	12.7835	12.6471	12.8972	12.8499	12.7189
7895123	HSP90AB1	ENSG00000096384	ENST00000371554	protein_coding	12.1159	12.2799	11.991	11.5423	11.8183	11.7969	12.2909	12.1347	12.3968	12.2285	12.0995	12.0265	12.2332	12.1474	12.2626	11.9748	12.0813	11.6302	12.2357	12.1959	12.1757	11.7283	11.8809	11.8993	12.323	11.982	12.2599	12.5066	12.1972	12.2141	11.1438	12.1141	12.2371	12.0551	12.0264	12.3655
7895124	RPS5	ENSG00000083845	ENST00000599909	retained_intron	7.7982	8.09989	7.71583	8.71341	9.19471	9.10046	9.28058	9.13799	9.31488	10.1041	9.95306	9.89518	9.08929	9.34052	9.06813	9.13516	9.07507	8.93575	8.67792	8.3541	8.97409	9.36598	8.7382	8.57043	8.92187	8.61939	8.5838	8.56358	7.52991	8.6651	8.08645	8.67464	9.55313	8.73536	7.93857	6.8321
7895130	TJAP1	ENSG00000137221	ENST00000454762	protein_coding	10.3339	10.2037	10.4023	10.6388	10.3578	10.2587	11.0803	11.244	11.2378	10.871	10.8744	11.1467	10.765	10.8793	10.8637	10.8621	10.8163	10.8602	10.533	10.1913	10.4928	10.6257	10.7965	10.8422	9.35091	9.32912	9.31093	9.96824	10.3383	10.2017	10.8625	9.67982	10.361	10.0542	10.2208	10.8881
7895133	STARD7	ENSG00000084090	ENST00000488084	retained_intron	12.0059	12.0365	12.0926	11.9889	11.9443	11.9115	11.9632	11.7729	11.891	11.8766	11.6159	11.6067	11.6761	11.7206	11.7109	11.8071	11.4855	11.464	11.9312	11.9725	11.8519	11.8187	11.9028	11.7684	12.4536	12.4241	12.3153	12.6782	12.2327	12.2261	12.1599	12.4315	12.2712	12.363	12.1875	12.2424
7895137	RPL28	ENSG00000108107	ENST00000458349	protein_coding	13.2006	13.157	13.1015	13.25	13.1881	13.1495	13.1555	13.2235	13.1845	13.2265	13.2917	13.3334	13.1732	13.0733	13.1555	13.3911	13.3547	13.2622	13.2329	13.1315	13.2111	13.2216	13.2987	13.385	13.2104	13.2261	13.3078	12.8336	13.0752	13.1325	13.2194	13.2451	13.2339	13.2054	13.1204	13.0311
7895145	ABCF1	ENSG00000204574	ENST00000396515	protein_coding	9.51455	9.458	9.33598	9.7684	9.79304	9.87685	9.84784	10.0143	9.73908	9.53656	9.61067	9.80251	9.98936	9.79348	9.63798	9.59456	9.65195	9.84795	9.5172	9.28474	9.19732	9.28572	9.38807	9.43002	9.68031	9.93373	9.60579	9.63394	9.66752	9.77464	9.52402	9.96282	9.65681	9.7088	8.83095	8.42006
7895146	NPM1	ENSG00000181163	ENST00000521710	retained_intron	6.45688	6.38365	6.92304	6.28883	6.91609	7.77508	6.38602	7.17288	6.8651	6.92865	6.71414	6.62605	6.93783	6.61056	7.3047	7.19875	7.60128	6.94987	6.55161	5.60796	6.16799	6.47901	5.70636	6.21362	7.09382	4.22369	5.45575	5.42223	7.40127	6.69571	7.14653	6.76255	7.89105	6.75143	6.83031	6.70764
7895147	GUK1	ENSG00000143774	ENST00000391865	protein_coding	9.58026	9.8649	9.66263	9.76659	9.86512	9.75465	9.25193	9.42982	9.48286	10.3437	10.2959	10.2116	9.41781	9.54581	9.33845	9.77092	9.98072	10.0025	9.88313	10.0198	9.84438	9.83478	9.44591	9.62949	10.4148	10.2857	10.2545	10.0565	8.69142	9.92384	9.45711	10.0433	9.01573	9.53534	9.50952	9.28099
7895149	CFL1	ENSG00000172757	ENST00000308162	protein_coding	13.1356	13.1273	13.1578	13.012	13.0846	12.9777	13.2397	13.232	13.1539	13.1756	13.1407	13.071	13.1886	13.1556	13.2011	13.2101	13.2156	12.8467	13.2248	13.3411	13.1769	13.2237	13.2658	13.305	12.9946	12.9438	13.1431	12.8389	12.7178	13.1882	12.5135	13.028	12.9282	13.0659	13.0254	12.7116
7895150	NPM1	ENSG00000181163	ENST00000523339	retained_intron	5.54291	5.76853	5.84649	6.94216	6.95901	6.81357	6.34585	6.44322	7.38466	6.75236	7.20991	6.96544	6.49144	7.54271	6.88903	7.61483	7.48679	6.86345	6.43142	6.10949	6.35893	6.94105	7.04207	6.3303	7.46075	6.08247	7.27961	6.82849	8.11592	7.03772	6.43532	7.72786	8.00131	7.8705	7.62802	6.42392
7895151	CANX	ENSG00000127022	ENST00000505090	retained_intron	4.7132	3.33666	3.37619	3.62616	4.79902	3.3476	3.47555	3.46991	4.55347	3.41182	3.9089	4.44917	3.8233	3.52773	2.91812	3.79053	4.39128	5.27911	5.07766	4.49091	3.017	3.39373	4.30736	3.44063	3.99317	3.45202	2.97929	3.87041	4.43016	3.12567	4.99537	3.44063	3.01792	3.7814	3.42918	3.21956
7895153	C1DP1	ENSG00000231245	ENST00000426049	processed_pseudogene	10.5141	10.349	10.1783	9.78693	9.72726	9.67982	10.2496	10.4598	10.538	9.86684	9.24577	9.68435	10.0965	9.93639	10.037	10.0226	9.78089	9.5981	10.4661	10.4501	10.0982	9.87204	10.2885	10.3896	8.84826	9.05094	9.35862	9.39912	9.19844	9.0458	8.64295	8.55292	7.59664	9.47779	9.3929	9.44192
7895157	RPL19	ENSG00000108298	ENST00000577759	retained_intron	13.4446	13.4151	13.5052	13.5563	13.5856	13.3938	13.5626	13.5136	13.4356	13.5662	13.608	13.5244	13.4806	13.5479	13.6054	13.6817	13.5845	13.4532	13.559	13.5707	13.613	13.5543	13.5371	13.6175	13.3553	13.3424	13.4594	13.3698	13.5703	13.4942	13.3448	13.3256	13.2825	13.4681	13.4811	13.504
7895160	SMNDC1	ENSG00000119953	ENST00000369592	protein_coding	11.7183	11.7349	11.4792	11.3854	11.5671	11.6906	11.9784	11.9172	11.9318	11.5641	11.5503	11.5807	11.972	12.0581	11.8666	11.6091	11.6306	11.3566	11.8369	11.7763	11.8779	11.6432	11.6967	11.6464	11.6176	11.5456	11.7301	11.7165	11.2502	11.5823	10.7184	11.6464	11.6304	11.5576	11.5431	11.633
7895161	GDI2	ENSG00000057608	ENST00000380132	protein_coding	12.1243	12.1376	12.0561	11.134	11.2803	11.2959	12.1698	11.9713	12.1936	11.7231	11.4183	11.8115	12.0611	11.9928	12.0096	11.1588	10.7736	10.2665	12.257	12.0256	12.1603	11.7056	11.7211	11.5632	12.3107	12.3087	12.3662	12.4569	12.2946	12.386	12.2383	12.4608	12.4152	12.6586	12.6282	12.4702
7895162	PRPF8	ENSG00000174231	ENST00000572621	protein_coding	10.8133	10.7858	10.5903	10.5291	10.6348	10.4242	10.5345	10.6769	10.5104	10.5455	10.4198	10.6308	10.2343	10.3539	10.456	10.7315	10.5694	10.5989	10.4959	10.3762	10.6264	10.4797	10.804	10.8979	11.4197	11.5778	11.2807	10.9181	10.9673	10.9917	10.2635	11.3528	11.2538	11.1031	11.2563	10.7282
7895164	C11orf58	ENSG00000110696	ENST00000525106	retained_intron	3.74053	3.84632	3.97259	3.92584	3.98358	3.37125	4.80357	3.91272	4.03093	3.60109	3.69894	3.84233	4.52454	3.89371	3.96132	3.9767	3.66572	3.41048	3.81787	4.06037	3.63524	3.56924	4.09676	3.48292	3.77054	3.90301	3.676	3.59746	3.98066	3.57146	3.47217	3.52725	4.10587	3.85484	4.07113	3.88695
7895168	SART3	ENSG00000075856	ENST00000546611	protein_coding	9.55564	9.36696	9.33213	8.91225	8.96064	9.13118	9.37935	9.57567	9.38641	9.02912	9.17734	9.30349	9.29331	9.77307	9.30008	9.17422	9.37365	9.35835	9.04517	9.18043	9.10412	9.14754	8.839	8.62729	10.1755	9.72654	9.89859	10.0825	9.89903	9.76174	9.34342	9.54528	10.1458	9.41729	9.64953	9.91253
7895170	RPL30	ENSG00000156482	ENST00000517489	retained_intron	13.4365	13.2522	13.3081	13.4215	13.4616	13.3877	13.4273	13.5182	13.4914	13.5814	13.523	13.4781	13.3826	13.3943	13.3637	13.6395	13.5279	13.4572	13.4174	13.4105	13.3835	13.3996	13.4831	13.546	13.2257	13.2542	13.2019	13.2237	13.3712	13.3369	13.0998	13.2696	13.2024	13.4576	13.3906	13.3813
7895171	CCDC84	ENSG00000186166	ENST00000533787	retained_intron	11.3799	11.4907	11.4118	11.2976	11.4188	11.5327	11.4185	11.4569	11.5021	11.8065	11.7035	11.7037	11.6501	11.6042	11.5168	11.4117	11.5575	11.439	11.3228	11.3216	11.3513	11.481	11.3348	11.2883	10.872	10.8305	10.5527	11.2075	10.2317	11.2102	10.3232	10.409	10.721	10.443	10.588	10.6846
7895176	SEPT2	ENSG00000168385	ENST00000420786	protein_coding	6.09174	5.85818	5.75719	5.25472	5.84816	5.01772	5.89374	5.3952	5.46592	4.87634	4.52868	5.32314	5.96419	6.05816	5.50464	5.12332	4.58781	5.05968	5.53526	5.39629	5.14834	5.31312	4.79127	5.26024	4.15384	4.14584	3.81538	3.96597	4.91113	4.79584	4.91977	4.35843	4.52684	4.10972	4.472	5.30555
7895177	ABCF1	ENSG00000204574	ENST00000475993	nonsense_mediated_decay	11.6706	11.6043	11.6326	11.6431	11.5126	11.5783	11.4765	11.527	11.5087	11.2223	11.1573	11.5496	11.4669	11.5501	11.5321	11.3534	11.4179	11.5972	11.3933	11.171	11.1914	11.1289	11.151	11.0827	11.773	12.0365	11.7026	11.959	11.8512	11.7604	11.2983	12.0441	12.0954	11.7433	10.7943	10.6191
7895180	PSMB2	ENSG00000126067	ENST00000373237	protein_coding	11.3245	11.2253	11.2587	11.1221	11.1663	11.137	11.5269	11.4643	11.6569	11.5877	11.3088	11.5455	11.4372	11.3172	11.4455	11.2921	11.0911	10.8972	10.9508	10.9018	10.9794	11.2546	11.2813	11.1793	11.0021	11.0171	10.9197	10.9561	10.442	11.1272	10.3722	11.0664	10.8475	10.9158	10.9451	10.451
7895181	ARF3	ENSG00000134287	ENST00000541967	processed_transcript	6.41037	6.49562	6.38581	6.77222	6.90385	6.8322	6.50098	6.39213	5.91138	6.28605	6.99237	6.50654	6.28068	6.68493	6.8018	7.1238	7.04324	7.07728	6.42018	6.65332	6.66867	6.95145	6.50281	6.94783	6.9434	6.44892	7.19708	6.77781	6.63979	6.86482	6.04758	7.07226	7.16809	6.66333	7.03478	6.36813
7895183	MIR877	ENSG00000216101	ENST00000401282	miRNA	5.86036	5.57642	6.03239	5.32042	6.53112	6.1073	6.9158	6.8322	6.91468	6.4227	5.91645	6.33626	6.50377	6.89153	6.44672	6.60813	6.84434	5.92239	5.63366	6.35527	5.29577	5.91612	6.57743	5.89276	5.12231	4.87099	5.16373	5.73659	4.23537	4.0532	5.31458	4.87346	4.51424	3.62252	3.98392	3.865
7895187	SART1	ENSG00000175467	ENST00000529580	retained_intron	9.02826	8.97935	8.90353	9.91461	9.86197	9.85303	9.0692	9.24476	9.25277	9.89876	9.84363	9.94965	8.99792	9.36801	8.94557	9.67647	9.59377	9.62005	9.06738	9.32867	9.2268	9.78508	9.46173	9.55661	9.73314	9.79889	9.76676	9.7779	9.12024	9.87995	8.40434	9.59399	9.9762	9.63371	9.56678	8.96032
7895190	RPS5	ENSG00000083845	ENST00000596046	protein_coding	7.9905	7.98838	8.04189	8.78385	8.75693	8.89721	7.98907	7.96265	8.26322	9.5719	9.47849	9.43974	8.25785	8.46097	8.14646	9.08554	9.16426	9.18816	8.53034	8.65109	8.33954	8.7855	8.61974	8.73415	9.41266	8.40345	9.39075	8.56675	8.47648	9.11499	7.73534	8.64704	9.4793	9.04874	8.59296	6.5967
7895192	PRPF8	ENSG00000174231	ENST00000572621	protein_coding	12.8542	12.8543	12.8577	12.7674	12.7476	12.7313	12.7225	12.7136	12.6299	12.65	12.6724	12.8154	12.6197	12.629	12.643	12.7799	12.814	12.7046	12.6372	12.753	12.6188	12.666	12.7574	12.7417	13.2287	13.3406	12.9745	13.0234	12.974	12.9342	12.9119	13.1473	13.2106	12.9312	13.0275	12.9798
7895200	CAMTA2	ENSG00000108509	ENST00000574951	nonsense_mediated_decay	6.13015	5.57244	5.63667	5.44579	5.35827	5.71939	5.76332	5.66383	5.66254	5.63304	5.45118	5.37145	6.15294	5.99128	6.05936	5.64638	6.20621	5.80196	5.95454	5.49027	6.03513	5.13075	5.66918	5.73553	5.49389	5.6613	5.46468	5.77235	5.4721	5.41593	6.23056	5.80025	5.92221	5.43317	6.02961	5.65002
7895203	RNPS1	ENSG00000205937	ENST00000561518	protein_coding	11.7902	11.7193	11.815	12.099	12.0329	11.9922	11.6194	11.5974	11.6208	11.7151	11.7483	11.6354	11.6593	11.5473	11.6806	11.8668	11.8032	11.9783	11.6635	11.6877	11.6353	11.5249	11.6193	11.5978	11.9865	11.7645	11.8383	11.548	11.2685	11.8912	10.6251	11.8011	11.2776	11.4526	11.8137	11.4394
7895209	HNRNPM	ENSG00000099783	ENST00000596984	protein_coding	8.83047	8.43082	8.85115	8.01487	8.31638	8.09812	9.30697	9.65719	9.6338	9.27203	9.06894	9.05503	9.94186	10.0223	9.63434	9.00165	9.31233	8.73571	8.98492	9.06534	9.09562	8.38613	8.06678	8.21897	9.2659	9.39638	8.89262	9.00891	9.54504	9.31395	9.47567	9.30782	9.79447	9.14556	9.07141	8.89184
7895210	ILF2	ENSG00000143621	ENST00000368681	protein_coding	10.8581	10.7665	10.7828	10.8744	10.8008	10.6579	11.0476	11.0386	11.072	10.6829	11.0841	11.0737	11.0013	11.019	11.1332	11.0008	11.0649	11.1371	10.8701	10.6026	10.4794	10.8444	10.9152	10.7794	9.77319	10.0029	9.57914	10.2782	10.5835	10.3327	10.9876	10.304	10.9505	10.4859	10.6234	11.1648
7895214	HNRNPD	ENSG00000138668	ENST00000543098	protein_coding	12.6031	12.5624	12.4286	12.2676	12.3225	12.4006	12.6733	12.6413	12.6116	12.4394	12.4527	12.4513	12.6861	12.7362	12.6515	12.3507	12.4062	12.1639	12.6053	12.5517	12.5992	12.4316	12.5885	12.4419	12.7641	12.8209	12.6933	12.8045	13.0713	12.7751	12.7297	12.9007	12.9549	13.0489	13.0287	13.057
7895215	SRSF9	ENSG00000111786	ENST00000603963	nonsense_mediated_decay	9.41406	9.33498	9.69851	9.69714	9.61817	9.68528	9.65282	9.1416	9.54419	9.57856	8.96688	9.72484	9.5391	9.14072	9.81982	9.49911	8.88254	9.45303	9.63704	8.9843	9.57782	9.24634	9.31277	9.37586	10.7075	10.5023	10.3824	10.6654	10.1374	10.4182	9.76111	10.1965	9.91125	10.0376	9.87825	10.0415
7895221	KARS	ENSG00000065427	ENST00000569298	retained_intron	12.4204	12.3694	12.5248	12.4272	12.4593	12.5534	12.1617	11.981	12.0453	12.2168	12.2753	12.3617	12.2399	12.1807	12.2206	12.3642	12.3775	12.571	11.9832	12.0014	12.1789	12.1776	12.1771	12.1209	12.1917	12.2413	12.2122	12.5033	12.1637	12.3353	11.6174	12.3036	12.2687	12.408	12.3687	12.2037
7895226	DDX39B	ENSG00000198563	ENST00000415382	protein_coding	12.8281	12.9	12.8576	12.4477	12.528	12.4963	13.0059	13.0164	13.0187	12.735	12.8009	12.6983	13.0163	12.9812	12.9506	12.8088	12.8496	12.8231	12.8772	12.8691	12.9041	12.6775	12.6243	12.6032	13.1776	13.0241	13.0852	13.1359	12.3201	13.0453	12.2057	13.0477	12.8474	12.9107	12.57	12.4773
7895227	HNRNPK	ENSG00000165119	ENST00000376263	protein_coding	11.5183	11.2723	11.1341	11.4193	11.43	11.518	11.4407	11.7026	11.5877	11.1512	11.2339	11.3198	11.4608	11.5449	11.4416	11.0144	11.1493	10.9495	11.1181	11.004	11.189	11.1247	11.4468	11.4333	11.7369	11.5591	11.7581	11.8108	11.4877	11.8773	11.559	11.9272	11.6485	12.0706	12.0337	11.7391
7895231	SNX3	ENSG00000112335	ENST00000368982	protein_coding	11.9766	11.9907	11.8561	12.9525	13.0731	12.978	12.2506	12.1405	12.1664	13.0157	13.0966	12.8448	12.2322	12.3698	12.2385	13.0798	13.0394	12.8718	12.2748	12.3468	12.2818	13.1453	13.2262	13.2264	12.0451	11.9835	12.1264	12.1403	11.5747	12.2404	11.9451	11.8338	11.6576	11.7931	11.9833	11.7819
7895237	SART3	ENSG00000075856	ENST00000546815	protein_coding	8.60144	8.94371	8.93515	8.70509	8.71686	8.81467	9.05246	8.8567	8.51739	8.39653	8.26578	8.55253	8.74858	8.817	9.0764	8.66172	8.58767	8.65771	8.62351	8.87322	8.71542	8.14597	8.16718	8.32757	9.76447	9.75809	9.36351	9.65994	9.10979	9.20426	8.79322	9.55182	9.4655	9.44249	9.22256	9.39432
7895238	EIF3D	ENSG00000100353	ENST00000541106	protein_coding	12.9118	12.8077	12.7993	12.968	13.0111	12.991	12.9524	13.0134	12.9997	13.078	13.0513	13.0252	13.0079	13.1323	13.0081	13.109	13.1453	13.1626	12.8832	12.9141	12.9766	13.0759	13.1529	13.155	12.7882	12.803	12.8394	12.6203	12.9542	12.979	12.8181	12.7515	12.759	12.8384	12.8193	12.7739
7895239	CAPNS1	ENSG00000126247	ENST00000586963	protein_coding	10.2664	10.2744	10.5491	10.3669	10.4308	10.3535	10.9218	10.878	10.8277	10.6754	10.7699	10.3236	10.5149	10.5013	10.829	10.8132	10.7494	10.527	10.1978	10.3636	10.4432	10.4561	10.7933	10.83	9.6546	9.48942	9.0986	9.55814	9.98888	9.60276	10.1066	9.0785	9.81736	9.52584	9.57975	10.1778
7895241	KHDRBS1	ENSG00000121774	ENST00000484270	processed_transcript	10.8221	10.9419	10.7116	10.352	10.3899	10.2637	10.8779	10.8333	10.8049	10.3057	10.5303	10.4188	10.8455	10.816	10.8817	9.93814	10.0596	9.78661	11.018	11.1033	11.0604	10.4967	10.4035	10.5309	11.0001	10.5299	10.7439	10.9966	10.7122	10.5724	10.9352	11.3828	11.3689	11.3027	11.1425	11.4989
7895246	DAD1	ENSG00000129562	ENST00000543337	protein_coding	10.5418	10.5534	10.2115	10.6871	10.6175	10.4839	10.7507	10.6327	10.7897	10.6432	10.7395	10.6633	10.2743	10.1301	10.3046	10.7481	10.6285	10.4624	10.2466	10.0559	9.97688	10.4697	10.8097	10.9861	10.0669	10.1335	10.2002	9.58866	10.2193	10.7036	9.94079	10.5933	10.4673	10.8384	10.8691	10.6521
7895247	HNRNPD	ENSG00000138668	ENST00000514671	protein_coding	10.7165	10.6963	10.7349	9.7223	9.83959	9.83541	10.5106	10.6219	10.6261	10.0314	9.97329	10.1156	10.5768	10.5378	10.5648	10.0508	9.91626	9.76224	10.1663	10.0312	10.1591	9.50062	9.55344	9.48907	9.51839	9.36659	9.12586	10.0173	10.6098	10.1073	10.149	10.1052	10.1192	10.3956	10.1417	10.1237
7895248	EIF4G2	ENSG00000110321	ENST00000525606	retained_intron	12.4759	12.4085	12.402	12.3725	12.3252	12.4419	12.5844	12.4686	12.5722	12.3744	12.3656	12.3928	12.4333	12.4908	12.2906	12.2685	12.2123	12.1339	12.4201	12.2452	12.3363	12.3134	12.4382	12.4571	12.1464	11.9084	12.0372	12.0361	11.7435	12.3092	11.7597	12.4531	12.3948	12.6727	12.7094	12.3856
7895252	CBX3	ENSG00000122565	ENST00000497498	processed_transcript	10.0595	10.1845	10.1119	10.2711	10.32	10.3576	10.2816	10.3239	10.3222	10.1358	10.0929	10.2904	10.1968	10.1118	10.1519	10.2787	10.2226	10.0815	9.99969	10.021	10.0346	10.1009	10.2939	10.2486	8.9655	8.99382	9.55394	9.23048	9.9175	9.5894	9.5985	9.58854	9.1862	10.3742	10.0599	10.7525
7895254	HNRNPA1	ENSG00000135486	ENST00000550994	protein_coding	9.29936	9.16312	9.62241	9.54036	9.38412	9.19442	9.0688	9.26329	9.15345	9.20051	9.00155	9.02845	8.89861	9.25427	8.98631	9.21218	8.98767	9.27094	9.05061	9.11699	9.05181	8.82283	8.66516	8.71636	8.37336	8.24083	8.26796	8.06317	8.76604	7.68677	8.2532	8.39676	8.11081	8.163	7.93055	7.52667
7895256	P4HA1	ENSG00000122884	ENST00000440381	protein_coding	10.4853	10.4038	10.2871	10.4774	10.5356	10.5892	10.5064	10.4668	10.5952	10.5884	10.3926	10.7394	10.4038	10.6129	10.6834	10.6278	10.5815	10.4553	10.4822	10.3469	10.5533	10.4495	10.6156	10.483	10.5095	10.2211	10.5118	10.3324	10.4053	10.5126	9.40127	10.2465	10.543	10.8665	10.9889	11.1005
7895258	TARDBP	ENSG00000120948	ENST00000439080	protein_coding	8.26348	8.05355	8.41883	7.70369	8.25866	7.70699	8.28894	8.49354	8.76019	8.34058	7.30223	7.9063	7.93298	8.29381	7.63068	8.0547	8.15432	7.93484	7.56974	7.66807	7.51589	7.39798	8.36344	8.58253	7.33742	7.86925	8.29583	7.66805	7.8345	8.54352	7.65387	8.57319	8.28074	9.26341	9.15178	9.30209
7895263	GDI2	ENSG00000057608	ENST00000380132	protein_coding	12.9673	12.917	12.8628	12.2105	12.3245	12.2685	12.7403	12.8224	12.8175	12.4881	12.6116	12.3824	12.8691	12.9073	12.8173	11.8797	11.9146	11.7011	12.9744	12.9845	12.938	12.3785	12.3442	12.3807	12.6561	12.6679	12.6681	13.1617	12.6799	13.0511	12.4128	12.8468	12.9707	12.9558	13.0687	12.9649
7895264	KARS	ENSG00000065427	ENST00000565738	retained_intron	11.3329	11.4643	11.466	11.388	11.4332	11.3829	11.1918	11.1236	11.0913	11.1491	11.2723	11.4633	11.3073	11.2117	11.3272	11.5319	11.5938	11.4363	11.1628	11.2267	11.191	11.3094	11.3368	11.2383	10.386	10.3978	10.6754	10.897	10.9703	10.8565	10.0289	10.7783	11.0435	10.9733	10.8349	10.5699
7895267	RP11-425L10.1	ENSG00000244313	ENST00000400398	processed_pseudogene	12.4756	12.5436	12.4239	12.8529	12.7737	12.7086	12.0187	12.0792	12.1097	12.5205	12.6051	12.5083	12.0634	12.2682	12.3635	12.6355	12.6452	12.749	12.3102	12.4381	12.4	12.5514	12.4643	12.4114	12.6203	12.3696	12.445	12.3687	12.249	12.6495	11.767	12.3005	12.1125	12.5663	12.6402	12.6946
7895268	EIF3D	ENSG00000100353	ENST00000457241	protein_coding	2.98871	2.9088	3.04876	3.03239	2.98951	3.03527	2.82911	3.03509	3.08604	3.17761	3.10994	3.16053	3.29212	3.10476	2.86857	3.06949	3.18443	2.94722	3.01001	3.00255	2.92609	3.24197	3.14876	3.07465	3.51622	3.50605	3.18754	3.2166	3.27779	3.0181	3.03774	3.14247	2.8104	2.89214	3.18302	2.85717
7895271	GDI2	ENSG00000057608	ENST00000380132	protein_coding	12.3337	12.4328	12.3494	11.3764	11.5334	11.7279	12.0439	12.1793	12.1472	11.7176	11.8202	11.6696	12.162	12.2002	12.086	10.7886	10.8546	10.8367	12.3417	12.3999	12.3658	11.6248	11.6396	11.6146	12.403	12.4171	12.3226	12.826	12.2833	12.5033	12.1883	12.4842	12.6095	12.608	12.6054	12.6825
7895272	HNRNPK	ENSG00000165119	ENST00000376263	protein_coding	12.6436	12.5933	12.6696	12.3636	12.4269	12.5079	12.5027	12.481	12.484	12.2342	12.2508	12.3322	12.4	12.5161	12.4499	12.2481	12.2209	12.2548	12.1327	12.195	12.2487	12.1885	12.2388	12.1764	12.5603	12.4809	12.4167	12.4371	12.3679	12.5209	12.0501	12.5547	12.4832	12.4859	12.3768	12.4195
7895273	RPL34	ENSG00000109475	ENST00000504231	retained_intron	12.8484	12.7898	12.8077	12.988	12.9964	12.923	12.5993	12.6066	12.626	12.8985	12.8861	12.9529	12.8677	12.7736	12.8267	13.0839	12.9901	13.0878	12.8297	12.786	12.8814	13.0321	12.894	12.9554	12.8791	12.7948	12.8682	12.8741	12.4752	13.0001	12.5261	12.8917	12.8224	12.9765	13.0337	13.2779
7895274	HNRNPA1	ENSG00000135486	ENST00000550994	protein_coding	13.3994	13.3371	13.3892	13.2612	13.2115	13.3057	13.1441	13.202	13.1858	13.1032	13.0018	13.2361	13.168	13.0271	13.1467	12.9203	12.8247	13.1508	13.2173	13.1961	13.0642	12.9132	13.003	12.884	13.1869	13.3062	13.2363	13.4304	13.5633	13.27	13.4059	13.3854	13.3489	13.4925	13.465	13.5815
7895275	RPL6	ENSG00000089009	ENST00000548343	protein_coding	12.8065	12.4839	12.6097	12.7656	12.6437	12.7553	12.8364	12.8278	12.8077	12.6792	12.5551	12.6995	12.7824	12.6602	12.8083	12.772	12.6828	12.7567	12.6561	12.5722	12.6233	12.7688	12.864	12.7685	12.4963	12.5473	12.4707	12.3233	12.5345	12.5111	12.4359	12.6266	12.4063	12.7739	12.8816	12.7901
7895276	CANX	ENSG00000127022	ENST00000512607	protein_coding	13.8111	13.7808	13.9038	14.0335	14.0222	14.0308	13.9062	13.9236	13.8573	13.9681	13.9215	13.9934	13.9126	13.9111	13.8299	14.0043	13.9593	13.9069	13.8166	13.7534	13.7432	13.975	14.0182	14.0846	13.5335	13.718	13.5521	13.583	13.7102	13.5301	13.6492	13.6619	13.6544	13.7049	13.7853	13.6795
7895277	NARS	ENSG00000134440	ENST00000587194	protein_coding	12.207	12.28	12.2702	12.8052	12.8151	12.8755	12.0213	11.9448	12.0507	12.9244	12.8698	12.8238	12.1035	12.0884	12.0844	12.9099	12.9256	13.0351	11.8456	11.9322	11.8888	12.7455	12.7102	12.5595	12.0786	12.0775	12.1647	12.4869	12.4091	12.326	12.0996	12.5835	12.5768	12.8191	12.6581	12.59
7895280	EIF3D	ENSG00000100353	ENST00000455547	protein_coding	8.39307	8.16642	8.00959	8.36574	7.99067	7.9938	7.92103	8.18519	8.29599	8.00986	7.73222	8.45679	8.27669	7.97119	7.90586	8.32963	8.37393	8.36215	8.18621	8.03828	8.03475	8.09772	8.27352	8.29228	7.6153	7.71269	7.4395	7.83967	8.97616	8.02843	8.78715	8.30741	8.45477	8.17423	8.58955	8.6953
7895281	SEPT2	ENSG00000168385	ENST00000466211	processed_transcript	4.66322	5.4459	4.82399	4.44278	5.26379	4.47789	5.10783	5.31078	5.47824	4.80001	4.03848	4.74199	4.91965	4.34228	5.19795	4.69351	5.03263	4.69942	4.55477	4.49778	4.67475	4.98627	4.12243	4.8563	4.27095	4.67595	4.53792	4.97108	4.96918	4.19126	5.53688	5.28898	4.07616	4.53989	4.7175	5.00859
7895282	FNTA	ENSG00000168522	ENST00000528400	retained_intron	7.94341	7.71486	7.94858	7.35571	7.62294	7.46729	8.31473	8.49538	8.27843	8.08993	8.00234	7.68105	8.30875	8.17347	8.52341	7.92375	7.88015	7.66755	7.78493	7.88966	7.94518	7.75285	7.67166	7.68685	6.66135	6.64188	6.94688	6.2332	7.20132	6.83002	7.87465	6.51834	7.85618	6.83273	6.88313	7.52342
[truncated: 27,171 more rows]
